# Supplementary material for: Evaluating the causal relationship between five modifiable factors and the risk of spinal stenosis: a multivariable Mendelian randomization analysis
Source: PeerJ. 2023 Mar 21;11:e15087. doi: 10.7717/peerj.15087 (PMC10038083; doi:10.7717/peerj.15087)
Supplement: Supplemental Information 1 [file peerj-11-15087-s001.zip › Supplementary file 1.xlsx]

## Sheet: Table S1
Table S1 The details of the independent SNPs associated with years of schooling.
Exposure	Outcome	SNP	Effect_allele	Other_allele	Chromosome	Chr.Position	EAF	Beta	Beta.se	Pvalue	Sample.Size
Years of schooling	Spinal stenosis	rs10073890	G	A	5	124288028	0.7364	-0.01262	0.00196	1.10999e-10	766345
Years of schooling	Spinal stenosis	rs1008078	T	C	1	91189731	0.4099	-0.01738	0.00173	1.20005e-23	766345
Years of schooling	Spinal stenosis	rs10189857	G	A	2	60713235	0.4184	-0.01725	0.00171	6.70039e-24	766345
Years of schooling	Spinal stenosis	rs10191758	G	A	2	144263280	0.381	0.01631	0.00175	9.60064e-21	766345
Years of schooling	Spinal stenosis	rs10205801	A	G	2	233597196	0.5068	-0.01053	0.00171	7.17001e-10	766345
Years of schooling	Spinal stenosis	rs10215082	G	A	7	92657985	0.5612	0.01303	0.00172	3.32966e-14	766345
Years of schooling	Spinal stenosis	rs10240905	C	T	7	32263069	0.6684	0.01167	0.00177	3.78966e-11	766345
Years of schooling	Spinal stenosis	rs10456918	C	A	6	119233480	0.182	0.01485	0.00224	3.67029e-11	766345
Years of schooling	Spinal stenosis	rs10460095	A	G	18	22624708	0.5867	-0.01066	0.00171	4.87001e-10	766345
Years of schooling	Spinal stenosis	rs1051474	C	T	9	111881856	0.2738	0.01301	0.00188	4.85959e-12	766345
Years of schooling	Spinal stenosis	rs10760023	G	C	9	121958917	0.3316	0.01095	0.00183	2.12002e-09	766345
Years of schooling	Spinal stenosis	rs10765775	A	G	11	95656362	0.3963	0.01488	0.00176	2.61999e-17	766345
Years of schooling	Spinal stenosis	rs10772644	C	G	12	13417617	0.8929	0.01614	0.00267	1.5e-09	766345
Years of schooling	Spinal stenosis	rs10773002	T	A	12	123746961	0.7211	-0.02191	0.00197	8.67961e-29	766345
Years of schooling	Spinal stenosis	rs10798418	T	C	1	175839834	0.466	-0.00957	0.00173	3.29003e-08	766345
Years of schooling	Spinal stenosis	rs10856785	T	C	2	16650175	0.7296	-0.01132	0.00192	3.83001e-09	766345
Years of schooling	Spinal stenosis	rs10862376	A	T	12	82257633	0.1361	0.01616	0.00239	1.39991e-11	766345
Years of schooling	Spinal stenosis	rs10875121	C	G	1	98417446	0.8571	0.01834	0.00226	5.52968e-16	766345
Years of schooling	Spinal stenosis	rs10887801	T	G	10	90079714	0.4371	0.01087	0.00171	2.27002e-10	766345
Years of schooling	Spinal stenosis	rs10940921	G	T	5	30808645	0.5697	-0.01089	0.00177	7.00003e-10	766345
Years of schooling	Spinal stenosis	rs10963297	G	C	9	1791832	0.2517	0.01904	0.00198	7.36038e-22	766345
Years of schooling	Spinal stenosis	rs10994777	A	G	10	63233988	0.1395	0.0146	0.00232	3.36001e-10	766345
Years of schooling	Spinal stenosis	rs11023749	A	G	11	15889272	0.6701	0.01132	0.0018	2.95999e-10	766345
Years of schooling	Spinal stenosis	rs1105307	A	G	9	72046040	0.2449	-0.01173	0.00195	1.67001e-09	766345
Years of schooling	Spinal stenosis	rs1106090	A	G	2	58068741	0.6259	0.01173	0.00175	2.08978e-11	766345
Years of schooling	Spinal stenosis	rs11081529	C	T	18	75902735	0.2568	-0.01311	0.00186	1.82012e-12	766345
Years of schooling	Spinal stenosis	rs11123818	A	G	2	100867308	0.3946	0.02081	0.00175	1.71989e-32	766345
Years of schooling	Spinal stenosis	rs111821073	T	C	9	99084793	0.1633	0.01385	0.00237	4.84998e-09	766345
Years of schooling	Spinal stenosis	rs112687095	A	G	4	1777045	0.165	0.01325	0.00238	2.42003e-08	766345
Years of schooling	Spinal stenosis	rs112806496	G	C	2	80421805	0.08503	0.0187	0.00305	8.27999e-10	766345
Years of schooling	Spinal stenosis	rs113182709	A	G	8	143297485	0.02381	0.03225	0.00567	1.29e-08	766345
Years of schooling	Spinal stenosis	rs113520408	A	G	7	128402782	0.2857	0.01304	0.00192	1.02e-11	766345
Years of schooling	Spinal stenosis	rs113615161	T	C	7	114519339	0.1395	-0.01472	0.0025	3.97e-09	766345
Years of schooling	Spinal stenosis	rs1143770	T	C	11	122017598	0.5918	0.01136	0.00172	4.31023e-11	766345
Years of schooling	Spinal stenosis	rs115000530	T	A	3	69930625	0.06122	0.02892	0.00381	3.29989e-14	766345
Years of schooling	Spinal stenosis	rs115454970	T	G	4	67091953	0.3044	-0.01185	0.00199	2.76001e-09	766345
Years of schooling	Spinal stenosis	rs11601122	G	A	11	72362718	0.1497	-0.01947	0.0023	2.23975e-17	766345
Years of schooling	Spinal stenosis	rs11620355	A	G	13	92044587	0.1156	0.01756	0.003	4.77002e-09	766345
Years of schooling	Spinal stenosis	rs11627087	G	A	14	57300708	0.08503	-0.01788	0.00325	3.70997e-08	766345
Years of schooling	Spinal stenosis	rs11635092	A	G	15	27234553	0.3639	-0.01231	0.00177	3.88956e-12	766345
Years of schooling	Spinal stenosis	rs11657342	A	G	17	79355294	0.3554	0.01404	0.00191	1.93999e-13	766345
Years of schooling	Spinal stenosis	rs11663602	A	C	18	77578191	0.2568	-0.01213	0.0019	1.63999e-10	766345
Years of schooling	Spinal stenosis	rs11678980	A	G	2	162101261	0.4456	-0.01744	0.00172	4.29042e-24	766345
Years of schooling	Spinal stenosis	rs11681861	G	T	2	29633087	0.1565	-0.01435	0.00259	2.87998e-08	766345
Years of schooling	Spinal stenosis	rs11694904	T	C	2	180925445	0.3384	0.01215	0.00185	4.77969e-11	766345
Years of schooling	Spinal stenosis	rs11732657	A	G	4	172427073	0.7007	-0.01274	0.00197	9.53894e-11	766345
Years of schooling	Spinal stenosis	rs117468730	A	G	16	10205467	0.0119	-0.03521	0.00597	3.79001e-09	766345
Years of schooling	Spinal stenosis	rs11752914	C	T	6	155910988	0.1973	-0.01208	0.00216	2.13e-08	766345
Years of schooling	Spinal stenosis	rs11772580	T	G	7	100101648	0.2534	-0.01199	0.00201	2.56998e-09	766345
Years of schooling	Spinal stenosis	rs11871429	G	A	17	42920929	0.2041	-0.01425	0.00202	1.91999e-12	766345
Years of schooling	Spinal stenosis	rs12028010	C	T	1	41764471	0.2228	-0.01696	0.00202	4.51024e-17	766345
Years of schooling	Spinal stenosis	rs12332731	A	T	5	93033082	0.2024	0.01374	0.00218	3.11997e-10	766345
Years of schooling	Spinal stenosis	rs12375949	C	T	9	124617900	0.5697	0.01447	0.00172	3.30979e-17	766345
Years of schooling	Spinal stenosis	rs12468040	G	T	2	44854981	0.6037	-0.01432	0.00175	2.4598e-16	766345
Years of schooling	Spinal stenosis	rs12503522	T	C	4	94543233	0.2483	-0.01125	0.00188	2.24001e-09	766345
Years of schooling	Spinal stenosis	rs12519073	T	C	5	136776762	0.2381	-0.01221	0.00202	1.6e-09	766345
Years of schooling	Spinal stenosis	rs12574281	C	A	11	131205421	0.3997	0.01077	0.00176	8.84993e-10	766345
Years of schooling	Spinal stenosis	rs12602286	T	G	17	19236954	0.8861	0.01701	0.00255	2.36974e-11	766345
Years of schooling	Spinal stenosis	rs12643771	T	C	4	140753103	0.3112	0.01518	0.00184	1.6099e-16	766345
Years of schooling	Spinal stenosis	rs12682775	C	T	9	135490491	0.2143	0.01187	0.00204	5.99004e-09	766345
Years of schooling	Spinal stenosis	rs12804787	G	A	11	133811072	0.06803	-0.01814	0.00327	2.95999e-08	766345
Years of schooling	Spinal stenosis	rs1291818	C	T	10	11132190	0.5153	-0.01085	0.0017	1.78e-10	766345
Years of schooling	Spinal stenosis	rs12940014	C	T	17	17603317	0.5204	0.00936	0.0017	3.73001e-08	766345
Years of schooling	Spinal stenosis	rs12955211	A	T	18	25572105	0.3554	0.01097	0.00182	1.59001e-09	766345
Years of schooling	Spinal stenosis	rs13010566	C	A	2	125873208	0.5612	0.0106	0.0017	4.58997e-10	766345
Years of schooling	Spinal stenosis	rs13029509	A	G	2	215374209	0.4677	-0.01049	0.0017	7.17001e-10	766345
Years of schooling	Spinal stenosis	rs13090388	T	C	3	49391082	0.3095	0.02852	0.00184	4.29042e-54	766345
Years of schooling	Spinal stenosis	rs13141210	T	C	4	67891641	0.5085	0.01361	0.00172	2.25996e-15	766345
Years of schooling	Spinal stenosis	rs13145650	T	C	4	122963344	0.90816	-0.01918	0.00306	3.79997e-10	766345
Years of schooling	Spinal stenosis	rs1334297	A	G	13	58335375	0.784	0.02449	0.00192	3.05985e-37	766345
Years of schooling	Spinal stenosis	rs13422673	T	C	2	155474355	0.4847	-0.01201	0.0017	1.7398e-12	766345
Years of schooling	Spinal stenosis	rs1363862	A	G	5	59670035	0.2602	-0.01171	0.00192	1.02e-09	766345
Years of schooling	Spinal stenosis	rs1381247	C	T	17	2302387	0.2908	-0.01013	0.00182	2.45997e-08	766345
Years of schooling	Spinal stenosis	rs1391438	C	T	4	106151843	0.6854	-0.0167	0.00183	5.79029e-20	766345
Years of schooling	Spinal stenosis	rs1427298	T	C	2	145214421	0.4116	0.0102	0.00172	3.27997e-09	766345
Years of schooling	Spinal stenosis	rs1450782	G	T	4	112514407	0.602	-0.00945	0.00173	4.93003e-08	766345
Years of schooling	Spinal stenosis	rs152603	G	A	5	106774922	0.3861	0.01019	0.00177	9.47e-09	766345
Years of schooling	Spinal stenosis	rs1558727	T	C	12	97680631	0.4847	-0.01069	0.0017	3.09001e-10	766345
Years of schooling	Spinal stenosis	rs1566085	T	G	8	142624527	0.5697	0.01645	0.00171	6.90081e-22	766345
Years of schooling	Spinal stenosis	rs1569092	A	G	1	74858724	0.182	0.01807	0.00234	1.16011e-14	766345
Years of schooling	Spinal stenosis	rs1584469	T	C	5	120101694	0.3112	-0.01303	0.00185	2.09991e-12	766345
Years of schooling	Spinal stenosis	rs1592757	C	G	5	103889998	0.3759	-0.01045	0.0018	5.88993e-09	766345
Years of schooling	Spinal stenosis	rs1595973	T	C	4	65798787	0.5595	-0.01002	0.00173	6.55994e-09	766345
Years of schooling	Spinal stenosis	rs1618725	T	C	18	21126952	0.5204	0.01477	0.00174	2.22024e-17	766345
Years of schooling	Spinal stenosis	rs1620977	G	A	1	72729142	0.6905	-0.02046	0.00195	1.13999e-25	766345
Years of schooling	Spinal stenosis	rs1671770	C	A	12	120946568	0.8061	-0.01342	0.00223	1.90999e-09	766345
Years of schooling	Spinal stenosis	rs16846463	G	A	2	142316255	0.1173	-0.02256	0.00283	1.38007e-15	766345
Years of schooling	Spinal stenosis	rs16854920	C	T	1	204966170	0.3554	0.01007	0.00181	2.50998e-08	766345
Years of schooling	Spinal stenosis	rs1689510	C	G	12	56396768	0.3435	0.01761	0.0018	1.39991e-22	766345
Years of schooling	Spinal stenosis	rs16995054	T	C	20	14811733	0.2007	-0.0139	0.00208	2.52e-11	766345
Years of schooling	Spinal stenosis	rs17048855	A	G	3	8258174	0.3248	0.01184	0.00179	3.26964e-11	766345
Years of schooling	Spinal stenosis	rs17110109	C	T	12	54668908	0.3776	0.01023	0.00175	4.70999e-09	766345
Years of schooling	Spinal stenosis	rs17126938	C	T	10	111761351	0.1207	0.01536	0.0025	8.13992e-10	766345
Years of schooling	Spinal stenosis	rs17425572	G	A	9	88006338	0.5425	-0.01224	0.0017	6.8897e-13	766345
Years of schooling	Spinal stenosis	rs17489649	G	A	5	109156184	0.3265	-0.0139	0.00181	1.57e-14	766345
Years of schooling	Spinal stenosis	rs175325	A	T	20	22317310	0.5816	-0.01179	0.00174	1.10994e-11	766345
Years of schooling	Spinal stenosis	rs17551064	G	A	7	49869771	0.1599	-0.01493	0.0023	8.61986e-11	766345
Years of schooling	Spinal stenosis	rs17563464	A	C	5	26913774	0.2041	-0.01477	0.00212	2.89001e-12	766345
Years of schooling	Spinal stenosis	rs17565975	A	G	11	111586950	0.5306	-0.01142	0.00171	2.55976e-11	766345
Years of schooling	Spinal stenosis	rs17598675	C	T	4	176647637	0.5187	0.01199	0.0017	1.74985e-12	766345
Years of schooling	Spinal stenosis	rs176218	T	G	14	29600506	0.2007	0.01883	0.00215	1.85012e-18	766345
Years of schooling	Spinal stenosis	rs1827540	G	A	5	63001049	0.466	-0.0106	0.0017	4.49997e-10	766345
Years of schooling	Spinal stenosis	rs1866823	A	G	8	57436577	0.551	0.01009	0.00171	3.80996e-09	766345
Years of schooling	Spinal stenosis	rs1882273	C	G	2	194028079	0.3469	-0.01231	0.00181	1.08993e-11	766345
Years of schooling	Spinal stenosis	rs192436652	T	C	19	54960747	0.02211	-0.03497	0.00545	1.34999e-10	766345
Years of schooling	Spinal stenosis	rs1925576	G	A	10	68689083	0.4422	0.00997	0.00171	4.94003e-09	766345
Years of schooling	Spinal stenosis	rs1947114	G	A	2	166180772	0.2551	0.01071	0.00192	2.63998e-08	766345
Years of schooling	Spinal stenosis	rs1964927	G	A	21	42653237	0.6378	-0.01423	0.00177	9.8992e-16	766345
Years of schooling	Spinal stenosis	rs2052285	A	G	16	51188432	0.5765	0.01123	0.00175	1.33999e-10	766345
Years of schooling	Spinal stenosis	rs2067854	A	G	14	72425819	0.182	0.01477	0.00209	1.38007e-12	766345
Years of schooling	Spinal stenosis	rs2179152	C	T	6	26325888	0.6429	0.01455	0.00176	1.21004e-16	766345
Years of schooling	Spinal stenosis	rs2182505	C	T	6	51653864	0.7364	-0.01086	0.00192	1.63999e-08	766345
Years of schooling	Spinal stenosis	rs225291	G	A	17	33927126	0.8027	-0.01205	0.00214	1.84001e-08	766345
Years of schooling	Spinal stenosis	rs2256965	G	A	6	31555130	0.5425	-0.01128	0.00176	1.59001e-10	766345
Years of schooling	Spinal stenosis	rs2283076	G	A	7	126478190	0.2143	-0.01143	0.00204	2.07e-08	766345
Years of schooling	Spinal stenosis	rs2287838	A	G	19	9959014	0.534	-0.01152	0.00171	1.53003e-11	766345
Years of schooling	Spinal stenosis	rs2302761	T	C	17	7358520	0.1905	0.01354	0.00209	1e-10	766345
Years of schooling	Spinal stenosis	rs2347526	C	T	4	159853577	0.6378	0.01395	0.00179	6.84069e-15	766345
Years of schooling	Spinal stenosis	rs242093	A	G	14	69481343	0.5476	-0.01031	0.00172	2.07e-09	766345
Years of schooling	Spinal stenosis	rs2447535	G	A	8	118946183	0.7245	0.01181	0.00185	1.69001e-10	766345
Years of schooling	Spinal stenosis	rs2554835	A	G	18	74141190	0.398	0.00974	0.00175	2.68999e-08	766345
Years of schooling	Spinal stenosis	rs2570497	T	C	2	104441546	0.6735	-0.01233	0.00177	3.0297e-12	766345
Years of schooling	Spinal stenosis	rs2725370	C	T	8	30852826	0.7109	0.01536	0.00187	1.97015e-16	766345
Years of schooling	Spinal stenosis	rs277828	A	C	13	109693885	0.2568	-0.01091	0.00196	2.71e-08	766345
Years of schooling	Spinal stenosis	rs2787101	T	C	14	30105121	0.6173	0.00968	0.00174	2.5e-08	766345
Years of schooling	Spinal stenosis	rs2819336	C	T	1	44015809	0.6616	-0.01828	0.00177	5.46009e-25	766345
Years of schooling	Spinal stenosis	rs2820314	C	A	1	201872209	0.3163	-0.011	0.0018	9.34007e-10	766345
Years of schooling	Spinal stenosis	rs28373063	C	G	4	183724843	0.2075	0.01389	0.00229	1.22999e-09	766345
Years of schooling	Spinal stenosis	rs28513670	G	A	15	65982677	0.1531	0.01477	0.00225	5.06058e-11	766345
Years of schooling	Spinal stenosis	rs2885198	G	A	3	143636421	0.5017	-0.01025	0.0017	1.81001e-09	766345
Years of schooling	Spinal stenosis	rs2901616	A	G	1	72122959	0.517	0.00941	0.00171	3.76999e-08	766345
Years of schooling	Spinal stenosis	rs2905426	T	G	19	19478022	0.6446	0.01037	0.00181	9.25998e-09	766345
Years of schooling	Spinal stenosis	rs2923431	C	G	8	42394425	0.6446	0.0114	0.00176	9.84011e-11	766345
Years of schooling	Spinal stenosis	rs2971970	G	T	7	133643778	0.7721	0.01654	0.00207	1.24997e-15	766345
Years of schooling	Spinal stenosis	rs2998315	G	A	14	85032707	0.5782	0.01269	0.00171	1.11995e-13	766345
Years of schooling	Spinal stenosis	rs3013014	A	G	10	12396699	0.6105	-0.01024	0.00172	2.91998e-09	766345
Years of schooling	Spinal stenosis	rs301800	C	T	1	8490603	0.8197	-0.01516	0.00224	1.33015e-11	766345
Years of schooling	Spinal stenosis	rs3026996	C	A	1	159167290	0.284	-0.01537	0.00199	1.05003e-14	766345
Years of schooling	Spinal stenosis	rs31940	A	G	5	11476812	0.1344	0.01548	0.00246	3.23996e-10	766345
Years of schooling	Spinal stenosis	rs337637	A	G	4	38604470	0.3367	0.01123	0.00177	2.10999e-10	766345
Years of schooling	Spinal stenosis	rs34316	C	A	5	88015545	0.5799	-0.02016	0.00177	3.34965e-30	766345
Years of schooling	Spinal stenosis	rs34394051	G	A	1	6853091	0.1599	0.01392	0.0024	6.19998e-09	766345
Years of schooling	Spinal stenosis	rs34485537	T	C	16	83608924	0.3895	0.01075	0.00173	5.66996e-10	766345
Years of schooling	Spinal stenosis	rs34853711	C	G	7	2214187	0.2466	-0.01596	0.00206	9.88098e-15	766345
Years of schooling	Spinal stenosis	rs35039375	G	A	1	171516863	0.09354	-0.01983	0.00293	1.22011e-11	766345
Years of schooling	Spinal stenosis	rs35309068	G	T	12	14535908	0.466	0.01321	0.00171	1.15001e-14	766345
Years of schooling	Spinal stenosis	rs35316276	T	C	16	67850700	0.2942	0.01173	0.00194	1.51999e-09	766345
Years of schooling	Spinal stenosis	rs35417702	T	C	7	71739916	0.5765	-0.01445	0.0017	1.93019e-17	766345
Years of schooling	Spinal stenosis	rs35475880	T	G	3	168853348	0.1837	-0.01511	0.00208	3.80014e-13	766345
Years of schooling	Spinal stenosis	rs35532491	T	A	22	34329603	0.1071	0.02007	0.00286	2.41991e-12	766345
Years of schooling	Spinal stenosis	rs36083520	C	T	4	23715876	0.1667	0.01629	0.00223	2.60016e-13	766345
Years of schooling	Spinal stenosis	rs36119825	A	G	7	48820536	0.4694	0.01063	0.00171	4.82003e-10	766345
Years of schooling	Spinal stenosis	rs363096	C	T	4	3180021	0.5748	0.01363	0.00172	2.03986e-15	766345
Years of schooling	Spinal stenosis	rs3747631	C	G	1	204587569	0.2279	0.02207	0.00208	2.9703e-26	766345
Years of schooling	Spinal stenosis	rs3788556	C	T	22	39972162	0.5408	-0.01138	0.00171	2.77971e-11	766345
Years of schooling	Spinal stenosis	rs3800546	G	C	6	170067022	0.2704	-0.01183	0.00194	9.72994e-10	766345
Years of schooling	Spinal stenosis	rs3809634	G	A	16	53538157	0.335	0.01058	0.00185	1.09001e-08	766345
Years of schooling	Spinal stenosis	rs3890802	A	G	5	152081927	0.2687	-0.01133	0.00191	2.74e-09	766345
Years of schooling	Spinal stenosis	rs3897821	G	A	1	243420388	0.3503	-0.01502	0.0018	8.25087e-17	766345
Years of schooling	Spinal stenosis	rs406413	T	A	5	113898581	0.2109	-0.01695	0.00209	4.83949e-16	766345
Years of schooling	Spinal stenosis	rs4073894	A	G	7	104466964	0.1769	0.01524	0.00211	5.40008e-13	766345
Years of schooling	Spinal stenosis	rs4328757	T	C	3	36938180	0.6514	0.01067	0.00174	9.3901e-10	766345
Years of schooling	Spinal stenosis	rs4352658	T	C	6	88279872	0.09014	-0.0212	0.00308	5.55009e-12	766345
Years of schooling	Spinal stenosis	rs4369924	A	G	20	41954383	0.1684	0.01362	0.00234	5.81996e-09	766345
Years of schooling	Spinal stenosis	rs4382592	G	T	9	134870755	0.699	0.01636	0.00185	1.00995e-18	766345
Years of schooling	Spinal stenosis	rs4384309	A	G	10	133110596	0.4796	0.0109	0.00172	2.52e-10	766345
Years of schooling	Spinal stenosis	rs4392737	G	A	6	145110726	0.3827	-0.0097	0.00173	2.24001e-08	766345
Years of schooling	Spinal stenosis	rs4442732	G	A	14	61025617	0.5969	-0.01063	0.00176	1.49001e-09	766345
Years of schooling	Spinal stenosis	rs4667025	A	G	2	186150287	0.3878	0.00957	0.00174	3.84999e-08	766345
Years of schooling	Spinal stenosis	rs4700393	G	A	5	60098267	0.5289	0.02086	0.0017	1.51008e-34	766345
Years of schooling	Spinal stenosis	rs4726070	A	G	7	151328218	0.6207	0.01251	0.00174	5.94977e-13	766345
Years of schooling	Spinal stenosis	rs4733264	C	G	8	31490621	0.631	-0.00954	0.00174	4.53002e-08	766345
Years of schooling	Spinal stenosis	rs4757957	C	G	11	12881398	0.6514	0.0141	0.00184	1.81009e-14	766345
Years of schooling	Spinal stenosis	rs4766424	G	C	12	1954096	0.91156	-0.0141	0.00258	4.42996e-08	766345
Years of schooling	Spinal stenosis	rs4778058	C	T	15	93456069	0.5221	0.01017	0.0017	2.39999e-09	766345
Years of schooling	Spinal stenosis	rs4787457	G	A	16	28555400	0.3146	-0.01741	0.00176	3.72992e-23	766345
Years of schooling	Spinal stenosis	rs4810227	A	G	20	59841800	0.6344	0.01272	0.00175	3.57026e-13	766345
Years of schooling	Spinal stenosis	rs4839155	G	T	1	112161489	0.25	-0.01251	0.002	3.94003e-10	766345
Years of schooling	Spinal stenosis	rs4846724	A	G	1	221967817	0.4915	0.01018	0.0017	2.26001e-09	766345
Years of schooling	Spinal stenosis	rs4870482	G	C	6	157079675	0.2585	-0.01083	0.0019	1.26999e-08	766345
Years of schooling	Spinal stenosis	rs4888746	G	A	16	78172252	0.3776	-0.00952	0.00174	4.15002e-08	766345
Years of schooling	Spinal stenosis	rs4904523	A	G	14	89723630	0.4592	-0.00936	0.0017	3.70997e-08	766345
Years of schooling	Spinal stenosis	rs4945424	A	C	11	80305937	0.415	-0.00992	0.00171	6.94001e-09	766345
Years of schooling	Spinal stenosis	rs4964046	G	A	12	27305310	0.335	0.01053	0.00178	3.36001e-09	766345
Years of schooling	Spinal stenosis	rs4972400	A	G	2	174171884	0.352	0.01156	0.00181	1.7e-10	766345
Years of schooling	Spinal stenosis	rs4984541	G	A	15	96911139	0.2415	0.01233	0.00207	2.77e-09	766345
Years of schooling	Spinal stenosis	rs510706	C	G	11	90191286	0.6156	0.01071	0.0018	2.72998e-09	766345
Years of schooling	Spinal stenosis	rs535307	G	A	7	105345398	0.6769	-0.01004	0.00184	4.72999e-08	766345
Years of schooling	Spinal stenosis	rs55736314	G	C	3	71586293	0.4167	0.01431	0.00174	1.63005e-16	766345
Years of schooling	Spinal stenosis	rs56391344	A	G	15	78006899	0.2381	0.01571	0.00197	1.33999e-15	766345
Years of schooling	Spinal stenosis	rs575113	A	G	1	110046373	0.2772	0.01285	0.00186	5.30029e-12	766345
Years of schooling	Spinal stenosis	rs59123361	A	G	1	110766454	0.1054	-0.02094	0.00291	5.86949e-13	766345
Years of schooling	Spinal stenosis	rs59480703	C	G	8	9653130	0.1633	-0.01237	0.00215	8.31994e-09	766345
Years of schooling	Spinal stenosis	rs6122735	T	C	20	47523732	0.4133	0.0105	0.00174	1.49001e-09	766345
Years of schooling	Spinal stenosis	rs6123924	G	A	20	58219764	0.1599	-0.01528	0.00235	7.54918e-11	766345
Years of schooling	Spinal stenosis	rs613872	T	G	18	53210302	0.8282	-0.0175	0.00227	1.20005e-14	766345
Years of schooling	Spinal stenosis	rs62157915	C	T	2	98897183	0.05952	0.02091	0.00348	1.96002e-09	766345
Years of schooling	Spinal stenosis	rs62183776	T	C	2	172858117	0.1905	-0.01308	0.00217	1.64999e-09	766345
Years of schooling	Spinal stenosis	rs62184480	T	C	2	212654200	0.2449	-0.01528	0.00191	1.27997e-15	766345
Years of schooling	Spinal stenosis	rs622169	T	C	1	244437407	0.4677	0.00999	0.00178	1.88999e-08	766345
Years of schooling	Spinal stenosis	rs62439690	A	G	7	21417556	0.267	-0.01087	0.00194	2.18002e-08	766345
Years of schooling	Spinal stenosis	rs62444881	T	C	7	2052318	0.1905	0.01815	0.00217	5.79029e-17	766345
Years of schooling	Spinal stenosis	rs6493265	T	C	15	47513253	0.3895	-0.01385	0.00174	1.69981e-15	766345
Years of schooling	Spinal stenosis	rs6513959	G	A	20	43620856	0.2789	-0.01177	0.00185	1.88001e-10	766345
Years of schooling	Spinal stenosis	rs6557171	C	T	6	152234593	0.7245	0.01567	0.00181	4.14954e-18	766345
Years of schooling	Spinal stenosis	rs663234	G	C	1	57735595	0.6122	-0.01005	0.00174	7.38992e-09	766345
Years of schooling	Spinal stenosis	rs66568921	G	T	3	85672018	0.3639	0.01565	0.00182	7.49031e-18	766345
Years of schooling	Spinal stenosis	rs6731373	A	G	2	68503044	0.3367	-0.01256	0.00181	3.46976e-12	766345
Years of schooling	Spinal stenosis	rs6731967	C	G	2	237145606	0.2092	-0.01186	0.00199	2.35999e-09	766345
Years of schooling	Spinal stenosis	rs67885444	T	C	8	28678973	0.1718	0.01406	0.00232	1.47999e-09	766345
Years of schooling	Spinal stenosis	rs67890737	A	C	2	228984644	0.3265	-0.01141	0.00179	2.01002e-10	766345
Years of schooling	Spinal stenosis	rs6803651	T	G	3	64431730	0.415	0.01131	0.00172	4.36014e-11	766345
Years of schooling	Spinal stenosis	rs6805241	C	T	3	116532683	0.1973	-0.01413	0.00203	3.0903e-12	766345
Years of schooling	Spinal stenosis	rs6938002	A	G	6	37526024	0.3963	-0.01008	0.00173	5.41003e-09	766345
Years of schooling	Spinal stenosis	rs6959891	G	A	7	54714000	0.2959	-0.01136	0.00189	1.74e-09	766345
Years of schooling	Spinal stenosis	rs7012546	T	C	8	105067737	0.4201	0.01009	0.00172	4.93003e-09	766345
Years of schooling	Spinal stenosis	rs7016302	G	C	8	4833041	0.1769	0.01243	0.00228	4.98001e-08	766345
Years of schooling	Spinal stenosis	rs702606	C	T	5	53167117	0.1701	-0.01427	0.0025	1.12001e-08	766345
Years of schooling	Spinal stenosis	rs7029718	A	G	9	23358495	0.4354	0.02439	0.00174	1.85012e-44	766345
Years of schooling	Spinal stenosis	rs7031698	C	T	9	82441486	0.7755	0.01248	0.00206	1.26e-09	766345
Years of schooling	Spinal stenosis	rs710629	A	G	12	67697856	0.6565	0.01053	0.00177	2.95999e-09	766345
Years of schooling	Spinal stenosis	rs71646142	T	C	1	212369228	0.1735	0.01286	0.00217	3.11e-09	766345
Years of schooling	Spinal stenosis	rs7233920	A	G	18	37416318	0.216	-0.01315	0.00202	7.13017e-11	766345
Years of schooling	Spinal stenosis	rs7257460	C	T	19	30746753	0.2704	-0.01145	0.00189	1.25e-09	766345
Years of schooling	Spinal stenosis	rs7278859	T	A	21	20026532	0.3078	0.01013	0.00185	4.15002e-08	766345
Years of schooling	Spinal stenosis	rs72807818	A	G	2	51819019	0.1241	0.01915	0.00252	2.78997e-14	766345
Years of schooling	Spinal stenosis	rs72828517	C	T	6	19036035	0.1412	0.01836	0.00224	2.83009e-16	766345
Years of schooling	Spinal stenosis	rs72840994	G	T	10	87124801	0.182	0.01247	0.00216	7.76998e-09	766345
Years of schooling	Spinal stenosis	rs730384	A	G	14	74889870	0.4558	0.01016	0.00171	3.01002e-09	766345
Years of schooling	Spinal stenosis	rs7315713	T	A	12	75383884	0.6633	-0.01022	0.00187	4.34e-08	766345
Years of schooling	Spinal stenosis	rs7321274	G	A	13	69146186	0.1956	-0.01275	0.00211	1.59001e-09	766345
Years of schooling	Spinal stenosis	rs73301698	A	G	12	15539771	0.2262	-0.01291	0.00208	5.81005e-10	766345
Years of schooling	Spinal stenosis	rs7332724	T	C	13	91629272	0.2619	-0.01149	0.00189	1.26e-09	766345
Years of schooling	Spinal stenosis	rs73344830	G	A	10	103816828	0.602	-0.0172	0.00172	1.94984e-23	766345
Years of schooling	Spinal stenosis	rs736282	C	T	14	94287860	0.5153	-0.01082	0.0017	2.07e-10	766345
Years of schooling	Spinal stenosis	rs73874335	T	C	3	157933483	0.05952	-0.0199	0.00361	3.40001e-08	766345
Years of schooling	Spinal stenosis	rs743316	C	T	21	35252696	0.182	-0.01185	0.00208	1.2e-08	766345
Years of schooling	Spinal stenosis	rs74643044	C	T	5	102535528	0.02721	0.02323	0.00386	1.79999e-09	766345
Years of schooling	Spinal stenosis	rs74701752	T	G	1	20875676	0.09524	0.01591	0.00285	2.38002e-08	766345
Years of schooling	Spinal stenosis	rs7481514	G	A	11	131291963	0.665	0.01072	0.00178	1.55998e-09	766345
Years of schooling	Spinal stenosis	rs74998289	G	T	17	43913558	0.2398	-0.01821	0.00213	1.31009e-17	766345
Years of schooling	Spinal stenosis	rs7594904	C	T	2	101184651	0.4184	0.00969	0.00173	2.04998e-08	766345
Years of schooling	Spinal stenosis	rs7603132	A	G	2	4951548	0.1548	0.01317	0.00215	9.17001e-10	766345
Years of schooling	Spinal stenosis	rs76076331	T	C	2	10977585	0.131	0.01873	0.00248	4.40048e-14	766345
Years of schooling	Spinal stenosis	rs7650602	C	T	3	141147414	0.4286	0.00939	0.00171	4.10998e-08	766345
Years of schooling	Spinal stenosis	rs76608582	A	C	19	4474725	0.04082	0.02798	0.00445	3.11e-10	766345
Years of schooling	Spinal stenosis	rs76878669	G	C	11	66092567	0.2534	-0.01399	0.00205	8.66962e-12	766345
Years of schooling	Spinal stenosis	rs77025239	A	G	3	180734185	0.1088	-0.01422	0.00234	1.32999e-09	766345
Years of schooling	Spinal stenosis	rs77128898	T	C	11	61313525	0.02211	-0.02769	0.00482	9.47e-09	766345
Years of schooling	Spinal stenosis	rs77702622	A	G	8	143367857	0.07653	-0.02447	0.00351	2.9902e-12	766345
Years of schooling	Spinal stenosis	rs77719387	A	T	3	49917021	0.01701	-0.04597	0.00726	2.45997e-10	766345
Years of schooling	Spinal stenosis	rs77835879	G	A	12	26522623	0.09014	-0.01601	0.00288	2.67997e-08	766345
Years of schooling	Spinal stenosis	rs7796203	A	G	7	117505487	0.5255	-0.01074	0.00171	3.59998e-10	766345
Years of schooling	Spinal stenosis	rs7803932	A	G	7	70203673	0.1565	0.0143	0.00226	2.44e-10	766345
Years of schooling	Spinal stenosis	rs7808399	G	A	7	8075222	0.5476	0.0107	0.00171	3.77998e-10	766345
Years of schooling	Spinal stenosis	rs7833201	C	G	8	87561978	0.1344	-0.01532	0.00262	5.04998e-09	766345
Years of schooling	Spinal stenosis	rs7863447	A	G	9	14155418	0.8333	0.01678	0.00233	5.91017e-13	766345
Years of schooling	Spinal stenosis	rs78721320	A	G	5	3304854	0.2041	0.01307	0.00219	2.27997e-09	766345
Years of schooling	Spinal stenosis	rs790647	A	C	10	106776484	0.2347	-0.01482	0.00202	2.1702e-13	766345
Years of schooling	Spinal stenosis	rs7924036	T	G	10	65191645	0.5391	0.01501	0.0017	1.07004e-18	766345
Years of schooling	Spinal stenosis	rs79265434	G	A	7	24621381	0.1173	0.02331	0.00262	6.07995e-19	766345
Years of schooling	Spinal stenosis	rs79269403	A	G	3	108036819	0.2228	0.01447	0.00204	1.17004e-12	766345
Years of schooling	Spinal stenosis	rs7928622	T	A	11	11670871	0.3078	0.01011	0.00181	2.52e-08	766345
Years of schooling	Spinal stenosis	rs795230	T	C	11	30774525	0.4184	0.00952	0.00172	2.97002e-08	766345
Years of schooling	Spinal stenosis	rs79523955	G	A	1	28799065	0.09524	-0.01802	0.00283	1.86999e-10	766345
Years of schooling	Spinal stenosis	rs7977614	G	A	12	110115286	0.3078	0.01325	0.00198	2.08978e-11	766345
Years of schooling	Spinal stenosis	rs7993663	C	T	13	55761771	0.3571	0.0118	0.00178	3.25012e-11	766345
Years of schooling	Spinal stenosis	rs8008382	C	T	14	104054425	0.6871	0.01208	0.00185	6.12068e-11	766345
Years of schooling	Spinal stenosis	rs80171383	A	G	11	46084677	0.1241	0.0145	0.00241	1.83e-09	766345
Years of schooling	Spinal stenosis	rs8020034	A	G	14	26981100	0.2058	0.01782	0.00223	1.17004e-15	766345
Years of schooling	Spinal stenosis	rs818415	G	T	16	65448079	0.182	0.01235	0.00219	1.72001e-08	766345
Years of schooling	Spinal stenosis	rs837080	C	T	8	130925116	0.4932	0.01092	0.0017	1.43001e-10	766345
Years of schooling	Spinal stenosis	rs892612	C	A	5	136533365	0.8418	0.01464	0.00237	6.62995e-10	766345
Years of schooling	Spinal stenosis	rs894067	A	G	11	76454408	0.3929	0.01041	0.00175	2.74e-09	766345
Years of schooling	Spinal stenosis	rs9289300	C	T	3	127144988	0.1837	0.01512	0.00234	1.09999e-10	766345
Years of schooling	Spinal stenosis	rs9320493	G	A	6	114742697	0.8639	-0.01394	0.0024	6.12999e-09	766345
Years of schooling	Spinal stenosis	rs9342482	T	G	6	66223843	0.2908	0.01264	0.00197	1.36e-10	766345
Years of schooling	Spinal stenosis	rs9349956	C	A	6	14718260	0.2398	0.01881	0.00225	6.28058e-17	766345
Years of schooling	Spinal stenosis	rs9372625	A	G	6	98344031	0.4133	0.02383	0.00176	6.75927e-42	766345
Years of schooling	Spinal stenosis	rs9384679	T	C	6	108864419	0.4082	-0.00959	0.00176	4.88e-08	766345
Years of schooling	Spinal stenosis	rs9386319	G	A	6	96566419	0.4269	0.00991	0.00174	1.26999e-08	766345
Years of schooling	Spinal stenosis	rs9436866	C	A	1	69427576	0.09524	0.01882	0.00289	7.45075e-11	766345
Years of schooling	Spinal stenosis	rs9503598	A	G	6	3446263	0.4388	0.01079	0.00171	3.11997e-10	766345
Years of schooling	Spinal stenosis	rs9529119	G	C	13	31783977	0.8027	-0.01295	0.00204	2.13e-10	766345
Years of schooling	Spinal stenosis	rs9556958	T	C	13	99100046	0.5289	-0.0108	0.0017	2.38002e-10	766345
Years of schooling	Spinal stenosis	rs9616906	A	G	22	51104680	0.4235	0.01497	0.00172	2.92012e-18	766345
Years of schooling	Spinal stenosis	rs9679654	C	T	2	61836773	0.4847	0.01042	0.00172	1.29e-09	766345
Years of schooling	Spinal stenosis	rs969512	T	A	4	147872742	0.2959	0.01249	0.00179	3.22033e-12	766345
Years of schooling	Spinal stenosis	rs9704097	A	C	11	24980643	0.4728	-0.0103	0.00171	1.61002e-09	766345
Years of schooling	Spinal stenosis	rs9882532	C	T	3	16865845	0.3639	-0.01208	0.00177	8.16959e-12	766345
Years of schooling	Spinal stenosis	rs9914918	A	G	17	46962021	0.2823	0.01155	0.00189	8.9e-10	766345
Years of schooling	Spinal stenosis	rs9933256	G	A	16	1246748	0.4082	-0.01134	0.00172	4.56983e-11	766345
Years of schooling	Spinal stenosis	rs9936270	T	C	16	12215741	0.3078	-0.0136	0.00198	6.42984e-12	766345
Years of schooling	Spinal stenosis	rs9938678	T	A	16	61503635	0.2432	0.01355	0.00205	4.12003e-11	766345
Years of schooling	Spinal stenosis	rs9964724	T	C	18	35159124	0.6599	0.01978	0.00183	2.66011e-27	766345
Years of schooling	Spinal stenosis	rs9995567	A	G	4	163698499	0.3827	0.00998	0.00178	1.93001e-08	766345

## Sheet: Table S2
Table S2 The details of the independent SNPs associated with body mass index.
Exposure	Outcome	SNP	Effect_allele	Other_allele	Chromosome	Chr.Position	EAF	Beta	Beta.se	Pvalue	Sample.Size
body mass index	Spinal stenosis	rs10009336	T	C	4	44480783	0.1638	-0.014	0.0022	2.19999e-10	681275
body mass index	Spinal stenosis	rs10132280	A	C	14	25928179	0.3017	-0.0223	0.0018	5.60015e-35	681275
body mass index	Spinal stenosis	rs10169594	C	T	2	41637688	0.3596	0.0121	0.0018	1.99986e-11	681275
body mass index	Spinal stenosis	rs10182181	G	A	2	25150296	0.4753	0.0325	0.0016	6.70039e-90	681275
body mass index	Spinal stenosis	rs10192119	G	T	2	164581241	0.1673	0.0166	0.0022	2.99985e-14	681275
body mass index	Spinal stenosis	rs10197031	C	T	2	105454590	0.2834	0.0166	0.0019	1.9002e-18	681275
body mass index	Spinal stenosis	rs10247983	A	G	7	114590228	0.9213	0.0201	0.0033	1.7e-09	681275
body mass index	Spinal stenosis	rs10248136	T	C	7	39077397	0.5142	-0.0097	0.0017	2e-08	681275
body mass index	Spinal stenosis	rs10269783	A	G	7	49616203	0.3896	0.0133	0.0017	1.39991e-15	681275
body mass index	Spinal stenosis	rs10408324	T	C	19	51774806	0.2744	-0.0124	0.0019	9.49948e-11	681275
body mass index	Spinal stenosis	rs10478110	C	A	5	112445734	0.4348	0.01	0.0017	9.59997e-09	681275
body mass index	Spinal stenosis	rs1048932	A	C	11	115044850	0.4162	-0.016	0.0017	3.80014e-22	681275
body mass index	Spinal stenosis	rs10492229	T	C	12	110602173	0.2268	0.0142	0.0019	7.70016e-14	681275
body mass index	Spinal stenosis	rs10510419	T	G	3	12426936	0.1416	-0.0177	0.0023	2.19989e-14	681275
body mass index	Spinal stenosis	rs10518694	A	C	15	53072673	0.1424	0.0146	0.0025	3.29997e-09	681275
body mass index	Spinal stenosis	rs1064213	A	G	2	198950240	0.492	0.012	0.0017	2.39994e-12	681275
body mass index	Spinal stenosis	rs10733051	G	A	1	167280354	0.4802	-0.0097	0.0016	2.90001e-09	681275
body mass index	Spinal stenosis	rs10742752	C	T	11	45438374	0.6159	0.0124	0.0017	1.10002e-13	681275
body mass index	Spinal stenosis	rs10747488	A	C	1	98299475	0.7601	-0.0123	0.002	1.2e-09	681275
body mass index	Spinal stenosis	rs10750215	T	G	11	122505344	0.3883	0.0108	0.0017	1.29999e-10	681275
body mass index	Spinal stenosis	rs1075901	C	T	17	15943910	0.5639	0.0121	0.0016	1.20005e-13	681275
body mass index	Spinal stenosis	rs10768994	C	T	11	43936945	0.4337	-0.0114	0.0017	6.4003e-12	681275
body mass index	Spinal stenosis	rs10795422	G	A	10	16759312	0.6905	0.0139	0.0019	9.30037e-14	681275
body mass index	Spinal stenosis	rs10811871	G	A	9	23200766	0.3829	-0.0108	0.0018	1.6e-09	681275
body mass index	Spinal stenosis	rs10858334	G	C	9	137989785	0.1415	0.0143	0.0026	2.69998e-08	681275
body mass index	Spinal stenosis	rs10867256	T	C	9	81367391	0.553	-0.0118	0.0017	8.69961e-12	681275
body mass index	Spinal stenosis	rs10878946	T	C	12	69642315	0.714	-0.0141	0.0019	3.59998e-13	681275
body mass index	Spinal stenosis	rs10914462	G	A	1	32125943	0.4255	-0.0112	0.0017	1.5e-10	681275
body mass index	Spinal stenosis	rs10915840	A	G	1	225668524	0.283	-0.0118	0.0019	1.29999e-09	681275
body mass index	Spinal stenosis	rs10920678	G	A	1	190239907	0.5709	-0.0155	0.0016	1.50003e-21	681275
body mass index	Spinal stenosis	rs10938397	G	A	4	45182527	0.4317	0.0324	0.0016	3.40017e-86	681275
body mass index	Spinal stenosis	rs10942267	G	A	5	80841914	0.3088	-0.0156	0.0019	3.90032e-17	681275
body mass index	Spinal stenosis	rs10953740	G	A	7	113460282	0.5534	-0.0153	0.0017	1e-18	681275
body mass index	Spinal stenosis	rs10962550	C	G	9	16720329	0.1801	0.0182	0.0022	6.20012e-16	681275
body mass index	Spinal stenosis	rs10968114	C	A	9	27800007	0.4681	-0.0113	0.0017	6.09958e-11	681275
body mass index	Spinal stenosis	rs10971709	T	C	9	33804813	0.2062	0.0132	0.0021	6.19998e-10	681275
body mass index	Spinal stenosis	rs10984756	G	C	9	122651784	0.1048	0.0174	0.0029	1.09999e-09	681275
body mass index	Spinal stenosis	rs11030618	T	C	11	29243293	0.5679	0.011	0.0017	2.39999e-10	681275
body mass index	Spinal stenosis	rs11066188	A	G	12	112610714	0.4181	-0.012	0.0017	8.10028e-13	681275
body mass index	Spinal stenosis	rs11084553	G	A	19	31019780	0.1518	-0.021	0.0024	1.80011e-18	681275
body mass index	Spinal stenosis	rs11105839	A	T	12	91237920	0.3799	-0.0109	0.0017	1.09999e-10	681275
body mass index	Spinal stenosis	rs11115176	C	T	12	82465797	0.2399	-0.0121	0.0019	2e-10	681275
body mass index	Spinal stenosis	rs11118308	G	A	1	219633869	0.4703	-0.0101	0.0016	4.79999e-10	681275
body mass index	Spinal stenosis	rs1112613	A	G	13	53651850	0.1762	-0.0133	0.0023	3.40001e-09	681275
body mass index	Spinal stenosis	rs11150911	C	A	18	73498528	0.7191	-0.0133	0.0018	4.70002e-13	681275
body mass index	Spinal stenosis	rs11165643	T	C	1	96924097	0.5828	0.0206	0.0017	1.39991e-35	681275
body mass index	Spinal stenosis	rs11170468	C	A	12	39430048	0.2326	-0.0123	0.0019	1.89998e-10	681275
body mass index	Spinal stenosis	rs11173522	A	C	12	60953472	0.2078	0.0128	0.0021	1.09999e-09	681275
body mass index	Spinal stenosis	rs11185111	A	G	1	107962328	0.3042	-0.0129	0.0019	7.70016e-12	681275
body mass index	Spinal stenosis	rs11251352	G	A	10	2585792	0.5988	0.0109	0.0018	7.00003e-10	681275
body mass index	Spinal stenosis	rs11496125	T	C	7	103417557	0.4212	0.0169	0.0017	2.99985e-22	681275
body mass index	Spinal stenosis	rs11505821	T	A	7	76818677	0.0601	0.0311	0.0035	2.70023e-19	681275
body mass index	Spinal stenosis	rs11538	G	A	22	18220831	0.1805	0.0135	0.0023	3.29997e-09	681275
body mass index	Spinal stenosis	rs1158805	A	C	18	40736590	0.3766	-0.0137	0.0018	1.20005e-14	681275
body mass index	Spinal stenosis	rs11609659	C	T	12	108296260	0.2371	-0.0154	0.002	2.19989e-14	681275
body mass index	Spinal stenosis	rs11611246	T	G	12	939480	0.21	0.024	0.002	5.00035e-32	681275
body mass index	Spinal stenosis	rs11615578	T	C	12	121714935	0.2474	0.013	0.002	8.10028e-11	681275
body mass index	Spinal stenosis	rs11656076	A	G	17	31464270	0.2254	-0.0142	0.0021	5.60015e-12	681275
body mass index	Spinal stenosis	rs11672660	T	C	19	46180184	0.2049	-0.034	0.0021	1.69981e-60	681275
body mass index	Spinal stenosis	rs11713193	A	G	3	49924424	0.5073	0.0239	0.0017	2.39994e-44	681275
body mass index	Spinal stenosis	rs11736228	T	A	4	147376805	0.2587	-0.0139	0.002	4.10015e-12	681275
body mass index	Spinal stenosis	rs11738695	A	C	5	108699161	0.586	0.0097	0.0017	2e-08	681275
body mass index	Spinal stenosis	rs11739877	T	C	5	105876806	0.6118	0.0117	0.0018	6.59933e-11	681275
body mass index	Spinal stenosis	rs11781699	C	T	8	118863061	0.1896	0.0132	0.0021	3.09999e-10	681275
body mass index	Spinal stenosis	rs1187352	C	T	9	87293457	0.6518	0.0119	0.0018	6.00067e-11	681275
body mass index	Spinal stenosis	rs11880870	G	A	19	18830704	0.4801	-0.0189	0.0017	1e-28	681275
body mass index	Spinal stenosis	rs11889536	G	A	2	220163543	0.1493	-0.0189	0.0024	6.4003e-15	681275
body mass index	Spinal stenosis	rs11908637	A	G	20	47428485	0.236	-0.012	0.0021	4.90004e-09	681275
body mass index	Spinal stenosis	rs11945861	A	G	4	65700865	0.2369	-0.0148	0.002	5.00035e-13	681275
body mass index	Spinal stenosis	rs11951673	T	C	5	95861012	0.3941	-0.0123	0.0017	1.10002e-13	681275
body mass index	Spinal stenosis	rs12041258	C	T	1	195047936	0.2287	-0.0146	0.002	9.49948e-13	681275
body mass index	Spinal stenosis	rs12044597	G	A	1	1708801	0.5029	0.0143	0.0016	1.69981e-18	681275
body mass index	Spinal stenosis	rs12049202	T	C	1	77967523	0.203	0.024	0.0022	1e-28	681275
body mass index	Spinal stenosis	rs12098284	T	C	10	76047464	0.1241	0.0178	0.0026	1.80011e-11	681275
body mass index	Spinal stenosis	rs12150665	C	T	17	34914787	0.4058	-0.0162	0.0017	1.59993e-22	681275
body mass index	Spinal stenosis	rs1218822	A	G	13	28011963	0.6663	0.0168	0.0017	1.9002e-22	681275
body mass index	Spinal stenosis	rs12299814	A	C	12	90216146	0.2525	-0.0157	0.002	5.19996e-15	681275
body mass index	Spinal stenosis	rs12328930	C	T	2	175079125	0.4235	0.0098	0.0017	1.79999e-08	681275
body mass index	Spinal stenosis	rs12334877	A	G	8	67194171	0.198	-0.0144	0.0022	7.70016e-11	681275
body mass index	Spinal stenosis	rs12364470	G	T	11	134601012	0.1626	0.0178	0.0022	1.10002e-15	681275
body mass index	Spinal stenosis	rs12369179	T	C	12	122963550	0.08782	-0.0359	0.0031	2.49977e-31	681275
body mass index	Spinal stenosis	rs12416812	A	G	11	888632	0.5088	0.0111	0.0016	6.09958e-12	681275
body mass index	Spinal stenosis	rs1241986	A	G	18	6873954	0.8479	-0.0139	0.0024	1.09999e-08	681275
body mass index	Spinal stenosis	rs12422552	C	G	12	14413931	0.2663	-0.0134	0.002	1.59993e-11	681275
body mass index	Spinal stenosis	rs12429545	A	G	13	54102206	0.1248	0.0316	0.0025	9.60064e-38	681275
body mass index	Spinal stenosis	rs12448257	A	G	16	3599655	0.218	0.0184	0.002	8.10028e-20	681275
body mass index	Spinal stenosis	rs12564992	G	A	1	174478100	0.1144	0.0196	0.0026	5.30029e-14	681275
body mass index	Spinal stenosis	rs12593036	G	A	15	81058652	0.2993	-0.0154	0.0019	3.80014e-16	681275
body mass index	Spinal stenosis	rs12602912	T	C	17	65870073	0.2048	0.0176	0.0021	9.8992e-18	681275
body mass index	Spinal stenosis	rs1260326	C	T	2	27730940	0.5973	0.0105	0.0017	3.89996e-10	681275
body mass index	Spinal stenosis	rs12629015	G	A	3	119618053	0.1852	-0.0135	0.0023	2.1e-09	681275
body mass index	Spinal stenosis	rs1266874	G	A	6	51779638	0.3558	0.014	0.0018	9.79941e-15	681275
body mass index	Spinal stenosis	rs12675063	T	A	8	132879047	0.1131	0.0156	0.0026	1.29999e-09	681275
body mass index	Spinal stenosis	rs1268065	A	G	6	126042783	0.4794	-0.0102	0.0017	1e-09	681275
body mass index	Spinal stenosis	rs12680842	G	A	8	95582606	0.3205	-0.0133	0.0018	4.40048e-14	681275
body mass index	Spinal stenosis	rs12718572	T	C	7	50573325	0.4024	-0.0117	0.0018	2.99985e-11	681275
body mass index	Spinal stenosis	rs12762034	C	T	10	33969931	0.07583	0.024	0.0032	7.29962e-14	681275
body mass index	Spinal stenosis	rs12779328	T	C	10	12943973	0.2833	0.0105	0.0019	4.49997e-08	681275
body mass index	Spinal stenosis	rs1285997	G	C	14	91513029	0.7153	0.0142	0.0019	1.20005e-13	681275
body mass index	Spinal stenosis	rs12888545	G	A	14	88308044	0.2519	0.0136	0.002	9.09913e-12	681275
body mass index	Spinal stenosis	rs12888955	A	G	14	103256877	0.6513	-0.0178	0.0018	1.39991e-22	681275
body mass index	Spinal stenosis	rs12905439	G	C	15	99521883	0.3393	-0.0118	0.0018	1.40001e-10	681275
body mass index	Spinal stenosis	rs12914489	A	G	15	74187937	0.1103	0.0165	0.0026	3.79997e-10	681275
body mass index	Spinal stenosis	rs12922346	C	G	16	82438337	0.2657	0.0136	0.002	1e-11	681275
body mass index	Spinal stenosis	rs12933482	G	A	16	72189604	0.1048	0.0186	0.0028	4.90004e-11	681275
body mass index	Spinal stenosis	rs12936083	G	A	17	4801887	0.3267	0.0139	0.0019	4.10015e-13	681275
body mass index	Spinal stenosis	rs12939549	G	A	17	78611724	0.4335	-0.018	0.0016	2.70023e-28	681275
body mass index	Spinal stenosis	rs1296328	C	A	4	137083193	0.5657	-0.0179	0.0018	4.90004e-24	681275
body mass index	Spinal stenosis	rs12981256	A	G	19	1865901	0.5325	0.0142	0.0018	1.10002e-15	681275
body mass index	Spinal stenosis	rs13021737	G	A	2	632348	0.8319	0.0574	0.0021	7.49894e-157	681275
body mass index	Spinal stenosis	rs13069244	A	G	3	180441172	0.07747	0.0187	0.0032	2.99999e-09	681275
body mass index	Spinal stenosis	rs13107325	T	C	4	103188709	0.07373	0.047	0.0032	1.10002e-47	681275
body mass index	Spinal stenosis	rs13110266	A	G	4	162129844	0.4065	-0.0117	0.0017	1.9002e-12	681275
body mass index	Spinal stenosis	rs13147390	C	T	4	80712000	0.3569	0.0103	0.0018	1e-08	681275
body mass index	Spinal stenosis	rs13174863	G	A	5	139080745	0.1548	0.0192	0.0023	2.90001e-16	681275
body mass index	Spinal stenosis	rs13184896	T	G	5	122734005	0.4346	-0.0133	0.0016	3.29989e-16	681275
body mass index	Spinal stenosis	rs13191362	G	A	6	163033350	0.1198	-0.0236	0.0025	5.90065e-21	681275
body mass index	Spinal stenosis	rs1320903	A	G	3	131758077	0.3174	0.0216	0.0018	9.20026e-32	681275
body mass index	Spinal stenosis	rs1321432	C	A	20	6614691	0.6321	0.0201	0.0018	3.50026e-29	681275
body mass index	Spinal stenosis	rs13240600	G	A	7	99064466	0.1552	-0.0204	0.0024	3.50026e-17	681275
body mass index	Spinal stenosis	rs13250058	T	G	8	112270826	0.6771	0.0112	0.0018	2.90001e-10	681275
body mass index	Spinal stenosis	rs13263601	C	A	8	14095900	0.3478	0.0154	0.0018	2.19989e-17	681275
body mass index	Spinal stenosis	rs1327259	G	A	6	51177811	0.3872	-0.0155	0.0018	1.69981e-18	681275
body mass index	Spinal stenosis	rs13287131	C	T	9	92119579	0.2491	0.0123	0.002	6.80002e-10	681275
body mass index	Spinal stenosis	rs13329567	T	C	15	68104367	0.2308	-0.0293	0.002	1e-50	681275
body mass index	Spinal stenosis	rs1365466	T	C	18	36182440	0.7406	-0.0137	0.0019	3.29989e-13	681275
body mass index	Spinal stenosis	rs1371108	A	C	2	81816251	0.3247	0.0119	0.0018	8.99912e-11	681275
body mass index	Spinal stenosis	rs1409818	T	C	20	21381121	0.1156	0.0201	0.0029	2.49977e-12	681275
body mass index	Spinal stenosis	rs1412235	C	G	9	28410996	0.3175	0.0246	0.0017	6.00067e-45	681275
body mass index	Spinal stenosis	rs1421334	C	A	8	30865733	0.5431	-0.0125	0.0018	1e-12	681275
body mass index	Spinal stenosis	rs1430387	C	T	18	58227112	0.4295	-0.0114	0.0017	5.79963e-11	681275
body mass index	Spinal stenosis	rs1431659	G	A	8	73439070	0.7344	-0.0196	0.0019	6.00067e-24	681275
body mass index	Spinal stenosis	rs1436344	C	G	3	104606144	0.5922	0.0141	0.0017	4.10015e-16	681275
body mass index	Spinal stenosis	rs1445652	A	G	2	155668460	0.1855	0.0123	0.0022	4.30002e-08	681275
body mass index	Spinal stenosis	rs1452075	T	C	3	62481063	0.7277	0.0141	0.0018	1.29987e-14	681275
body mass index	Spinal stenosis	rs1465900	C	A	11	76473138	0.2188	-0.0125	0.002	4.79999e-10	681275
body mass index	Spinal stenosis	rs1472169	T	C	9	37209396	0.3772	-0.0139	0.0018	2.80027e-15	681275
body mass index	Spinal stenosis	rs1477199	G	A	16	53712135	0.1451	0.0228	0.0024	9.3994e-22	681275
body mass index	Spinal stenosis	rs1492767	T	C	4	55221467	0.4957	0.0094	0.0016	1e-08	681275
body mass index	Spinal stenosis	rs1503526	C	T	5	63020706	0.4838	0.014	0.0017	5.50047e-17	681275
body mass index	Spinal stenosis	rs1522569	G	T	4	171632637	0.1819	-0.0164	0.0022	2.90001e-13	681275
body mass index	Spinal stenosis	rs1528435	T	C	2	181550962	0.6331	0.0164	0.0017	9.09913e-23	681275
body mass index	Spinal stenosis	rs1535660	C	T	9	10371073	0.8554	-0.0147	0.0025	5.19996e-09	681275
body mass index	Spinal stenosis	rs1538247	C	T	6	153395344	0.3181	0.0108	0.0019	1e-08	681275
body mass index	Spinal stenosis	rs156201	C	G	6	104847441	0.7606	0.0123	0.002	5.80003e-10	681275
body mass index	Spinal stenosis	rs1656377	C	T	3	158285280	0.5885	0.0099	0.0017	1.6e-08	681275
body mass index	Spinal stenosis	rs1681740	C	A	10	118564313	0.3933	-0.0115	0.0018	1.09999e-10	681275
body mass index	Spinal stenosis	rs16849710	G	A	1	202106797	0.515	-0.0116	0.0018	6.00067e-11	681275
body mass index	Spinal stenosis	rs16851483	T	G	3	141275436	0.06928	0.0369	0.0035	3.19963e-26	681275
body mass index	Spinal stenosis	rs16871902	A	G	5	3488462	0.4877	0.0125	0.0017	4.60045e-13	681275
body mass index	Spinal stenosis	rs16903285	C	T	5	87978252	0.1407	0.0331	0.0026	7.59976e-38	681275
body mass index	Spinal stenosis	rs17001561	A	G	4	77096118	0.1573	0.0151	0.0023	3.80014e-11	681275
body mass index	Spinal stenosis	rs17014375	G	T	1	209543560	0.1348	0.0172	0.0025	1.10002e-11	681275
body mass index	Spinal stenosis	rs17033117	T	C	3	35443653	0.1872	0.0137	0.0022	8.9e-10	681275
body mass index	Spinal stenosis	rs17056301	C	T	5	158271680	0.2636	0.0118	0.002	2.39999e-09	681275
body mass index	Spinal stenosis	rs17113297	T	C	10	102395982	0.2082	0.0166	0.0021	2.09991e-15	681275
body mass index	Spinal stenosis	rs17119937	C	T	8	14502274	0.06905	0.0212	0.0036	5.60003e-09	681275
body mass index	Spinal stenosis	rs17203016	G	A	2	208255518	0.196	0.015	0.002	2.09991e-13	681275
body mass index	Spinal stenosis	rs17207196	T	C	7	75101065	0.4118	-0.0221	0.0018	2.09991e-35	681275
body mass index	Spinal stenosis	rs17238110	G	A	15	62150364	0.1634	-0.0353	0.005	1.99986e-12	681275
body mass index	Spinal stenosis	rs17311369	T	C	15	47709199	0.3278	-0.0104	0.0019	3.09999e-08	681275
body mass index	Spinal stenosis	rs17399237	C	T	2	35471626	0.5497	-0.0129	0.0017	6.70039e-14	681275
body mass index	Spinal stenosis	rs17405819	C	T	8	76806584	0.301	-0.0215	0.0018	4.30031e-33	681275
body mass index	Spinal stenosis	rs17424296	A	G	5	60838903	0.3659	-0.0108	0.0018	2.39999e-09	681275
body mass index	Spinal stenosis	rs17425707	C	T	1	57874879	0.1003	0.0167	0.0028	4.39997e-09	681275
body mass index	Spinal stenosis	rs17446257	A	G	13	40749213	0.1292	0.0153	0.0026	2.90001e-09	681275
body mass index	Spinal stenosis	rs17499593	G	C	2	172649755	0.1897	0.0125	0.0022	1.09999e-08	681275
body mass index	Spinal stenosis	rs17513613	C	T	19	30286822	0.3236	0.0186	0.0018	3.59998e-26	681275
body mass index	Spinal stenosis	rs175165	G	T	22	20116015	0.3941	-0.0103	0.0018	5.19996e-09	681275
body mass index	Spinal stenosis	rs17535749	A	G	3	10027724	0.1023	0.015	0.0027	2.5e-08	681275
body mass index	Spinal stenosis	rs17551974	A	C	2	142293146	0.1782	-0.0141	0.0022	1.89998e-10	681275
body mass index	Spinal stenosis	rs17636031	C	T	10	126594078	0.2701	0.016	0.0019	1.20005e-17	681275
body mass index	Spinal stenosis	rs17663412	A	C	5	167595121	0.1139	0.0157	0.0027	6.1e-09	681275
body mass index	Spinal stenosis	rs17710386	C	T	18	63461201	0.3319	0.0126	0.0018	1e-12	681275
body mass index	Spinal stenosis	rs17724992	G	A	19	18454825	0.2596	-0.0183	0.0019	1e-22	681275
body mass index	Spinal stenosis	rs17789218	C	T	6	100600097	0.2392	0.013	0.0019	7.39946e-12	681275
body mass index	Spinal stenosis	rs17806379	T	C	20	51107290	0.1789	-0.0258	0.0022	1.50003e-30	681275
body mass index	Spinal stenosis	rs1784460	A	T	11	118938371	0.4035	0.0132	0.0018	8.99912e-14	681275
body mass index	Spinal stenosis	rs1804528	A	G	4	146056320	0.3507	0.0109	0.002	2.99999e-08	681275
body mass index	Spinal stenosis	rs1830074	C	T	7	6718674	0.288	0.0115	0.0019	1.40001e-09	681275
body mass index	Spinal stenosis	rs1836303	G	A	15	46539116	0.3873	0.0116	0.0018	5.30029e-11	681275
body mass index	Spinal stenosis	rs1863652	A	G	4	95991417	0.3449	-0.0115	0.0018	1.40001e-10	681275
body mass index	Spinal stenosis	rs1884389	T	C	20	1410582	0.4289	-0.0103	0.0017	4e-09	681275
body mass index	Spinal stenosis	rs1885728	A	G	6	5977833	0.6787	0.0108	0.0019	1e-08	681275
body mass index	Spinal stenosis	rs1891216	G	T	1	7728391	0.3759	0.0107	0.0018	2.39999e-09	681275
body mass index	Spinal stenosis	rs1896767	A	G	16	62838304	0.5376	-0.0109	0.0017	2.39999e-10	681275
body mass index	Spinal stenosis	rs1927790	C	T	13	96922191	0.4109	0.0148	0.0016	1.80011e-19	681275
body mass index	Spinal stenosis	rs1928295	C	T	9	120378483	0.4461	-0.0141	0.0016	5.40008e-18	681275
body mass index	Spinal stenosis	rs1937683	T	C	10	53679060	0.6699	0.0109	0.0018	3.2e-09	681275
body mass index	Spinal stenosis	rs1948080	G	T	9	11852043	0.3749	-0.0137	0.0018	1.10002e-14	681275
body mass index	Spinal stenosis	rs1982441	T	G	8	28021769	0.1381	0.0175	0.0026	7.00003e-12	681275
body mass index	Spinal stenosis	rs1982725	T	C	19	30618771	0.4778	0.0097	0.0017	3.29997e-08	681275
body mass index	Spinal stenosis	rs1993709	G	A	1	72838529	0.8177	0.0331	0.0021	1.9002e-57	681275
body mass index	Spinal stenosis	rs2007231	T	C	1	115266306	0.6387	-0.0104	0.0018	5.19996e-09	681275
body mass index	Spinal stenosis	rs200810	C	T	6	97922184	0.3716	-0.0136	0.0017	5.50047e-16	681275
body mass index	Spinal stenosis	rs2009416	T	C	5	92415111	0.361	-0.0121	0.0018	1.10002e-11	681275
body mass index	Spinal stenosis	rs2051559	C	T	4	3298800	0.1308	0.0176	0.0026	5.00035e-12	681275
body mass index	Spinal stenosis	rs2065418	G	T	11	30422068	0.3623	-0.0166	0.0018	3.59998e-20	681275
body mass index	Spinal stenosis	rs208015	C	T	17	46252346	0.9216	-0.0356	0.0034	1.39991e-25	681275
body mass index	Spinal stenosis	rs2124499	C	G	3	123093541	0.3718	-0.0123	0.0017	3.40017e-13	681275
body mass index	Spinal stenosis	rs2143253	A	G	20	41987392	0.1189	-0.0188	0.0026	1.10002e-12	681275
body mass index	Spinal stenosis	rs215634	G	A	7	32369148	0.6212	-0.0152	0.0018	2.60016e-17	681275
body mass index	Spinal stenosis	rs2162524	C	T	2	230817437	0.3321	0.0155	0.0018	4.10015e-17	681275
body mass index	Spinal stenosis	rs217671	G	A	14	62360464	0.2719	0.0144	0.0019	1.29987e-13	681275
body mass index	Spinal stenosis	rs2228213	A	G	6	12124855	0.3481	-0.0139	0.0017	4.60045e-16	681275
body mass index	Spinal stenosis	rs2235564	T	C	1	6713114	0.3466	0.0131	0.0018	3.69999e-13	681275
body mass index	Spinal stenosis	rs2246012	C	T	6	131898208	0.1628	0.0158	0.0022	3.10027e-13	681275
body mass index	Spinal stenosis	rs2283093	T	C	7	126721231	0.2066	0.0127	0.0021	3.09999e-09	681275
body mass index	Spinal stenosis	rs2285178	C	T	22	38205989	0.3109	0.0112	0.0019	9.40005e-09	681275
body mass index	Spinal stenosis	rs2306537	G	A	12	133423695	0.3092	0.0133	0.0019	8.69961e-13	681275
body mass index	Spinal stenosis	rs2307111	C	T	5	75003678	0.3962	-0.0265	0.0016	1.59993e-58	681275
body mass index	Spinal stenosis	rs2317299	C	T	2	236903093	0.5597	-0.0106	0.0017	1.29999e-09	681275
body mass index	Spinal stenosis	rs2325036	C	A	3	85819412	0.3845	-0.0181	0.0017	3.59998e-27	681275
body mass index	Spinal stenosis	rs2357760	A	G	6	120213880	0.6754	0.0145	0.0017	6.79986e-17	681275
body mass index	Spinal stenosis	rs2361988	C	T	16	398151	0.2539	-0.0155	0.002	5.19996e-15	681275
body mass index	Spinal stenosis	rs2365389	T	C	3	61236462	0.4143	-0.0174	0.0017	1.29987e-25	681275
body mass index	Spinal stenosis	rs2367112	G	T	5	64168193	0.4919	-0.0119	0.0016	2.29985e-13	681275
body mass index	Spinal stenosis	rs2423668	C	T	20	12430673	0.5505	-0.0105	0.0019	2.80001e-08	681275
body mass index	Spinal stenosis	rs2425840	C	A	20	44904838	0.4059	0.0119	0.0018	1.59993e-11	681275
body mass index	Spinal stenosis	rs2429150	C	A	12	2152655	0.4164	0.0111	0.0018	2.69998e-10	681275
body mass index	Spinal stenosis	rs2479958	G	A	13	111984244	0.5075	-0.0154	0.0018	1.50003e-17	681275
body mass index	Spinal stenosis	rs2481665	C	T	1	62594677	0.4408	-0.0161	0.0016	7.19946e-23	681275
body mass index	Spinal stenosis	rs2543132	C	G	8	15536311	0.8134	0.0146	0.0022	5.00035e-11	681275
body mass index	Spinal stenosis	rs2600226	T	C	3	12928762	0.6697	-0.0116	0.0019	3.69999e-10	681275
body mass index	Spinal stenosis	rs2605603	A	G	11	93221105	0.4887	-0.0103	0.0016	2.5e-10	681275
body mass index	Spinal stenosis	rs2608703	A	C	12	41846769	0.4546	0.0142	0.0017	1.9002e-16	681275
body mass index	Spinal stenosis	rs262130	T	C	6	142853486	0.1969	0.0127	0.0023	1.79999e-08	681275
body mass index	Spinal stenosis	rs2693826	A	G	2	6160943	0.4421	-0.0137	0.0017	1.99986e-15	681275
body mass index	Spinal stenosis	rs2694047	G	A	8	116750548	0.747	0.0188	0.002	3.90032e-21	681275
body mass index	Spinal stenosis	rs273504	G	A	19	18215247	0.4266	0.0153	0.0018	4.40048e-18	681275
body mass index	Spinal stenosis	rs2744974	T	C	6	34579431	0.338	0.0249	0.0018	1.39991e-45	681275
body mass index	Spinal stenosis	rs2791653	G	A	1	11129848	0.7577	-0.0141	0.0019	1.29987e-13	681275
body mass index	Spinal stenosis	rs2820311	G	A	1	201841476	0.3369	0.0235	0.0018	4.10015e-38	681275
body mass index	Spinal stenosis	rs2832283	A	G	21	30690558	0.2208	0.0115	0.002	5.80003e-09	681275
body mass index	Spinal stenosis	rs2836964	C	T	21	40631006	0.3576	-0.011	0.0018	1.29999e-09	681275
body mass index	Spinal stenosis	rs2861683	C	A	2	67836507	0.407	-0.0144	0.0017	1.29987e-16	681275
body mass index	Spinal stenosis	rs2868975	A	G	3	116935323	0.178	-0.0143	0.0023	2.19999e-10	681275
body mass index	Spinal stenosis	rs287104	A	G	19	34290995	0.6604	0.0115	0.0017	4.40048e-11	681275
body mass index	Spinal stenosis	rs2875762	C	G	6	124925032	0.2473	0.0139	0.002	1.20005e-11	681275
body mass index	Spinal stenosis	rs2907948	A	G	7	150638484	0.2427	-0.0141	0.0019	1.29987e-13	681275
body mass index	Spinal stenosis	rs2931434	T	C	5	73159098	0.3168	-0.0104	0.0018	1.40001e-08	681275
body mass index	Spinal stenosis	rs2943465	C	T	12	19265921	0.9444	0.0248	0.0039	2e-10	681275
body mass index	Spinal stenosis	rs294704	T	G	5	152519088	0.7239	-0.0113	0.0019	4e-09	681275
body mass index	Spinal stenosis	rs3007105	T	C	14	47367616	0.4697	0.0142	0.0017	1.10002e-17	681275
body mass index	Spinal stenosis	rs326896	T	C	4	112669571	0.3925	-0.0128	0.0018	2.80027e-13	681275
body mass index	Spinal stenosis	rs331966	C	A	4	143675717	0.3792	0.0112	0.0018	3.2e-10	681275
body mass index	Spinal stenosis	rs33500	T	C	3	42427191	0.8082	-0.0167	0.0022	4.30031e-14	681275
body mass index	Spinal stenosis	rs339991	G	A	15	60913637	0.5631	0.0124	0.0018	1.20005e-12	681275
body mass index	Spinal stenosis	rs349088	A	C	11	84814393	0.4976	-0.0128	0.0017	1.80011e-13	681275
body mass index	Spinal stenosis	rs3731695	C	T	2	203820275	0.5582	0.0116	0.0016	7.89951e-13	681275
body mass index	Spinal stenosis	rs3732084	C	T	2	207174316	0.6139	0.0107	0.0018	1.09999e-09	681275
body mass index	Spinal stenosis	rs3736485	G	A	15	51748610	0.5443	-0.0134	0.0016	2.49977e-16	681275
body mass index	Spinal stenosis	rs3749897	T	C	6	42532102	0.4172	0.0122	0.0018	8.4004e-12	681275
body mass index	Spinal stenosis	rs3754963	T	A	2	166185707	0.2574	-0.0123	0.002	3.29997e-10	681275
body mass index	Spinal stenosis	rs3764835	A	G	2	159519368	0.1528	-0.0141	0.0024	3.09999e-09	681275
body mass index	Spinal stenosis	rs3772882	A	C	3	81808602	0.3661	0.0127	0.0018	6.59933e-13	681275
body mass index	Spinal stenosis	rs3800229	T	G	6	108996963	0.7123	0.0175	0.0018	1.39991e-22	681275
body mass index	Spinal stenosis	rs3800637	C	T	7	137403432	0.336	0.0115	0.0018	5.1e-10	681275
body mass index	Spinal stenosis	rs3806114	A	G	6	20482335	0.6773	-0.0113	0.0018	3.40001e-10	681275
body mass index	Spinal stenosis	rs3806572	A	G	2	55238677	0.2788	-0.0145	0.0019	1.59993e-14	681275
body mass index	Spinal stenosis	rs3807645	A	G	7	77830091	0.221	-0.0166	0.0021	2.39994e-15	681275
body mass index	Spinal stenosis	rs380857	A	C	9	101491066	0.8878	-0.0151	0.0027	3.59998e-08	681275
body mass index	Spinal stenosis	rs3814883	T	C	16	29994922	0.4764	0.0232	0.0017	1.10002e-40	681275
body mass index	Spinal stenosis	rs3828783	A	G	6	33767727	0.1809	-0.0165	0.0021	5.60015e-15	681275
body mass index	Spinal stenosis	rs3829849	T	C	9	129390800	0.3589	0.0098	0.0017	5.89997e-09	681275
body mass index	Spinal stenosis	rs38314	A	G	7	70067315	0.4912	-0.012	0.0017	4.70002e-12	681275
body mass index	Spinal stenosis	rs3844598	G	A	5	140992235	0.521	0.0095	0.0017	3.79997e-08	681275
body mass index	Spinal stenosis	rs3902951	G	T	14	69789755	0.2455	0.0134	0.002	7.00003e-12	681275
body mass index	Spinal stenosis	rs3904244	A	T	10	27361527	0.1377	0.0155	0.0025	4.30002e-10	681275
body mass index	Spinal stenosis	rs391300	C	T	17	2216258	0.6275	-0.0119	0.0017	3.10027e-12	681275
body mass index	Spinal stenosis	rs3977755	T	C	10	104420210	0.2804	-0.0135	0.0019	5.90065e-13	681275
body mass index	Spinal stenosis	rs40067	A	G	5	107439012	0.1713	-0.0266	0.0023	7.10068e-30	681275
body mass index	Spinal stenosis	rs4012234	G	T	20	32553047	0.5924	0.0141	0.0018	9.8992e-16	681275
body mass index	Spinal stenosis	rs4072917	A	G	8	143300279	0.4694	0.0115	0.0018	6.89922e-11	681275
body mass index	Spinal stenosis	rs4148155	G	A	4	89054667	0.1127	-0.0188	0.0026	5.00035e-13	681275
body mass index	Spinal stenosis	rs4148866	T	C	12	123425575	0.4068	0.0098	0.0018	4e-08	681275
body mass index	Spinal stenosis	rs4237643	G	T	11	43648368	0.6938	-0.0223	0.0019	4.30031e-33	681275
body mass index	Spinal stenosis	rs427943	C	A	21	46570896	0.5669	0.017	0.0017	7.29962e-23	681275
body mass index	Spinal stenosis	rs429343	G	A	2	147903382	0.5813	-0.015	0.0017	6.79986e-18	681275
body mass index	Spinal stenosis	rs4307239	G	A	7	24354300	0.4578	0.0115	0.0017	3.90032e-11	681275
body mass index	Spinal stenosis	rs4358081	C	A	2	29100642	0.4631	0.0097	0.0017	1.5e-08	681275
body mass index	Spinal stenosis	rs4414033	A	G	1	156406853	0.627	0.0129	0.0018	1.39991e-12	681275
body mass index	Spinal stenosis	rs4430672	C	T	14	63094407	0.8004	-0.0127	0.0022	3.89996e-09	681275
body mass index	Spinal stenosis	rs4482463	A	C	2	205375909	0.9213	-0.0331	0.0033	2.80027e-23	681275
body mass index	Spinal stenosis	rs4518345	A	G	5	27185904	0.2842	-0.0117	0.0019	1e-09	681275
body mass index	Spinal stenosis	rs4556997	A	C	2	100814858	0.1349	0.0197	0.0024	6.90081e-17	681275
body mass index	Spinal stenosis	rs4589691	G	C	2	144051398	0.1579	0.0141	0.0024	4.70002e-09	681275
body mass index	Spinal stenosis	rs4639527	G	A	2	416815	0.3012	0.0172	0.0019	3.29989e-20	681275
body mass index	Spinal stenosis	rs4653017	T	C	1	33776728	0.6818	0.0122	0.0018	4.49987e-11	681275
body mass index	Spinal stenosis	rs4660443	T	C	1	39591779	0.2218	0.0164	0.0021	6.79986e-15	681275
body mass index	Spinal stenosis	rs4722398	T	C	7	3125220	0.1336	0.0158	0.0025	3.59998e-10	681275
body mass index	Spinal stenosis	rs4740619	C	T	9	15634326	0.4521	-0.0186	0.0016	2.29985e-30	681275
body mass index	Spinal stenosis	rs4757144	A	G	11	13331226	0.5878	0.0169	0.0018	5.60015e-22	681275
body mass index	Spinal stenosis	rs4783830	A	G	16	54255346	0.3074	-0.0105	0.0019	2.39999e-08	681275
body mass index	Spinal stenosis	rs4786903	G	A	16	6697104	0.7368	0.0125	0.002	3.50002e-10	681275
body mass index	Spinal stenosis	rs4800191	C	G	18	22461398	0.6369	0.0103	0.0017	2.5e-09	681275
body mass index	Spinal stenosis	rs4813619	T	G	20	2815715	0.5101	-0.0108	0.0018	2.30001e-09	681275
body mass index	Spinal stenosis	rs4818225	G	A	21	42629895	0.6606	0.0117	0.0018	2.30001e-10	681275
body mass index	Spinal stenosis	rs4820408	G	T	22	40604945	0.592	-0.0151	0.0017	2.09991e-19	681275
body mass index	Spinal stenosis	rs4842491	T	C	12	89905537	0.7138	0.0098	0.0018	4e-08	681275
body mass index	Spinal stenosis	rs4851029	G	T	2	104159785	0.5247	0.0121	0.0017	1.69981e-12	681275
body mass index	Spinal stenosis	rs4858193	C	T	3	20441050	0.2779	-0.0129	0.0019	1.59993e-11	681275
body mass index	Spinal stenosis	rs4864201	C	T	4	130731284	0.6469	-0.0141	0.0017	1.50003e-16	681275
body mass index	Spinal stenosis	rs4880341	T	C	10	133992689	0.5606	-0.0118	0.0017	1.10002e-11	681275
body mass index	Spinal stenosis	rs4906908	G	T	15	27040082	0.5253	0.0103	0.0017	2.5e-09	681275
body mass index	Spinal stenosis	rs491711	C	A	11	28742220	0.316	-0.0115	0.0019	1.09999e-09	681275
body mass index	Spinal stenosis	rs4929923	C	T	11	8639200	0.6376	0.0181	0.0017	7.19946e-27	681275
body mass index	Spinal stenosis	rs4936175	C	T	11	132641959	0.4445	0.0122	0.0017	1.39991e-12	681275
body mass index	Spinal stenosis	rs4937870	G	A	11	112826709	0.3172	-0.0109	0.0019	8.79995e-09	681275
body mass index	Spinal stenosis	rs4952843	G	A	2	46957845	0.3807	-0.0131	0.0018	6.79986e-14	681275
body mass index	Spinal stenosis	rs4954638	C	A	2	137435455	0.2492	-0.0118	0.002	2.90001e-09	681275
body mass index	Spinal stenosis	rs4968656	G	A	17	61616959	0.3216	0.0116	0.0019	8.19993e-10	681275
body mass index	Spinal stenosis	rs4981693	A	G	14	29680331	0.771	0.0206	0.002	6.90081e-24	681275
body mass index	Spinal stenosis	rs4986044	T	C	17	21261560	0.4687	-0.0164	0.0016	3.29989e-23	681275
body mass index	Spinal stenosis	rs538579	C	G	3	62711674	0.3228	0.0137	0.0019	1.29987e-13	681275
body mass index	Spinal stenosis	rs543874	G	A	1	177889480	0.1952	0.0475	0.002	1.1995e-122	681275
body mass index	Spinal stenosis	rs559231	T	G	18	39644247	0.3956	0.0135	0.0018	2.39994e-14	681275
body mass index	Spinal stenosis	rs577525	C	T	10	99769388	0.5676	0.0166	0.0017	9.70063e-22	681275
body mass index	Spinal stenosis	rs592483	T	C	11	69445173	0.5716	-0.0147	0.0017	1.99986e-18	681275
body mass index	Spinal stenosis	rs6050446	G	A	20	25195509	0.97001	0.0343	0.0047	4.40048e-13	681275
body mass index	Spinal stenosis	rs6235	G	C	5	95728898	0.2702	0.0175	0.0019	1.50003e-19	681275
body mass index	Spinal stenosis	rs6265	T	C	11	27679916	0.1951	-0.0412	0.0021	1e-86	681275
body mass index	Spinal stenosis	rs6443750	C	T	3	181329682	0.8068	0.0148	0.0021	3.19963e-12	681275
body mass index	Spinal stenosis	rs6448587	C	A	4	28561990	0.1891	-0.0167	0.0023	2.29985e-13	681275
body mass index	Spinal stenosis	rs645040	T	G	3	135926622	0.7762	0.0171	0.002	2.49977e-18	681275
body mass index	Spinal stenosis	rs6461115	G	A	7	2103668	0.2285	-0.0144	0.0019	1.20005e-13	681275
body mass index	Spinal stenosis	rs6471941	A	G	8	62117973	0.1684	0.0156	0.0021	3.10027e-13	681275
body mass index	Spinal stenosis	rs6500208	A	G	16	49011249	0.2006	0.014	0.002	4.10015e-12	681275
body mass index	Spinal stenosis	rs6512302	C	G	20	62691550	0.7511	0.0142	0.002	2.09991e-12	681275
body mass index	Spinal stenosis	rs6545714	A	G	2	59307725	0.6139	-0.0191	0.0017	9.09913e-31	681275
body mass index	Spinal stenosis	rs6556301	T	G	5	176527577	0.3596	-0.0111	0.0018	4.09996e-10	681275
body mass index	Spinal stenosis	rs6561943	T	C	13	58356761	0.2595	0.0119	0.0019	4.20001e-10	681275
body mass index	Spinal stenosis	rs657452	G	A	1	49589847	0.6216	-0.0188	0.0017	7.19946e-29	681275
body mass index	Spinal stenosis	rs6587552	G	A	1	151018861	0.7591	-0.0173	0.002	1.59993e-17	681275
body mass index	Spinal stenosis	rs6591407	A	C	11	56914157	0.1861	-0.0118	0.0021	1.89998e-08	681275
body mass index	Spinal stenosis	rs6593688	G	A	1	96322205	0.3733	0.0137	0.0018	8.60003e-15	681275
body mass index	Spinal stenosis	rs663129	A	G	18	57838401	0.2301	0.0545	0.0019	1.59956e-178	681275
body mass index	Spinal stenosis	rs6673081	C	T	1	154989595	0.5534	-0.01	0.0018	1.79999e-08	681275
body mass index	Spinal stenosis	rs6692586	G	A	1	23299906	0.832	-0.0192	0.0023	1.10002e-16	681275
body mass index	Spinal stenosis	rs6712	C	G	22	50637922	0.1368	0.0138	0.0025	4.39997e-08	681275
body mass index	Spinal stenosis	rs6764533	A	G	3	196088464	0.359	0.0116	0.0018	1.40001e-10	681275
body mass index	Spinal stenosis	rs6772756	G	A	3	182312152	0.3372	-0.0104	0.0019	4e-08	681275
body mass index	Spinal stenosis	rs6785245	C	T	3	82647990	0.3969	0.0132	0.0017	4.00037e-14	681275
body mass index	Spinal stenosis	rs6804842	G	A	3	25106437	0.572	0.0156	0.0017	3.59998e-21	681275
body mass index	Spinal stenosis	rs6841761	T	G	4	25423538	0.5252	-0.0131	0.0016	6.4003e-16	681275
body mass index	Spinal stenosis	rs685870	C	T	11	64111928	0.7035	0.012	0.0019	2.39999e-10	681275
body mass index	Spinal stenosis	rs6985109	A	G	8	10761585	0.5338	-0.0177	0.0017	1.50003e-26	681275
body mass index	Spinal stenosis	rs7024334	G	T	9	109072075	0.7742	-0.0138	0.002	3.10027e-12	681275
body mass index	Spinal stenosis	rs7025938	G	C	9	103088321	0.3187	0.0166	0.0019	3.69999e-19	681275
body mass index	Spinal stenosis	rs7037266	A	C	9	6942940	0.3739	-0.0112	0.0018	3.50002e-10	681275
body mass index	Spinal stenosis	rs705217	G	T	1	34581472	0.3652	-0.0102	0.0018	9.29994e-09	681275
body mass index	Spinal stenosis	rs705704	A	G	12	56435412	0.3304	-0.0131	0.0018	1.9002e-13	681275
body mass index	Spinal stenosis	rs7084454	A	G	10	21821274	0.335	0.0193	0.0019	4.00037e-25	681275
body mass index	Spinal stenosis	rs709400	G	A	14	104149475	0.3818	-0.015	0.0017	4.60045e-19	681275
body mass index	Spinal stenosis	rs7102454	C	T	11	65594820	0.3435	0.0158	0.0018	2.39994e-18	681275
body mass index	Spinal stenosis	rs7117238	A	G	11	78040259	0.168	-0.0131	0.0022	2.5e-09	681275
body mass index	Spinal stenosis	rs7124681	A	C	11	47529947	0.4133	0.0263	0.0016	3.19963e-58	681275
body mass index	Spinal stenosis	rs7138803	A	G	12	50247468	0.3772	0.03	0.0017	2.29985e-71	681275
body mass index	Spinal stenosis	rs7144011	T	G	14	79940383	0.2136	0.0282	0.002	5.19996e-47	681275
body mass index	Spinal stenosis	rs7148846	G	T	14	40133821	0.1896	0.0124	0.0022	2.19999e-08	681275
body mass index	Spinal stenosis	rs7172627	G	A	15	31877690	0.4719	0.0117	0.0017	1.10002e-11	681275
body mass index	Spinal stenosis	rs7181498	C	T	15	95271404	0.6309	-0.0163	0.0018	1e-19	681275
body mass index	Spinal stenosis	rs7196720	C	T	16	24534662	0.5068	-0.0129	0.0017	7.29962e-14	681275
body mass index	Spinal stenosis	rs7206608	G	C	16	82872628	0.3146	0.0132	0.0019	1.29987e-12	681275
body mass index	Spinal stenosis	rs7222349	A	G	17	42304644	0.3441	0.0115	0.0018	3.29997e-10	681275
body mass index	Spinal stenosis	rs7239575	C	T	18	21120035	0.4832	-0.0202	0.0017	7.39946e-32	681275
body mass index	Spinal stenosis	rs7318817	T	C	13	28617708	0.6071	-0.0155	0.0018	2.70023e-18	681275
body mass index	Spinal stenosis	rs7334078	C	T	13	99120484	0.2882	-0.0121	0.0019	2.19999e-10	681275
body mass index	Spinal stenosis	rs7358465	T	C	11	89990280	0.6781	0.0103	0.0019	2.99999e-08	681275
body mass index	Spinal stenosis	rs7488867	T	C	12	103699685	0.2639	-0.0204	0.002	8.4004e-24	681275
body mass index	Spinal stenosis	rs7498665	G	A	16	28883241	0.4038	0.0271	0.0017	5.60015e-60	681275
body mass index	Spinal stenosis	rs7535528	A	G	1	2444414	0.3741	-0.0152	0.0018	1.39991e-16	681275
body mass index	Spinal stenosis	rs754635	G	C	3	42305131	0.8873	0.0198	0.0027	2.19989e-13	681275
body mass index	Spinal stenosis	rs7550711	T	C	1	110082886	0.03058	0.0649	0.005	3.19963e-38	681275
body mass index	Spinal stenosis	rs7551507	T	C	1	74995225	0.5633	-0.0184	0.0016	9.30037e-30	681275
body mass index	Spinal stenosis	rs7557796	C	T	2	86766153	0.6524	-0.016	0.0018	2.29985e-19	681275
body mass index	Spinal stenosis	rs756717	A	G	16	72996162	0.3973	-0.0148	0.0017	5.40008e-18	681275
body mass index	Spinal stenosis	rs7599312	A	G	2	213413231	0.2652	-0.0186	0.0019	6.90081e-24	681275
body mass index	Spinal stenosis	rs7615297	G	C	3	156299313	0.1465	-0.0149	0.0024	5.69994e-10	681275
body mass index	Spinal stenosis	rs7626079	T	C	3	66427259	0.3434	0.011	0.0018	1.6e-09	681275
body mass index	Spinal stenosis	rs7637852	G	A	3	44041777	0.6951	-0.0139	0.0019	1.69981e-13	681275
body mass index	Spinal stenosis	rs7640424	T	C	3	107820063	0.2969	-0.0136	0.0018	2.29985e-14	681275
body mass index	Spinal stenosis	rs765875	T	C	6	143185683	0.4808	-0.0121	0.0017	2.99985e-12	681275
body mass index	Spinal stenosis	rs7683836	A	G	4	180167906	0.5405	-0.0114	0.0017	6.29941e-11	681275
body mass index	Spinal stenosis	rs7685048	T	C	4	95027784	0.4654	-0.0101	0.0017	4.09996e-09	681275
body mass index	Spinal stenosis	rs768840	A	G	14	73143457	0.4183	0.0114	0.0018	2e-10	681275
body mass index	Spinal stenosis	rs769449	A	G	19	45410002	0.1161	-0.0254	0.0027	2.29985e-20	681275
body mass index	Spinal stenosis	rs7694732	G	A	4	115124089	0.4378	-0.0099	0.0017	8.70001e-09	681275
body mass index	Spinal stenosis	rs7703576	C	T	5	144543996	0.2885	0.0103	0.0019	4.79999e-08	681275
body mass index	Spinal stenosis	rs7704281	A	G	5	50591460	0.04531	0.0271	0.0041	6.4998e-11	681275
body mass index	Spinal stenosis	rs7715256	T	G	5	153537893	0.5781	-0.0166	0.0016	2.19989e-24	681275
body mass index	Spinal stenosis	rs7724675	A	G	5	130440010	0.2238	-0.0119	0.0021	9.49992e-09	681275
body mass index	Spinal stenosis	rs7730004	T	C	5	43191033	0.6693	0.0148	0.0018	9.09913e-16	681275
body mass index	Spinal stenosis	rs7730898	A	G	5	170459675	0.729	0.0168	0.0018	4.49987e-20	681275
body mass index	Spinal stenosis	rs774246	G	A	7	26990816	0.1444	0.0153	0.0025	5.39995e-10	681275
body mass index	Spinal stenosis	rs7761673	A	T	6	70357368	0.2058	-0.0126	0.0021	1.89998e-09	681275
body mass index	Spinal stenosis	rs7780752	C	T	7	93241640	0.36	0.0139	0.0018	1e-14	681275
body mass index	Spinal stenosis	rs7788008	A	G	7	112972483	0.4445	-0.0157	0.0017	1.10002e-19	681275
body mass index	Spinal stenosis	rs7811342	C	T	7	138794618	0.1058	-0.0197	0.0029	1.10002e-11	681275
body mass index	Spinal stenosis	rs7819514	A	G	8	93204442	0.3216	-0.0107	0.0018	5.69994e-09	681275
body mass index	Spinal stenosis	rs7826312	C	T	8	32400115	0.5879	0.0104	0.0017	4.90004e-10	681275
body mass index	Spinal stenosis	rs7844647	C	T	8	34503776	0.2681	-0.0123	0.0018	2.80027e-11	681275
body mass index	Spinal stenosis	rs7869771	C	A	9	94180627	0.2647	-0.014	0.0019	4.90004e-13	681275
body mass index	Spinal stenosis	rs7871866	C	G	9	131027982	0.1531	0.0187	0.0024	2.29985e-14	681275
body mass index	Spinal stenosis	rs7899106	G	A	10	87410904	0.04777	0.0331	0.0037	1e-18	681275
body mass index	Spinal stenosis	rs7903146	T	C	10	114758349	0.2912	-0.0181	0.0018	1.29987e-23	681275
body mass index	Spinal stenosis	rs7925214	T	C	11	130794253	0.5133	0.0147	0.0018	4.40048e-17	681275
body mass index	Spinal stenosis	rs7970953	A	G	12	24075508	0.29	0.0135	0.0018	9.79941e-14	681275
body mass index	Spinal stenosis	rs7983065	T	C	13	33380786	0.4503	-0.0148	0.0017	8.9002e-18	681275
body mass index	Spinal stenosis	rs7998796	G	A	13	81020036	0.3373	0.0105	0.0018	1.09999e-08	681275
body mass index	Spinal stenosis	rs8036040	A	C	15	36402716	0.4932	0.0109	0.0017	2.69998e-10	681275
body mass index	Spinal stenosis	rs8047395	A	G	16	53798523	0.5061	0.0642	0.0017	1e-200	681275
body mass index	Spinal stenosis	rs806600	G	A	5	172914939	0.475	-0.0095	0.0017	3.29997e-08	681275
body mass index	Spinal stenosis	rs8071182	A	G	17	55336155	0.1735	0.0133	0.0022	2.1e-09	681275
body mass index	Spinal stenosis	rs8090983	G	A	18	52586691	0.3314	0.0118	0.0018	2e-10	681275
body mass index	Spinal stenosis	rs8097672	T	A	18	1839601	0.1528	0.02	0.0025	8.4004e-16	681275
body mass index	Spinal stenosis	rs8097783	A	G	18	58051294	0.07554	-0.0389	0.0031	7.19946e-36	681275
body mass index	Spinal stenosis	rs8123881	G	A	20	15819495	0.1299	0.0196	0.0024	4.40048e-16	681275
body mass index	Spinal stenosis	rs8181823	C	A	13	65477940	0.7614	0.0127	0.002	4.09996e-10	681275
body mass index	Spinal stenosis	rs818524	C	T	1	85201228	0.6939	0.0106	0.0019	3.40001e-08	681275
body mass index	Spinal stenosis	rs8192675	C	T	3	170724883	0.2888	0.0152	0.0018	1.39991e-17	681275
body mass index	Spinal stenosis	rs825688	T	C	16	73595718	0.456	-0.0095	0.0017	4.70002e-08	681275
body mass index	Spinal stenosis	rs845084	A	G	10	125220036	0.2678	0.014	0.002	1.29987e-12	681275
body mass index	Spinal stenosis	rs852056	C	T	20	17102860	0.7584	-0.0128	0.002	1.79999e-10	681275
body mass index	Spinal stenosis	rs865809	G	A	3	183997735	0.7678	-0.0127	0.002	5.39995e-10	681275
body mass index	Spinal stenosis	rs872281	T	C	14	40834177	0.1728	-0.0151	0.0023	4.70002e-11	681275
body mass index	Spinal stenosis	rs876605	G	A	5	77801359	0.7352	-0.0108	0.002	3.40001e-08	681275
body mass index	Spinal stenosis	rs879620	T	C	16	4015729	0.6179	0.0231	0.0018	5.30029e-38	681275
body mass index	Spinal stenosis	rs889398	T	C	16	69556715	0.4247	-0.0196	0.0016	1.29987e-32	681275
body mass index	Spinal stenosis	rs895330	G	C	19	4060707	0.1924	-0.0201	0.0023	5.50047e-19	681275
body mass index	Spinal stenosis	rs901630	T	C	6	98539519	0.3973	-0.0146	0.0017	1.9002e-18	681275
body mass index	Spinal stenosis	rs902695	A	G	2	113955074	0.4798	-0.0103	0.0017	2.19999e-09	681275
body mass index	Spinal stenosis	rs9294260	A	G	6	83433228	0.4731	0.0147	0.0016	1.80011e-19	681275
body mass index	Spinal stenosis	rs9300422	G	A	13	98223320	0.6903	-0.0103	0.0018	4e-09	681275
body mass index	Spinal stenosis	rs930295	C	A	2	50233352	0.8417	-0.0211	0.0023	1e-19	681275
body mass index	Spinal stenosis	rs9304665	A	T	19	47602577	0.7633	0.0229	0.002	2.90001e-29	681275
body mass index	Spinal stenosis	rs934224	T	C	2	16613889	0.7399	0.0107	0.002	4.70002e-08	681275
body mass index	Spinal stenosis	rs9362662	G	A	6	90296588	0.5201	-0.0112	0.0017	1.2e-10	681275
body mass index	Spinal stenosis	rs9367368	C	T	6	13189275	0.3033	-0.0121	0.0018	1e-11	681275
body mass index	Spinal stenosis	rs9375702	T	C	6	130384187	0.705	-0.0115	0.0019	7.90005e-10	681275
body mass index	Spinal stenosis	rs9379827	A	C	6	26153335	0.2409	-0.0132	0.0019	6.89922e-12	681275
body mass index	Spinal stenosis	rs9408882	A	G	9	118664402	0.4594	-0.0093	0.0016	1.29999e-08	681275
body mass index	Spinal stenosis	rs946824	C	T	1	243684019	0.859	-0.0206	0.0026	1.10002e-15	681275
body mass index	Spinal stenosis	rs947612	A	G	6	73738661	0.7516	-0.0116	0.002	5.60003e-09	681275
body mass index	Spinal stenosis	rs9522285	A	G	13	112230701	0.4143	0.0127	0.0017	2.49977e-13	681275
body mass index	Spinal stenosis	rs9538162	C	T	13	59265043	0.4138	-0.0156	0.0018	4.79954e-19	681275
body mass index	Spinal stenosis	rs9547153	G	A	13	85903717	0.3839	0.0098	0.0017	8.70001e-09	681275
body mass index	Spinal stenosis	rs9571687	A	C	13	67472713	0.329	-0.0129	0.0018	2.80027e-12	681275
body mass index	Spinal stenosis	rs9615905	T	C	22	48875699	0.45	0.011	0.0017	2.69998e-10	681275
body mass index	Spinal stenosis	rs962273	C	T	17	46978353	0.7057	0.0137	0.0019	2.60016e-13	681275
body mass index	Spinal stenosis	rs9650755	G	A	9	96484342	0.2664	0.0154	0.002	2.80027e-15	681275
body mass index	Spinal stenosis	rs9688431	C	T	6	73922654	0.06034	-0.0231	0.0035	2.39994e-11	681275
body mass index	Spinal stenosis	rs977747	G	T	1	47684677	0.5949	-0.0169	0.0017	1.29987e-24	681275
body mass index	Spinal stenosis	rs9783858	T	C	18	42534584	0.5191	0.0091	0.0017	3.29997e-08	681275
body mass index	Spinal stenosis	rs9806742	A	G	15	73051219	0.8826	0.0208	0.0026	1.39991e-15	681275
body mass index	Spinal stenosis	rs9816226	T	A	3	185834499	0.8199	0.0323	0.0021	1.59993e-52	681275
body mass index	Spinal stenosis	rs9845966	G	T	3	13433158	0.5479	-0.0105	0.0017	2.5e-10	681275
body mass index	Spinal stenosis	rs987237	G	A	6	50803050	0.1803	0.0409	0.0021	9.30037e-84	681275
body mass index	Spinal stenosis	rs9926784	C	T	16	19941968	0.1822	-0.0258	0.0021	9.8992e-35	681275
body mass index	Spinal stenosis	rs9927848	A	C	16	23833071	0.7326	-0.0122	0.002	6.4e-10	681275
body mass index	Spinal stenosis	rs9951619	G	T	18	56882326	0.7643	0.0156	0.002	1.39991e-15	681275
body mass index	Spinal stenosis	rs998732	G	A	19	19378671	0.1578	-0.0171	0.0022	1.99986e-14	681275
body mass index	Spinal stenosis	rs9989141	T	C	14	94006257	0.6387	0.0162	0.0017	3.59998e-21	681275
body mass index	Spinal stenosis	rs999889	A	G	10	84279949	0.2818	-0.0108	0.0019	1.40001e-08	681275

## Sheet: Table S3
Table S3 The details of the independent SNPs associated with smoking.
Exposure	Outcome	SNP	Effect_allele	Other_allele	Chromosome	Chr.Position	EAF	Beta	Beta.se	Pvalue	Sample.Size
smoking behavior (never vs. initiation)	Spinal stenosis	rs10001365	A	G	4	147797214	0.405	-0.0249918	0.00364155	6.64967e-12	607291
smoking behavior (never vs. initiation)	Spinal stenosis	rs10114490	A	G	9	11070165	0.198	-0.0255148	0.00453171	1.81001e-08	607291
smoking behavior (never vs. initiation)	Spinal stenosis	rs10159545	G	C	10	21766969	0.375	0.0262501	0.00372727	1.83992e-12	607291
smoking behavior (never vs. initiation)	Spinal stenosis	rs10233018	G	A	7	117523709	0.503	0.027069	0.00355741	2.74979e-14	607291
smoking behavior (never vs. initiation)	Spinal stenosis	rs10260968	A	G	7	1889773	0.597	-0.0203218	0.00360938	1.75001e-08	607291
smoking behavior (never vs. initiation)	Spinal stenosis	rs10279261	A	G	7	133589846	0.619	-0.0214194	0.00366263	5e-09	607291
smoking behavior (never vs. initiation)	Spinal stenosis	rs10498846	T	C	6	67405337	0.473	0.0206103	0.00355561	6.62003e-09	607291
smoking behavior (never vs. initiation)	Spinal stenosis	rs1050847	T	C	16	87443734	0.505	-0.0216231	0.00358893	1.67001e-09	607291
smoking behavior (never vs. initiation)	Spinal stenosis	rs10905461	C	T	10	8803551	0.718	-0.0239554	0.00414505	7.35005e-09	607291
smoking behavior (never vs. initiation)	Spinal stenosis	rs11057005	G	A	12	16748721	0.43	-0.0209298	0.00357892	4.84998e-09	607291
smoking behavior (never vs. initiation)	Spinal stenosis	rs11078713	G	A	17	7795972	0.454	-0.0201721	0.00360561	2.22998e-08	607291
smoking behavior (never vs. initiation)	Spinal stenosis	rs1154693	G	A	3	117804154	0.856	0.0326217	0.00491232	3.12033e-11	607291
smoking behavior (never vs. initiation)	Spinal stenosis	rs11658881	G	A	17	2072949	0.418	0.0201357	0.00361066	2.43002e-08	607291
smoking behavior (never vs. initiation)	Spinal stenosis	rs11712680	C	A	3	75009019	0.174	-0.0270476	0.00457843	3.51002e-09	607291
smoking behavior (never vs. initiation)	Spinal stenosis	rs11872397	A	G	18	72535282	0.252	-0.0247725	0.00409477	1.43001e-09	607291
smoking behavior (never vs. initiation)	Spinal stenosis	rs12025237	C	A	1	154205120	0.124	-0.0329992	0.00533915	6.52004e-10	607291
smoking behavior (never vs. initiation)	Spinal stenosis	rs12042107	C	T	1	91196176	0.527	-0.0222834	0.0035682	4.21998e-10	607291
smoking behavior (never vs. initiation)	Spinal stenosis	rs12112638	G	A	7	69735251	0.275	-0.024526	0.00404299	1.33999e-09	607291
smoking behavior (never vs. initiation)	Spinal stenosis	rs12186738	T	G	5	103816655	0.154	-0.0332644	0.00502051	3.41979e-11	607291
smoking behavior (never vs. initiation)	Spinal stenosis	rs12333760	C	T	7	99185406	0.204	-0.0290467	0.00480127	1.43999e-09	607291
smoking behavior (never vs. initiation)	Spinal stenosis	rs12356821	C	G	10	104563808	0.14	0.03937	0.0050491	6.27047e-15	607291
smoking behavior (never vs. initiation)	Spinal stenosis	rs12441907	A	C	15	83922387	0.186	-0.0292051	0.00452262	1.06001e-10	607291
smoking behavior (never vs. initiation)	Spinal stenosis	rs12474587	T	G	2	162802993	0.404	0.0276329	0.00358234	1.24997e-14	607291
smoking behavior (never vs. initiation)	Spinal stenosis	rs12545053	G	A	8	65073605	0.397	0.0202808	0.00363668	2.43002e-08	607291
smoking behavior (never vs. initiation)	Spinal stenosis	rs12632110	G	A	3	50224225	0.647	-0.0233768	0.00375292	4.78002e-10	607291
smoking behavior (never vs. initiation)	Spinal stenosis	rs13030994	A	G	2	146143090	0.485	0.0360925	0.0035563	3.56041e-24	607291
smoking behavior (never vs. initiation)	Spinal stenosis	rs13145728	C	G	4	140927812	0.358	-0.0232512	0.00366263	2.13998e-10	607291
smoking behavior (never vs. initiation)	Spinal stenosis	rs13261666	T	G	8	59814666	0.522	-0.0268946	0.00355604	3.90032e-14	607291
smoking behavior (never vs. initiation)	Spinal stenosis	rs134529	C	T	22	28781758	0.349	-0.019984	0.00366078	4.84998e-08	607291
smoking behavior (never vs. initiation)	Spinal stenosis	rs1385108	T	C	5	154839646	0.239	0.0246617	0.00415673	2.99999e-09	607291
smoking behavior (never vs. initiation)	Spinal stenosis	rs1435741	A	G	15	47935843	0.425	0.0294151	0.00359095	2.63998e-16	607291
smoking behavior (never vs. initiation)	Spinal stenosis	rs1445649	C	T	2	155682556	0.525	0.0239932	0.00356484	1.67996e-11	607291
smoking behavior (never vs. initiation)	Spinal stenosis	rs1565735	A	T	8	27426077	0.212	-0.037618	0.0044613	3.41979e-17	607291
smoking behavior (never vs. initiation)	Spinal stenosis	rs1869243	C	T	3	5724536	0.481	0.0197411	0.00356289	2.97002e-08	607291
smoking behavior (never vs. initiation)	Spinal stenosis	rs1899896	T	C	8	93201036	0.286	0.0264481	0.00388691	1.03992e-11	607291
smoking behavior (never vs. initiation)	Spinal stenosis	rs1971318	T	C	12	121389500	0.141	0.0285074	0.00492533	7.05992e-09	607291
smoking behavior (never vs. initiation)	Spinal stenosis	rs2046850	T	C	1	210304319	0.187	-0.0248139	0.00447842	3.02998e-08	607291
smoking behavior (never vs. initiation)	Spinal stenosis	rs2050586	C	G	1	87905828	0.355	-0.0205467	0.00370828	2.99999e-08	607291
smoking behavior (never vs. initiation)	Spinal stenosis	rs2107300	G	C	2	200937901	0.845	-0.027201	0.00492533	3.27002e-08	607291
smoking behavior (never vs. initiation)	Spinal stenosis	rs2140114	T	C	7	3407568	0.518	-0.0232591	0.00373402	4.70002e-10	607291
smoking behavior (never vs. initiation)	Spinal stenosis	rs222449	T	A	6	52916062	0.793	-0.0253208	0.00442796	1.07999e-08	607291
smoking behavior (never vs. initiation)	Spinal stenosis	rs2378662	A	G	9	86707289	0.556	0.0209482	0.00356645	4.15997e-09	607291
smoking behavior (never vs. initiation)	Spinal stenosis	rs240963	C	T	6	111644332	0.836	-0.0410444	0.00483712	2.16023e-17	607291
smoking behavior (never vs. initiation)	Spinal stenosis	rs2631024	G	A	8	91995577	0.737	-0.0229645	0.00402823	1.17999e-08	607291
smoking behavior (never vs. initiation)	Spinal stenosis	rs266047	A	G	2	104088751	0.529	-0.0305098	0.00373855	3.3597e-16	607291
smoking behavior (never vs. initiation)	Spinal stenosis	rs3001723	A	G	1	44037685	0.321	0.0335118	0.0038983	8.12082e-18	607291
smoking behavior (never vs. initiation)	Spinal stenosis	rs301805	G	T	1	8481016	0.559	0.0214679	0.00361329	2.80001e-09	607291
smoking behavior (never vs. initiation)	Spinal stenosis	rs35702515	T	G	2	137542847	0.162	0.0252442	0.00423093	2.43002e-09	607291
smoking behavior (never vs. initiation)	Spinal stenosis	rs3800227	G	A	6	108994161	0.701	0.0228121	0.00405809	1.93001e-08	607291
smoking behavior (never vs. initiation)	Spinal stenosis	rs3801289	C	A	7	96638267	0.351	-0.0220618	0.00373982	3.73999e-09	607291
smoking behavior (never vs. initiation)	Spinal stenosis	rs3904512	A	G	13	38357471	0.429	-0.0211589	0.0035765	3.22998e-09	607291
smoking behavior (never vs. initiation)	Spinal stenosis	rs4044321	G	A	5	166989513	0.642	-0.0278417	0.00371058	6.07995e-14	607291
smoking behavior (never vs. initiation)	Spinal stenosis	rs4236259	G	T	7	1708080	0.499	-0.0247689	0.00355661	3.34965e-12	607291
smoking behavior (never vs. initiation)	Spinal stenosis	rs4352629	T	C	5	87756821	0.492	-0.0275284	0.00356881	1.22011e-14	607291
smoking behavior (never vs. initiation)	Spinal stenosis	rs4523689	G	A	11	7950797	0.408	-0.0206091	0.00364321	1.54999e-08	607291
smoking behavior (never vs. initiation)	Spinal stenosis	rs4543592	C	T	9	3014254	0.468	0.0219314	0.00356244	7.46002e-10	607291
smoking behavior (never vs. initiation)	Spinal stenosis	rs4674993	G	A	2	226332033	0.207	-0.0252122	0.00443619	1.31999e-08	607291
smoking behavior (never vs. initiation)	Spinal stenosis	rs4759228	C	G	12	56508409	0.27	-0.0216913	0.00393413	3.57998e-08	607291
smoking behavior (never vs. initiation)	Spinal stenosis	rs4781977	C	T	16	17572674	0.205	-0.0238668	0.00436473	4.54004e-08	607291
smoking behavior (never vs. initiation)	Spinal stenosis	rs4785836	C	T	16	65604652	0.398	-0.0204704	0.00365894	2.26001e-08	607291
smoking behavior (never vs. initiation)	Spinal stenosis	rs578584	T	A	2	45143175	0.605	0.0286801	0.00359627	1.50003e-15	607291
smoking behavior (never vs. initiation)	Spinal stenosis	rs6265	T	C	11	27679916	0.203	-0.0317863	0.00457843	3.76964e-12	607291
smoking behavior (never vs. initiation)	Spinal stenosis	rs6433897	C	T	2	182034448	0.754	0.0224483	0.00405809	3.16002e-08	607291
smoking behavior (never vs. initiation)	Spinal stenosis	rs66680800	T	G	3	85985324	0.397	-0.0202716	0.00365268	2.83002e-08	607291
smoking behavior (never vs. initiation)	Spinal stenosis	rs6669839	T	C	1	50625979	0.204	0.0260041	0.0043955	3.36001e-09	607291
smoking behavior (never vs. initiation)	Spinal stenosis	rs6728726	C	T	2	623976	0.829	0.0354486	0.00473279	6.72977e-14	607291
smoking behavior (never vs. initiation)	Spinal stenosis	rs6788098	T	A	3	85624131	0.623	-0.0313461	0.00368905	1.90985e-17	607291
smoking behavior (never vs. initiation)	Spinal stenosis	rs6893752	G	A	5	60374912	0.766	-0.0240995	0.00407356	3.24997e-09	607291
smoking behavior (never vs. initiation)	Spinal stenosis	rs7197072	T	C	16	717085	0.238	-0.0247672	0.0041686	2.77e-09	607291
smoking behavior (never vs. initiation)	Spinal stenosis	rs7224742	T	C	17	30657058	0.595	-0.0207099	0.00365532	1.43001e-08	607291
smoking behavior (never vs. initiation)	Spinal stenosis	rs72789632	T	C	5	106834363	0.12	-0.0328856	0.00528628	5.01996e-10	607291
smoking behavior (never vs. initiation)	Spinal stenosis	rs72896886	C	G	18	42632652	0.144	-0.0268885	0.00483712	2.74998e-08	607291
smoking behavior (never vs. initiation)	Spinal stenosis	rs7322872	T	C	13	100548329	0.782	-0.0255713	0.00433474	3.57998e-09	607291
smoking behavior (never vs. initiation)	Spinal stenosis	rs7555507	T	C	1	73766037	0.496	-0.0241444	0.00355604	1.13999e-11	607291
smoking behavior (never vs. initiation)	Spinal stenosis	rs76214862	C	A	14	29500130	0.202	-0.0249903	0.00454745	3.98997e-08	607291
smoking behavior (never vs. initiation)	Spinal stenosis	rs76608582	A	C	19	4474725	0.0389	-0.0495575	0.00825958	1.93999e-09	607291
smoking behavior (never vs. initiation)	Spinal stenosis	rs7929518	G	A	11	85980958	0.765	0.0242377	0.00428466	1.55998e-08	607291
smoking behavior (never vs. initiation)	Spinal stenosis	rs7938812	G	T	11	112911004	0.424	0.0437914	0.00363668	2.71019e-33	607291
smoking behavior (never vs. initiation)	Spinal stenosis	rs7969559	G	A	12	69655167	0.688	-0.0243756	0.00395946	7.31004e-10	607291
smoking behavior (never vs. initiation)	Spinal stenosis	rs9401770	A	G	6	98748008	0.273	0.0277307	0.003986	3.46976e-12	607291
smoking behavior (never vs. initiation)	Spinal stenosis	rs9423279	G	C	10	125680419	0.641	-0.0205132	0.00370828	3.21004e-08	607291
smoking behavior (never vs. initiation)	Spinal stenosis	rs962625	G	A	4	28473524	0.24	0.0237181	0.00403803	4.36999e-09	607291
smoking behavior (never vs. initiation)	Spinal stenosis	rs993700	C	T	4	67825894	0.766	-0.025928	0.00429163	1.52999e-09	607291

## Sheet: Table S4
Table S4 The details of the independent SNPs associated with the length of mobile phone use.
Exposure	Outcome	SNP	Effect_allele	Other_allele	Chromosome	Chr.Position	EAF	Beta	Beta.se	Pvalue	Sample.Size
Length of mobile phone use	Spinal stenosis	rs10107145	G	A	8	10758213	0.545254	-0.0182426	0.0028565	1.7e-10	456972
Length of mobile phone use	Spinal stenosis	rs10807124	A	G	6	33404064	0.2743	-0.017611	0.00318245	3.09999e-08	456972
Length of mobile phone use	Spinal stenosis	rs10828247	G	A	10	21822856	0.343628	0.0172939	0.00299121	7.39997e-09	456972
Length of mobile phone use	Spinal stenosis	rs11229008	A	G	11	57118840	0.062576	-0.03269	0.0059464	3.89996e-08	456972
Length of mobile phone use	Spinal stenosis	rs11236714	T	C	11	70424559	0.196112	-0.0201455	0.00358029	1.79999e-08	456972
Length of mobile phone use	Spinal stenosis	rs11655813	T	C	17	2119101	0.355002	0.0180482	0.00296548	1.2e-09	456972
Length of mobile phone use	Spinal stenosis	rs11682846	T	C	2	157008703	0.4851	-0.0174897	0.0028617	9.90011e-10	456972
Length of mobile phone use	Spinal stenosis	rs12145998	T	C	1	204969419	0.2656	-0.0192764	0.0032479	2.90001e-09	456972
Length of mobile phone use	Spinal stenosis	rs12437348	A	G	14	36606550	0.70999	0.0171814	0.00313514	4.20001e-08	456972
Length of mobile phone use	Spinal stenosis	rs1320650	A	T	11	115788307	0.366862	0.0170678	0.00294939	7.19996e-09	456972
Length of mobile phone use	Spinal stenosis	rs13266457	T	C	8	106086786	0.329512	-0.0171077	0.00303105	1.7e-08	456972
Length of mobile phone use	Spinal stenosis	rs1512142	A	G	4	47004305	0.442868	-0.0165422	0.00287071	8.30004e-09	456972
Length of mobile phone use	Spinal stenosis	rs17156711	G	A	5	103924699	0.298611	-0.0182572	0.00310547	4.09996e-09	456972
Length of mobile phone use	Spinal stenosis	rs17374152	G	A	5	93236948	0.238614	-0.0194639	0.00333369	5.30005e-09	456972
Length of mobile phone use	Spinal stenosis	rs1892417	C	T	1	41779673	0.228705	0.0261752	0.00339829	1.29987e-14	456972
Length of mobile phone use	Spinal stenosis	rs2161220	A	G	5	80241904	0.247775	0.020678	0.00330612	4e-10	456972
Length of mobile phone use	Spinal stenosis	rs28713780	C	T	7	3321415	0.64133	-0.0169264	0.00296068	1.09999e-08	456972
Length of mobile phone use	Spinal stenosis	rs344868	T	C	2	140095800	0.246686	0.0182437	0.00330055	3.2e-08	456972
Length of mobile phone use	Spinal stenosis	rs359265	A	G	2	60456410	0.606832	0.0210087	0.00292138	6.4003e-13	456972
Length of mobile phone use	Spinal stenosis	rs6063374	G	A	20	47832997	0.780632	0.0293938	0.00343028	1e-17	456972
Length of mobile phone use	Spinal stenosis	rs6131703	G	A	20	15754684	0.386407	-0.0175428	0.00291888	1.89998e-09	456972
Length of mobile phone use	Spinal stenosis	rs6780051	T	G	3	56193150	0.058017	0.0396786	0.00608299	6.89922e-11	456972
Length of mobile phone use	Spinal stenosis	rs77878475	A	T	16	18058548	0.084173	-0.0317881	0.00530701	2.1e-09	456972
Length of mobile phone use	Spinal stenosis	rs78166132	C	T	5	161239986	0.093501	-0.0305197	0.00490418	4.90004e-10	456972
Length of mobile phone use	Spinal stenosis	rs7859831	T	C	9	126205754	0.139231	-0.0230639	0.00411641	2.1e-08	456972
Length of mobile phone use	Spinal stenosis	rs8014346	A	G	14	46832002	0.534673	0.0188371	0.00284764	3.69999e-11	456972
Length of mobile phone use	Spinal stenosis	rs849527	G	A	2	206592525	0.546604	-0.0162815	0.00287842	1.5e-08	456972
Length of mobile phone use	Spinal stenosis	rs853946	T	C	10	120166472	0.468166	0.0160079	0.00284286	1.79999e-08	456972
Length of mobile phone use	Spinal stenosis	rs9896202	C	T	17	77778227	0.497709	-0.0209348	0.00284534	1.9002e-13	456972

## Sheet: Table S5
Table S4 The details of the independent SNPs associated with the watching television.
Exposure	Outcome	SNP	Effect_allele	Other_allele	Chromosome	Chr.Position	EAF	Beta	Beta.se	Pvalue	Sample.Size
Time spent watching television (TV)	Spinal stenosis	rs10109061	G	A	8	144239859	0.443183	-0.00896843	0.00161936	3.09999e-08	437887
Time spent watching television (TV)	Spinal stenosis	rs10189857	G	A	2	60713235	0.432324	0.0146862	0.00160509	5.70033e-20	437887
Time spent watching television (TV)	Spinal stenosis	rs10269099	T	G	7	126371011	0.391234	0.00914889	0.00163238	2.1e-08	437887
Time spent watching television (TV)	Spinal stenosis	rs10739499	G	C	9	120514261	0.662566	-0.00923636	0.00168493	4.20001e-08	437887
Time spent watching television (TV)	Spinal stenosis	rs10765777	C	A	11	95656385	0.391753	-0.0113034	0.00163611	4.90004e-12	437887
Time spent watching television (TV)	Spinal stenosis	rs111901094	T	G	19	19513570	0.182164	0.0127107	0.00209757	1.40001e-09	437887
Time spent watching television (TV)	Spinal stenosis	rs11191129	T	C	10	103606543	0.422818	-0.00984638	0.00160863	9.29994e-10	437887
Time spent watching television (TV)	Spinal stenosis	rs11222919	G	T	11	131969663	0.175374	-0.0122141	0.00210245	6.29999e-09	437887
Time spent watching television (TV)	Spinal stenosis	rs11245482	C	T	10	126733546	0.385493	0.0101886	0.00163627	4.79999e-10	437887
Time spent watching television (TV)	Spinal stenosis	rs114600294	C	G	3	181419367	0.20804	0.0108211	0.00195538	3.09999e-08	437887
Time spent watching television (TV)	Spinal stenosis	rs114755463	A	G	5	152503110	0.16775	0.0132589	0.00214815	6.69993e-10	437887
Time spent watching television (TV)	Spinal stenosis	rs115608101	T	C	11	107106532	0.130399	-0.0135365	0.00237086	1.09999e-08	437887
Time spent watching television (TV)	Spinal stenosis	rs11662211	T	C	18	77618869	0.505628	-0.00944795	0.00159149	2.90001e-09	437887
Time spent watching television (TV)	Spinal stenosis	rs11680095	T	C	2	181825956	0.592713	-0.00918965	0.00163427	1.89998e-08	437887
Time spent watching television (TV)	Spinal stenosis	rs11696187	T	C	20	58891882	0.160229	-0.0135653	0.00217137	4.20001e-10	437887
Time spent watching television (TV)	Spinal stenosis	rs11700249	G	T	20	11910800	0.408795	0.00943299	0.00162108	5.89997e-09	437887
Time spent watching television (TV)	Spinal stenosis	rs11714337	A	G	3	71582521	0.430094	-0.00991351	0.00161126	7.59994e-10	437887
Time spent watching television (TV)	Spinal stenosis	rs11877758	G	T	18	35138110	0.312562	0.0110747	0.0017236	1.29999e-10	437887
Time spent watching television (TV)	Spinal stenosis	rs11911112	C	A	21	40528346	0.365887	-0.0107427	0.00165277	8.00018e-11	437887
Time spent watching television (TV)	Spinal stenosis	rs12045585	A	G	1	243673099	0.131234	-0.0150612	0.00240961	4.09996e-10	437887
Time spent watching television (TV)	Spinal stenosis	rs12214364	G	T	6	67556372	0.415458	0.00904588	0.00164514	3.79997e-08	437887
Time spent watching television (TV)	Spinal stenosis	rs1291871	C	T	10	11086083	0.514085	0.00916233	0.00159831	9.90011e-09	437887
Time spent watching television (TV)	Spinal stenosis	rs13014947	A	G	2	193742999	0.574722	0.0106072	0.00162396	6.4998e-11	437887
Time spent watching television (TV)	Spinal stenosis	rs13107325	T	C	4	103188709	0.075099	0.0203199	0.00301818	1.69981e-11	437887
Time spent watching television (TV)	Spinal stenosis	rs1324491	A	G	1	60350616	0.130982	0.0134128	0.00235749	1.29999e-08	437887
Time spent watching television (TV)	Spinal stenosis	rs1727332	T	C	12	123718301	0.753551	0.0131505	0.00184868	1.10002e-12	437887
Time spent watching television (TV)	Spinal stenosis	rs17789218	C	T	6	100600097	0.243949	-0.0109161	0.00184925	3.59998e-09	437887
Time spent watching television (TV)	Spinal stenosis	rs178203	C	T	14	26959322	0.749551	0.012014	0.00183543	5.90065e-11	437887
Time spent watching television (TV)	Spinal stenosis	rs180396	T	C	13	60437497	0.746657	0.0100502	0.00183468	4.30002e-08	437887
Time spent watching television (TV)	Spinal stenosis	rs1826510	A	G	5	24800012	0.828498	-0.0127337	0.00226447	1.89998e-08	437887
Time spent watching television (TV)	Spinal stenosis	rs184332798	A	G	18	53373610	0.026113	-0.0277737	0.00500326	2.80001e-08	437887
Time spent watching television (TV)	Spinal stenosis	rs1889996	G	T	13	54269950	0.738965	0.0119681	0.00181118	3.90032e-11	437887
Time spent watching television (TV)	Spinal stenosis	rs1993092	C	T	6	98689604	0.389657	-0.00951741	0.00163099	5.39995e-09	437887
Time spent watching television (TV)	Spinal stenosis	rs2073869	T	C	9	135763816	0.166613	-0.0138006	0.00213942	1.09999e-10	437887
Time spent watching television (TV)	Spinal stenosis	rs2106164	C	T	7	92661753	0.531731	-0.00938934	0.00159824	4.20001e-09	437887
Time spent watching television (TV)	Spinal stenosis	rs2185490	C	A	14	69732119	0.617654	0.00937259	0.0016448	1.2e-08	437887
Time spent watching television (TV)	Spinal stenosis	rs2240857	G	T	7	8010634	0.141014	0.0159314	0.00230213	4.49987e-12	437887
Time spent watching television (TV)	Spinal stenosis	rs2283	G	A	5	106773623	0.339277	-0.00926961	0.00167594	3.2e-08	437887
Time spent watching television (TV)	Spinal stenosis	rs2352984	C	T	3	49948728	0.430943	0.0197571	0.00160408	7.39946e-35	437887
Time spent watching television (TV)	Spinal stenosis	rs2479968	G	A	13	111969328	0.05112	0.0205886	0.00370246	2.69998e-08	437887
Time spent watching television (TV)	Spinal stenosis	rs249960	G	A	5	96164771	0.182119	-0.0118041	0.00206636	1.09999e-08	437887
Time spent watching television (TV)	Spinal stenosis	rs262890	G	A	5	62930015	0.298989	0.0132392	0.00173776	2.60016e-14	437887
Time spent watching television (TV)	Spinal stenosis	rs2646351	A	G	4	55701312	0.452916	0.00891407	0.0015984	2.39999e-08	437887
Time spent watching television (TV)	Spinal stenosis	rs2678662	G	T	2	104446759	0.608337	0.0111458	0.00163238	8.60003e-12	437887
Time spent watching television (TV)	Spinal stenosis	rs2725371	G	A	8	30854033	0.695652	-0.0132649	0.00173462	2.09991e-14	437887
Time spent watching television (TV)	Spinal stenosis	rs2857693	T	G	6	31588384	0.365548	0.0106577	0.00164635	9.60064e-11	437887
Time spent watching television (TV)	Spinal stenosis	rs2906604	C	T	2	107624244	0.497337	0.0104012	0.00158628	5.50047e-11	437887
Time spent watching television (TV)	Spinal stenosis	rs3138499	C	A	9	92219921	0.518183	0.0109638	0.00160508	8.49963e-12	437887
Time spent watching television (TV)	Spinal stenosis	rs34094119	G	A	8	10935898	0.525005	0.00908177	0.00159595	1.29999e-08	437887
Time spent watching television (TV)	Spinal stenosis	rs34811474	A	G	4	25408838	0.230691	-0.0131563	0.00188722	3.10027e-12	437887
Time spent watching television (TV)	Spinal stenosis	rs35797019	G	A	3	93987306	0.392335	-0.00921437	0.00162787	1.5e-08	437887
Time spent watching television (TV)	Spinal stenosis	rs362312	C	T	4	3237644	0.424168	-0.00952438	0.00161239	3.50002e-09	437887
Time spent watching television (TV)	Spinal stenosis	rs3754970	C	T	2	162091836	0.502922	0.00970162	0.00159865	1.29999e-09	437887
Time spent watching television (TV)	Spinal stenosis	rs3810496	C	T	20	62406886	0.61619	0.00937122	0.00164426	1.2e-08	437887
Time spent watching television (TV)	Spinal stenosis	rs4076457	T	C	15	78007213	0.256946	-0.0100378	0.00182359	3.69999e-08	437887
Time spent watching television (TV)	Spinal stenosis	rs4110177	A	G	5	88793281	0.367281	0.00942719	0.00165683	1.29999e-08	437887
Time spent watching television (TV)	Spinal stenosis	rs4303732	C	T	2	100830040	0.40162	-0.0107277	0.00162133	3.69999e-11	437887
Time spent watching television (TV)	Spinal stenosis	rs4339469	G	T	6	98369230	0.62921	0.0125288	0.00164709	2.80027e-14	437887
Time spent watching television (TV)	Spinal stenosis	rs4469687	G	A	1	184679019	0.483936	0.00879878	0.00159006	3.09999e-08	437887
Time spent watching television (TV)	Spinal stenosis	rs4567133	A	C	9	22606560	0.810356	-0.0130235	0.00203837	1.7e-10	437887
Time spent watching television (TV)	Spinal stenosis	rs4747438	T	C	10	22124263	0.676512	-0.0118194	0.00170328	3.90032e-12	437887
Time spent watching television (TV)	Spinal stenosis	rs4788616	G	T	16	72211984	0.391065	-0.0101834	0.00163103	4.30002e-10	437887
Time spent watching television (TV)	Spinal stenosis	rs4847408	C	G	1	93791437	0.649373	-0.010396	0.00166324	4.09996e-10	437887
Time spent watching television (TV)	Spinal stenosis	rs494566	T	C	9	1785717	0.332086	0.0101656	0.00169592	2e-09	437887
Time spent watching television (TV)	Spinal stenosis	rs57555420	T	C	1	97783448	0.281686	0.0101749	0.00177238	9.40005e-09	437887
Time spent watching television (TV)	Spinal stenosis	rs58541850	A	G	6	166165563	0.058526	0.0213895	0.00338741	2.69998e-10	437887
Time spent watching television (TV)	Spinal stenosis	rs6102912	C	T	20	41202935	0.41003	-0.0109087	0.00161539	1.39991e-11	437887
Time spent watching television (TV)	Spinal stenosis	rs6125907	A	C	20	48730315	0.092033	0.0161817	0.0027597	4.49997e-09	437887
Time spent watching television (TV)	Spinal stenosis	rs61743199	G	A	19	50161091	0.071839	0.0173842	0.0030792	1.6e-08	437887
Time spent watching television (TV)	Spinal stenosis	rs61864793	C	T	10	85803372	0.251695	-0.0111416	0.00183429	1.2e-09	437887
Time spent watching television (TV)	Spinal stenosis	rs62145951	C	T	2	68399586	0.263053	-0.0120253	0.00180403	2.60016e-11	437887
Time spent watching television (TV)	Spinal stenosis	rs62199883	A	C	2	215376706	0.48612	0.0138426	0.00159028	3.19963e-18	437887
Time spent watching television (TV)	Spinal stenosis	rs6493583	G	C	15	53096084	0.137725	0.0133615	0.00232818	9.49992e-09	437887
Time spent watching television (TV)	Spinal stenosis	rs6511708	C	T	19	10788813	0.664796	-0.0120822	0.00168508	7.50067e-13	437887
Time spent watching television (TV)	Spinal stenosis	rs68056254	T	G	2	147846855	0.150874	0.0134953	0.00222488	1.29999e-09	437887
Time spent watching television (TV)	Spinal stenosis	rs6814554	A	G	4	152454334	0.47436	0.0135276	0.00159621	2.39994e-17	437887
Time spent watching television (TV)	Spinal stenosis	rs6850494	C	A	4	82291771	0.386016	0.00966003	0.00163429	3.40001e-09	437887
Time spent watching television (TV)	Spinal stenosis	rs6895658	C	T	5	124274035	0.193239	-0.0129815	0.0020131	1.09999e-10	437887
Time spent watching television (TV)	Spinal stenosis	rs6994132	C	T	8	92653740	0.579236	-0.00996299	0.00161092	6.19998e-10	437887
Time spent watching television (TV)	Spinal stenosis	rs7089973	A	C	10	116569565	0.380267	0.00929464	0.00164586	1.6e-08	437887
Time spent watching television (TV)	Spinal stenosis	rs71658797	A	T	1	77967507	0.121135	0.0157577	0.0024403	1.09999e-10	437887
Time spent watching television (TV)	Spinal stenosis	rs7184800	A	G	16	53509131	0.302842	-0.0134542	0.00173008	7.39946e-15	437887
Time spent watching television (TV)	Spinal stenosis	rs72673939	C	G	8	118867693	0.183051	0.0121001	0.00205835	4.09996e-09	437887
Time spent watching television (TV)	Spinal stenosis	rs73571431	T	C	9	126136139	0.109769	0.0158383	0.00255272	5.49997e-10	437887
Time spent watching television (TV)	Spinal stenosis	rs73946726	A	C	2	117073427	0.02024	0.0319589	0.00570793	2.19999e-08	437887
Time spent watching television (TV)	Spinal stenosis	rs749056	G	T	1	110037838	0.304306	-0.0100199	0.00173165	7.19996e-09	437887
Time spent watching television (TV)	Spinal stenosis	rs749671	A	G	16	31088347	0.371805	-0.0110813	0.00164483	1.59993e-11	437887
Time spent watching television (TV)	Spinal stenosis	rs7539775	A	G	1	3109151	0.743419	0.00996891	0.00181991	4.30002e-08	437887
Time spent watching television (TV)	Spinal stenosis	rs75499503	T	C	6	26145217	0.219683	-0.0184284	0.00194834	3.10027e-21	437887
Time spent watching television (TV)	Spinal stenosis	rs75641275	C	A	1	98327133	0.14333	0.0154331	0.0022696	1e-11	437887
Time spent watching television (TV)	Spinal stenosis	rs7708324	G	A	5	147920094	0.377232	-0.00988735	0.00163872	1.6e-09	437887
Time spent watching television (TV)	Spinal stenosis	rs77273138	A	T	12	24092043	0.045412	0.0234767	0.00383992	9.69996e-10	437887
Time spent watching television (TV)	Spinal stenosis	rs7798292	A	G	7	112974602	0.43452	-0.00972203	0.00160341	1.29999e-09	437887
Time spent watching television (TV)	Spinal stenosis	rs78227853	T	C	15	44169073	0.024787	-0.0283605	0.00513927	3.40001e-08	437887
Time spent watching television (TV)	Spinal stenosis	rs7899206	G	T	10	127188859	0.492382	-0.00977557	0.00161031	1.29999e-09	437887
Time spent watching television (TV)	Spinal stenosis	rs7921305	A	G	10	133775196	0.252545	-0.0114732	0.00183116	3.69999e-10	437887
Time spent watching television (TV)	Spinal stenosis	rs79373894	C	T	15	73369053	0.034386	-0.0287273	0.00444001	9.79941e-11	437887
Time spent watching television (TV)	Spinal stenosis	rs801733	C	A	11	65934549	0.357688	-0.0124933	0.00165881	5.00035e-14	437887
Time spent watching television (TV)	Spinal stenosis	rs814197	G	T	1	61092456	0.466816	-0.0106837	0.00159355	1.99986e-11	437887
Time spent watching television (TV)	Spinal stenosis	rs872169	G	C	2	24259188	0.205676	0.0113462	0.00196818	8.19993e-09	437887
Time spent watching television (TV)	Spinal stenosis	rs898751	T	C	17	2291863	0.493393	0.0100214	0.00159121	2.99999e-10	437887
Time spent watching television (TV)	Spinal stenosis	rs9300594	G	A	13	100869905	0.253582	0.0112022	0.0018292	9.09997e-10	437887
Time spent watching television (TV)	Spinal stenosis	rs9471333	T	C	6	40362023	0.552259	-0.0104272	0.00159773	6.70039e-11	437887
Time spent watching television (TV)	Spinal stenosis	rs9834970	C	T	3	36856030	0.497804	-0.0089082	0.00158744	2e-08	437887
Time spent watching television (TV)	Spinal stenosis	rs9867121	A	C	3	114631548	0.184147	-0.0116984	0.00206031	1.40001e-08	437887
Time spent watching television (TV)	Spinal stenosis	rs9867437	C	A	3	85676752	0.460371	-0.0103044	0.00160214	1.29999e-10	437887
Time spent watching television (TV)	Spinal stenosis	rs9880023	T	G	3	54178199	0.556427	0.00964695	0.00160796	2e-09	437887
Time spent watching television (TV)	Spinal stenosis	rs996234	A	G	5	59455212	0.516342	-0.0105421	0.00164809	1.6e-10	437887
