# Supplementary material for: Evaluating the causal relationship between five modifiable factors and the risk of spinal stenosis: a multivariable Mendelian randomization analysis
Source: PeerJ. 2023 Mar 21;11:e15087. doi: 10.7717/peerj.15087 (PMC10038083; doi:10.7717/peerj.15087)
Supplement: Supplemental Information 1 [file peerj-11-15087-s001.zip › Supplementary file 2.xlsx]

## Sheet: Table S6
Table S6 leave-one-out analysis of the causal effect of years of schooling on spinal stenosis.
Exposure	Outcome	Samplesize.outcome	SNP	b	se	p
Years of schooling	Spinal stenosis	173851	rs10073890	-0.492758	0.0905375	5.25119e-08
Years of schooling	Spinal stenosis	173851	rs1008078	-0.49734	0.0911836	4.91747e-08
Years of schooling	Spinal stenosis	173851	rs10189857	-0.50806	0.0910911	2.44004e-08
Years of schooling	Spinal stenosis	173851	rs10191758	-0.498036	0.0911287	4.62408e-08
Years of schooling	Spinal stenosis	173851	rs10205801	-0.50154	0.0910135	3.57581e-08
Years of schooling	Spinal stenosis	173851	rs10215082	-0.493671	0.0908364	5.48797e-08
Years of schooling	Spinal stenosis	173851	rs10240905	-0.499799	0.0910061	3.97571e-08
Years of schooling	Spinal stenosis	173851	rs10456918	-0.495178	0.0907541	4.86261e-08
Years of schooling	Spinal stenosis	173851	rs10460095	-0.500083	0.0910118	3.91371e-08
Years of schooling	Spinal stenosis	173851	rs1051474	-0.503215	0.0910241	3.23211e-08
Years of schooling	Spinal stenosis	173851	rs10760023	-0.505605	0.0908393	2.60764e-08
Years of schooling	Spinal stenosis	173851	rs10765775	-0.501275	0.0910823	3.72234e-08
Years of schooling	Spinal stenosis	173851	rs10772644	-0.496316	0.0909407	4.82684e-08
Years of schooling	Spinal stenosis	173851	rs10773002	-0.495163	0.0912078	5.66863e-08
Years of schooling	Spinal stenosis	173851	rs10798418	-0.493228	0.0904557	4.96101e-08
Years of schooling	Spinal stenosis	173851	rs10856785	-0.503831	0.0909507	3.0316e-08
Years of schooling	Spinal stenosis	173851	rs10862376	-0.504893	0.0909838	2.8687e-08
Years of schooling	Spinal stenosis	173851	rs10875121	-0.497701	0.0911248	4.71458e-08
Years of schooling	Spinal stenosis	173851	rs10887801	-0.49719	0.0909285	4.55325e-08
Years of schooling	Spinal stenosis	173851	rs10940921	-0.49901	0.0909975	4.16342e-08
Years of schooling	Spinal stenosis	173851	rs10963297	-0.506027	0.0911355	2.81655e-08
Years of schooling	Spinal stenosis	173851	rs10994777	-0.504778	0.0908585	2.76583e-08
Years of schooling	Spinal stenosis	173851	rs11023749	-0.510842	0.0903835	1.58656e-08
Years of schooling	Spinal stenosis	173851	rs1105307	-0.502675	0.0909926	3.30711e-08
Years of schooling	Spinal stenosis	173851	rs1106090	-0.510428	0.0905335	1.7203e-08
Years of schooling	Spinal stenosis	173851	rs11081529	-0.505622	0.0909487	2.70675e-08
Years of schooling	Spinal stenosis	173851	rs11123818	-0.493275	0.0912392	6.4307e-08
Years of schooling	Spinal stenosis	173851	rs111821073	-0.500907	0.0909885	3.68825e-08
Years of schooling	Spinal stenosis	173851	rs112687095	-0.499583	0.0909085	3.89726e-08
Years of schooling	Spinal stenosis	173851	rs112806496	-0.504081	0.0908639	2.89534e-08
Years of schooling	Spinal stenosis	173851	rs113182709	-0.504432	0.0907648	2.73551e-08
Years of schooling	Spinal stenosis	173851	rs113520408	-0.497579	0.0909413	4.46418e-08
Years of schooling	Spinal stenosis	173851	rs113615161	-0.503177	0.0909455	3.15289e-08
Years of schooling	Spinal stenosis	173851	rs1143770	-0.501515	0.0910167	3.58527e-08
Years of schooling	Spinal stenosis	173851	rs115000530	-0.503505	0.0909839	3.13009e-08
Years of schooling	Spinal stenosis	173851	rs115454970	-0.498922	0.0909863	4.17029e-08
Years of schooling	Spinal stenosis	173851	rs11601122	-0.501352	0.0912054	3.86402e-08
Years of schooling	Spinal stenosis	173851	rs11620355	-0.498339	0.0909214	4.22954e-08
Years of schooling	Spinal stenosis	173851	rs11627087	-0.51039	0.089775	1.30649e-08
Years of schooling	Spinal stenosis	173851	rs11635092	-0.500559	0.0910185	3.80804e-08
Years of schooling	Spinal stenosis	173851	rs11657342	-0.50276	0.0910764	3.3862e-08
Years of schooling	Spinal stenosis	173851	rs11663602	-0.504512	0.0909677	2.92185e-08
Years of schooling	Spinal stenosis	173851	rs11678980	-0.500752	0.0912089	4.0155e-08
Years of schooling	Spinal stenosis	173851	rs11681861	-0.50153	0.0909671	3.52147e-08
Years of schooling	Spinal stenosis	173851	rs11694904	-0.503997	0.0909334	2.98197e-08
Years of schooling	Spinal stenosis	173851	rs11732657	-0.491691	0.0904408	5.43049e-08
Years of schooling	Spinal stenosis	173851	rs117468730	-0.502133	0.0909673	3.39145e-08
Years of schooling	Spinal stenosis	173851	rs11752914	-0.498178	0.0909052	4.24863e-08
Years of schooling	Spinal stenosis	173851	rs11772580	-0.504203	0.0909359	2.94629e-08
Years of schooling	Spinal stenosis	173851	rs11871429	-0.500808	0.0910578	3.80022e-08
Years of schooling	Spinal stenosis	173851	rs12028010	-0.49935	0.0911055	4.22918e-08
Years of schooling	Spinal stenosis	173851	rs12332731	-0.499277	0.0908839	3.9389e-08
Years of schooling	Spinal stenosis	173851	rs12375949	-0.497123	0.0910583	4.77781e-08
Years of schooling	Spinal stenosis	173851	rs12468040	-0.513428	0.0905238	1.41354e-08
Years of schooling	Spinal stenosis	173851	rs12503522	-0.502365	0.0909955	3.37517e-08
Years of schooling	Spinal stenosis	173851	rs12519073	-0.499381	0.090985	4.05096e-08
Years of schooling	Spinal stenosis	173851	rs12574281	-0.503235	0.0909694	3.16742e-08
Years of schooling	Spinal stenosis	173851	rs12602286	-0.501959	0.0910715	3.55365e-08
Years of schooling	Spinal stenosis	173851	rs12643771	-0.51114	0.0906262	1.69965e-08
Years of schooling	Spinal stenosis	173851	rs12682775	-0.499813	0.0910124	3.98073e-08
Years of schooling	Spinal stenosis	173851	rs12804787	-0.500442	0.0909474	3.74345e-08
Years of schooling	Spinal stenosis	173851	rs1291818	-0.500118	0.0910169	3.91194e-08
Years of schooling	Spinal stenosis	173851	rs12940014	-0.497706	0.0908941	4.35861e-08
Years of schooling	Spinal stenosis	173851	rs12955211	-0.500516	0.0909996	3.79347e-08
Years of schooling	Spinal stenosis	173851	rs13010566	-0.502073	0.091006	3.4498e-08
Years of schooling	Spinal stenosis	173851	rs13029509	-0.503527	0.0909637	3.10394e-08
Years of schooling	Spinal stenosis	173851	rs13090388	-0.463995	0.0904504	2.90013e-07
Years of schooling	Spinal stenosis	173851	rs13141210	-0.49238	0.0907881	5.84751e-08
Years of schooling	Spinal stenosis	173851	rs13145650	-0.497116	0.0909106	4.54662e-08
Years of schooling	Spinal stenosis	173851	rs1334297	-0.50929	0.0913048	2.43417e-08
Years of schooling	Spinal stenosis	173851	rs13422673	-0.50326	0.091021	3.21967e-08
Years of schooling	Spinal stenosis	173851	rs1363862	-0.502182	0.0909821	3.39829e-08
Years of schooling	Spinal stenosis	173851	rs1381247	-0.511269	0.0901936	1.43989e-08
Years of schooling	Spinal stenosis	173851	rs1391438	-0.512965	0.0907355	1.57296e-08
Years of schooling	Spinal stenosis	173851	rs1427298	-0.498998	0.0909725	4.13112e-08
Years of schooling	Spinal stenosis	173851	rs1450782	-0.503782	0.0909223	3.01101e-08
Years of schooling	Spinal stenosis	173851	rs152603	-0.49423	0.0905297	4.77989e-08
Years of schooling	Spinal stenosis	173851	rs1558727	-0.499565	0.0909995	4.02507e-08
Years of schooling	Spinal stenosis	173851	rs1566085	-0.506106	0.0911207	2.78836e-08
Years of schooling	Spinal stenosis	173851	rs1569092	-0.498358	0.0910041	4.34516e-08
Years of schooling	Spinal stenosis	173851	rs1584469	-0.501015	0.0910645	3.76019e-08
Years of schooling	Spinal stenosis	173851	rs1592757	-0.501517	0.0909993	3.56362e-08
Years of schooling	Spinal stenosis	173851	rs1595973	-0.497064	0.0908712	4.50083e-08
Years of schooling	Spinal stenosis	173851	rs1618725	-0.499777	0.0911308	4.15404e-08
Years of schooling	Spinal stenosis	173851	rs1620977	-0.508986	0.0911024	2.31066e-08
Years of schooling	Spinal stenosis	173851	rs1671770	-0.489599	0.0899272	5.19833e-08
Years of schooling	Spinal stenosis	173851	rs16846463	-0.500886	0.0910497	3.77143e-08
Years of schooling	Spinal stenosis	173851	rs16854920	-0.501715	0.0909769	3.49273e-08
Years of schooling	Spinal stenosis	173851	rs1689510	-0.496393	0.0911303	5.12078e-08
Years of schooling	Spinal stenosis	173851	rs16995054	-0.502369	0.091005	3.3855e-08
Years of schooling	Spinal stenosis	173851	rs17048855	-0.493125	0.0906946	5.41225e-08
Years of schooling	Spinal stenosis	173851	rs17110109	-0.497203	0.0908968	4.50123e-08
Years of schooling	Spinal stenosis	173851	rs17126938	-0.504345	0.0908567	2.84048e-08
Years of schooling	Spinal stenosis	173851	rs17425572	-0.499077	0.0910364	4.20133e-08
Years of schooling	Spinal stenosis	173851	rs17489649	-0.493602	0.090813	5.4685e-08
Years of schooling	Spinal stenosis	173851	rs175325	-0.502154	0.0910338	3.46556e-08
Years of schooling	Spinal stenosis	173851	rs17551064	-0.498891	0.0909929	4.18767e-08
Years of schooling	Spinal stenosis	173851	rs17563464	-0.498168	0.0909463	4.31129e-08
Years of schooling	Spinal stenosis	173851	rs17565975	-0.494162	0.0907605	5.18961e-08
Years of schooling	Spinal stenosis	173851	rs17598675	-0.497945	0.0909938	4.44243e-08
Years of schooling	Spinal stenosis	173851	rs176218	-0.502427	0.0911856	3.58956e-08
Years of schooling	Spinal stenosis	173851	rs1827540	-0.503291	0.0909752	3.16277e-08
Years of schooling	Spinal stenosis	173851	rs1866823	-0.506282	0.0907672	2.4357e-08
Years of schooling	Spinal stenosis	173851	rs1882273	-0.498836	0.0910106	4.22748e-08
Years of schooling	Spinal stenosis	173851	rs192436652	-0.513244	0.090613	1.47771e-08
Years of schooling	Spinal stenosis	173851	rs1925576	-0.494929	0.0907122	4.86866e-08
Years of schooling	Spinal stenosis	173851	rs1947114	-0.501865	0.0909946	3.48142e-08
Years of schooling	Spinal stenosis	173851	rs1964927	-0.493297	0.0908693	5.67826e-08
Years of schooling	Spinal stenosis	173851	rs2052285	-0.504605	0.0909452	2.88213e-08
Years of schooling	Spinal stenosis	173851	rs2067854	-0.504173	0.0910337	3.05406e-08
Years of schooling	Spinal stenosis	173851	rs2179152	-0.495645	0.0909691	5.07964e-08
Years of schooling	Spinal stenosis	173851	rs2182505	-0.500022	0.0909613	3.86113e-08
Years of schooling	Spinal stenosis	173851	rs225291	-0.499153	0.0909639	4.07945e-08
Years of schooling	Spinal stenosis	173851	rs2256965	-0.50628	0.0908179	2.48001e-08
Years of schooling	Spinal stenosis	173851	rs2283076	-0.503365	0.0909015	3.06859e-08
Years of schooling	Spinal stenosis	173851	rs2287838	-0.515619	0.089766	9.245e-09
Years of schooling	Spinal stenosis	173851	rs2302761	-0.501509	0.0910074	3.57524e-08
Years of schooling	Spinal stenosis	173851	rs2347526	-0.496536	0.0909621	4.79619e-08
Years of schooling	Spinal stenosis	173851	rs242093	-0.495006	0.0907362	4.88507e-08
Years of schooling	Spinal stenosis	173851	rs2447535	-0.500086	0.0910376	3.9476e-08
Years of schooling	Spinal stenosis	173851	rs2554835	-0.501673	0.0909913	3.51922e-08
Years of schooling	Spinal stenosis	173851	rs2570497	-0.501435	0.0910435	3.63669e-08
Years of schooling	Spinal stenosis	173851	rs2725370	-0.50737	0.0909161	2.39626e-08
Years of schooling	Spinal stenosis	173851	rs277828	-0.504221	0.0908437	2.84976e-08
Years of schooling	Spinal stenosis	173851	rs2787101	-0.504297	0.0908975	2.88991e-08
Years of schooling	Spinal stenosis	173851	rs2819336	-0.500666	0.0912402	4.08041e-08
Years of schooling	Spinal stenosis	173851	rs2820314	-0.503025	0.0909709	3.21118e-08
Years of schooling	Spinal stenosis	173851	rs28373063	-0.502176	0.0909642	3.37854e-08
Years of schooling	Spinal stenosis	173851	rs28513670	-0.50213	0.0910698	3.51405e-08
Years of schooling	Spinal stenosis	173851	rs2885198	-0.495017	0.0907463	4.89847e-08
Years of schooling	Spinal stenosis	173851	rs2901616	-0.497694	0.0908955	4.36383e-08
Years of schooling	Spinal stenosis	173851	rs2905426	-0.508884	0.0904289	1.82889e-08
Years of schooling	Spinal stenosis	173851	rs2923431	-0.50472	0.0909362	2.8524e-08
Years of schooling	Spinal stenosis	173851	rs2971970	-0.493825	0.0907959	5.36257e-08
Years of schooling	Spinal stenosis	173851	rs2998315	-0.506205	0.0909349	2.59647e-08
Years of schooling	Spinal stenosis	173851	rs3013014	-0.501364	0.091001	3.59994e-08
Years of schooling	Spinal stenosis	173851	rs301800	-0.508079	0.0907356	2.14893e-08
Years of schooling	Spinal stenosis	173851	rs3026996	-0.505598	0.090968	2.72925e-08
Years of schooling	Spinal stenosis	173851	rs31940	-0.496859	0.0908536	4.53123e-08
Years of schooling	Spinal stenosis	173851	rs337637	-0.493523	0.0906672	5.23222e-08
Years of schooling	Spinal stenosis	173851	rs34316	-0.50983	0.0911797	2.25137e-08
Years of schooling	Spinal stenosis	173851	rs34394051	-0.495198	0.0908065	4.9435e-08
Years of schooling	Spinal stenosis	173851	rs34485537	-0.503913	0.0909596	3.02528e-08
Years of schooling	Spinal stenosis	173851	rs34853711	-0.505697	0.090912	2.6596e-08
Years of schooling	Spinal stenosis	173851	rs35039375	-0.505678	0.09087	2.62374e-08
Years of schooling	Spinal stenosis	173851	rs35309068	-0.504568	0.0910245	2.96971e-08
Years of schooling	Spinal stenosis	173851	rs35316276	-0.512393	0.0901692	1.32686e-08
Years of schooling	Spinal stenosis	173851	rs35417702	-0.50296	0.091108	3.38075e-08
Years of schooling	Spinal stenosis	173851	rs35475880	-0.502905	0.0910843	3.36467e-08
Years of schooling	Spinal stenosis	173851	rs35532491	-0.496443	0.0906351	4.31654e-08
Years of schooling	Spinal stenosis	173851	rs36083520	-0.502742	0.0910176	3.32181e-08
Years of schooling	Spinal stenosis	173851	rs36119825	-0.499617	0.0910039	4.01793e-08
Years of schooling	Spinal stenosis	173851	rs363096	-0.495896	0.0909714	5.00544e-08
Years of schooling	Spinal stenosis	173851	rs3747631	-0.495328	0.0911955	5.58814e-08
Years of schooling	Spinal stenosis	173851	rs3788556	-0.504403	0.0909548	2.92864e-08
Years of schooling	Spinal stenosis	173851	rs3800546	-0.506826	0.0907897	2.37197e-08
Years of schooling	Spinal stenosis	173851	rs3809634	-0.496022	0.0907676	4.63582e-08
Years of schooling	Spinal stenosis	173851	rs3890802	-0.500417	0.0909879	3.80167e-08
Years of schooling	Spinal stenosis	173851	rs3897821	-0.503476	0.0910763	3.23774e-08
Years of schooling	Spinal stenosis	173851	rs406413	-0.498213	0.0910715	4.48594e-08
Years of schooling	Spinal stenosis	173851	rs4073894	-0.495926	0.0909283	4.92411e-08
Years of schooling	Spinal stenosis	173851	rs4328757	-0.502103	0.0910089	3.44684e-08
Years of schooling	Spinal stenosis	173851	rs4352658	-0.499727	0.0910648	4.07437e-08
Years of schooling	Spinal stenosis	173851	rs4369924	-0.497288	0.0908388	4.38985e-08
Years of schooling	Spinal stenosis	173851	rs4382592	-0.501522	0.0911292	3.72499e-08
Years of schooling	Spinal stenosis	173851	rs4384309	-0.50255	0.0910017	3.34343e-08
Years of schooling	Spinal stenosis	173851	rs4392737	-0.501309	0.0909911	3.59995e-08
Years of schooling	Spinal stenosis	173851	rs4442732	-0.502173	0.0909827	3.401e-08
Years of schooling	Spinal stenosis	173851	rs4667025	-0.499758	0.0909677	3.93393e-08
Years of schooling	Spinal stenosis	173851	rs4700393	-0.508912	0.0912631	2.45655e-08
Years of schooling	Spinal stenosis	173851	rs4726070	-0.508019	0.0908198	2.22277e-08
Years of schooling	Spinal stenosis	173851	rs4733264	-0.498546	0.090935	4.19498e-08
Years of schooling	Spinal stenosis	173851	rs4757957	-0.48838	0.0902194	6.18899e-08
Years of schooling	Spinal stenosis	173851	rs4766424	-0.495071	0.0902993	4.19207e-08
Years of schooling	Spinal stenosis	173851	rs4778058	-0.502341	0.0909861	3.36927e-08
Years of schooling	Spinal stenosis	173851	rs4787457	-0.510508	0.0909893	2.01587e-08
Years of schooling	Spinal stenosis	173851	rs4810227	-0.503062	0.0910405	3.28176e-08
Years of schooling	Spinal stenosis	173851	rs4839155	-0.503077	0.0910023	3.23573e-08
Years of schooling	Spinal stenosis	173851	rs4846724	-0.499928	0.0909965	3.93094e-08
Years of schooling	Spinal stenosis	173851	rs4870482	-0.494282	0.0906344	4.93648e-08
Years of schooling	Spinal stenosis	173851	rs4888746	-0.501715	0.0909847	3.5022e-08
Years of schooling	Spinal stenosis	173851	rs4904523	-0.505663	0.0907843	2.54825e-08
Years of schooling	Spinal stenosis	173851	rs4945424	-0.50801	0.0906056	2.06073e-08
Years of schooling	Spinal stenosis	173851	rs4964046	-0.502444	0.090996	3.3592e-08
Years of schooling	Spinal stenosis	173851	rs4972400	-0.512143	0.0902426	1.38543e-08
Years of schooling	Spinal stenosis	173851	rs4984541	-0.49915	0.0910011	4.13244e-08
Years of schooling	Spinal stenosis	173851	rs510706	-0.499589	0.0909958	4.0139e-08
Years of schooling	Spinal stenosis	173851	rs535307	-0.503442	0.0909055	3.05809e-08
Years of schooling	Spinal stenosis	173851	rs55736314	-0.50755	0.0909278	2.3791e-08
Years of schooling	Spinal stenosis	173851	rs56391344	-0.490481	0.090559	6.08981e-08
Years of schooling	Spinal stenosis	173851	rs575113	-0.508024	0.0907835	2.19362e-08
Years of schooling	Spinal stenosis	173851	rs59123361	-0.502901	0.0909634	3.22783e-08
Years of schooling	Spinal stenosis	173851	rs59480703	-0.510041	0.0902892	1.6142e-08
Years of schooling	Spinal stenosis	173851	rs6122735	-0.501632	0.0910061	3.54645e-08
Years of schooling	Spinal stenosis	173851	rs6123924	-0.502928	0.0909697	3.2295e-08
Years of schooling	Spinal stenosis	173851	rs613872	-0.504215	0.091026	3.03779e-08
Years of schooling	Spinal stenosis	173851	rs62157915	-0.49512	0.0906014	4.6339e-08
Years of schooling	Spinal stenosis	173851	rs62183776	-0.496731	0.0907913	4.47175e-08
Years of schooling	Spinal stenosis	173851	rs62184480	-0.499282	0.091081	4.21158e-08
Years of schooling	Spinal stenosis	173851	rs622169	-0.513375	0.0897575	1.06792e-08
Years of schooling	Spinal stenosis	173851	rs62439690	-0.501157	0.0909764	3.61593e-08
Years of schooling	Spinal stenosis	173851	rs62444881	-0.50166	0.0911874	3.76751e-08
Years of schooling	Spinal stenosis	173851	rs6493265	-0.505544	0.0909861	2.75594e-08
Years of schooling	Spinal stenosis	173851	rs6513959	-0.496012	0.0908969	4.84615e-08
Years of schooling	Spinal stenosis	173851	rs6557171	-0.491287	0.0908015	6.28276e-08
Years of schooling	Spinal stenosis	173851	rs663234	-0.4938	0.0905842	5.00082e-08
Years of schooling	Spinal stenosis	173851	rs66568921	-0.505122	0.0911008	2.94541e-08
Years of schooling	Spinal stenosis	173851	rs6731373	-0.504069	0.0909442	2.97983e-08
Years of schooling	Spinal stenosis	173851	rs6731967	-0.502365	0.0910024	3.38334e-08
Years of schooling	Spinal stenosis	173851	rs67885444	-0.503843	0.0909538	3.0325e-08
Years of schooling	Spinal stenosis	173851	rs67890737	-0.497029	0.0909106	4.57135e-08
Years of schooling	Spinal stenosis	173851	rs6803651	-0.494451	0.0907613	5.09921e-08
Years of schooling	Spinal stenosis	173851	rs6805241	-0.489267	0.0903279	6.07542e-08
Years of schooling	Spinal stenosis	173851	rs6938002	-0.499226	0.090979	4.08212e-08
Years of schooling	Spinal stenosis	173851	rs6959891	-0.501306	0.0909976	3.6087e-08
Years of schooling	Spinal stenosis	173851	rs7012546	-0.496999	0.0908785	4.5302e-08
Years of schooling	Spinal stenosis	173851	rs7016302	-0.496824	0.0908448	4.52751e-08
Years of schooling	Spinal stenosis	173851	rs702606	-0.500602	0.0910042	3.77944e-08
Years of schooling	Spinal stenosis	173851	rs7029718	-0.514962	0.0912789	1.68447e-08
Years of schooling	Spinal stenosis	173851	rs7031698	-0.501897	0.0910149	3.49884e-08
Years of schooling	Spinal stenosis	173851	rs710629	-0.497877	0.0909427	4.38438e-08
Years of schooling	Spinal stenosis	173851	rs71646142	-0.504336	0.0908898	2.87524e-08
Years of schooling	Spinal stenosis	173851	rs7233920	-0.501688	0.0910412	3.57704e-08
Years of schooling	Spinal stenosis	173851	rs7257460	-0.500945	0.0909958	3.68863e-08
Years of schooling	Spinal stenosis	173851	rs7278859	-0.498408	0.0909118	4.19761e-08
Years of schooling	Spinal stenosis	173851	rs72807818	-0.495719	0.0908568	4.86843e-08
Years of schooling	Spinal stenosis	173851	rs72828517	-0.492572	0.090759	5.72291e-08
Years of schooling	Spinal stenosis	173851	rs72840994	-0.502413	0.0909818	3.34916e-08
Years of schooling	Spinal stenosis	173851	rs730384	-0.498544	0.0909577	4.22795e-08
Years of schooling	Spinal stenosis	173851	rs7315713	-0.493732	0.0905451	4.95597e-08
Years of schooling	Spinal stenosis	173851	rs7321274	-0.496352	0.0908765	4.71253e-08
Years of schooling	Spinal stenosis	173851	rs73301698	-0.497341	0.0909092	4.48145e-08
Years of schooling	Spinal stenosis	173851	rs7332724	-0.497799	0.0909485	4.41459e-08
Years of schooling	Spinal stenosis	173851	rs73344830	-0.500363	0.0912142	4.1211e-08
Years of schooling	Spinal stenosis	173851	rs736282	-0.503316	0.090981	3.16413e-08
Years of schooling	Spinal stenosis	173851	rs73874335	-0.504111	0.0908137	2.83957e-08
Years of schooling	Spinal stenosis	173851	rs743316	-0.497718	0.09094	4.42387e-08
Years of schooling	Spinal stenosis	173851	rs74643044	-0.497318	0.0909309	4.52107e-08
Years of schooling	Spinal stenosis	173851	rs74701752	-0.510038	0.0902787	1.60825e-08
Years of schooling	Spinal stenosis	173851	rs7481514	-0.501131	0.0909886	3.63707e-08
Years of schooling	Spinal stenosis	173851	rs74998289	-0.497411	0.0908932	4.43779e-08
Years of schooling	Spinal stenosis	173851	rs7594904	-0.498734	0.090954	4.17317e-08
Years of schooling	Spinal stenosis	173851	rs7603132	-0.496343	0.0908854	4.72934e-08
Years of schooling	Spinal stenosis	173851	rs76076331	-0.495669	0.091039	5.19275e-08
Years of schooling	Spinal stenosis	173851	rs7650602	-0.500866	0.0909878	3.69675e-08
Years of schooling	Spinal stenosis	173851	rs76608582	-0.500935	0.0910821	3.80168e-08
Years of schooling	Spinal stenosis	173851	rs76878669	-0.506922	0.0908637	2.42e-08
Years of schooling	Spinal stenosis	173851	rs77025239	-0.494598	0.0907504	5.03424e-08
Years of schooling	Spinal stenosis	173851	rs77128898	-0.487508	0.0901402	6.36143e-08
Years of schooling	Spinal stenosis	173851	rs77702622	-0.500376	0.0909838	3.8062e-08
Years of schooling	Spinal stenosis	173851	rs77719387	-0.499195	0.0909661	4.07199e-08
Years of schooling	Spinal stenosis	173851	rs77835879	-0.501044	0.0909698	3.63329e-08
Years of schooling	Spinal stenosis	173851	rs7796203	-0.500803	0.0910102	3.73994e-08
Years of schooling	Spinal stenosis	173851	rs7803932	-0.497502	0.0909154	4.44632e-08
Years of schooling	Spinal stenosis	173851	rs7808399	-0.500205	0.0910157	3.88923e-08
Years of schooling	Spinal stenosis	173851	rs7833201	-0.504411	0.0908621	2.83407e-08
Years of schooling	Spinal stenosis	173851	rs7863447	-0.513233	0.0904517	1.39407e-08
Years of schooling	Spinal stenosis	173851	rs78721320	-0.50334	0.0909637	3.14051e-08
Years of schooling	Spinal stenosis	173851	rs790647	-0.501859	0.091047	3.5461e-08
Years of schooling	Spinal stenosis	173851	rs7924036	-0.518103	0.0901468	9.06634e-09
Years of schooling	Spinal stenosis	173851	rs79265434	-0.498579	0.0910964	4.42254e-08
Years of schooling	Spinal stenosis	173851	rs79269403	-0.497587	0.0910036	4.55722e-08
Years of schooling	Spinal stenosis	173851	rs7928622	-0.503147	0.0909491	3.16266e-08
Years of schooling	Spinal stenosis	173851	rs795230	-0.512489	0.0897956	1.14795e-08
Years of schooling	Spinal stenosis	173851	rs79523955	-0.506602	0.0908805	2.48428e-08
Years of schooling	Spinal stenosis	173851	rs7977614	-0.494751	0.0908324	5.12681e-08
Years of schooling	Spinal stenosis	173851	rs7993663	-0.502103	0.0910241	3.46504e-08
Years of schooling	Spinal stenosis	173851	rs8008382	-0.496509	0.0909285	4.74977e-08
Years of schooling	Spinal stenosis	173851	rs80171383	-0.499718	0.0909932	3.97824e-08
Years of schooling	Spinal stenosis	173851	rs8020034	-0.500508	0.0910141	3.8143e-08
Years of schooling	Spinal stenosis	173851	rs818415	-0.498363	0.0909162	4.21575e-08
Years of schooling	Spinal stenosis	173851	rs837080	-0.496858	0.0909106	4.62003e-08
Years of schooling	Spinal stenosis	173851	rs892612	-0.500587	0.0910166	3.79882e-08
Years of schooling	Spinal stenosis	173851	rs894067	-0.494509	0.0906827	4.94782e-08
Years of schooling	Spinal stenosis	173851	rs9289300	-0.505695	0.0908471	2.59989e-08
Years of schooling	Spinal stenosis	173851	rs9320493	-0.505524	0.0907654	2.55368e-08
Years of schooling	Spinal stenosis	173851	rs9342482	-0.497875	0.0909637	4.41649e-08
Years of schooling	Spinal stenosis	173851	rs9349956	-0.497494	0.0909034	4.43033e-08
Years of schooling	Spinal stenosis	173851	rs9372625	-0.508771	0.0913461	2.55165e-08
Years of schooling	Spinal stenosis	173851	rs9384679	-0.505363	0.0908254	2.63495e-08
Years of schooling	Spinal stenosis	173851	rs9386319	-0.500641	0.0909967	3.76052e-08
Years of schooling	Spinal stenosis	173851	rs9436866	-0.502707	0.0910401	3.35507e-08
Years of schooling	Spinal stenosis	173851	rs9503598	-0.498524	0.0909764	4.26025e-08
Years of schooling	Spinal stenosis	173851	rs9529119	-0.50815	0.0907564	2.1552e-08
Years of schooling	Spinal stenosis	173851	rs9556958	-0.49668	0.0908893	4.63759e-08
Years of schooling	Spinal stenosis	173851	rs9616906	-0.495571	0.0910306	5.20953e-08
Years of schooling	Spinal stenosis	173851	rs9679654	-0.49947	0.0909907	4.03665e-08
Years of schooling	Spinal stenosis	173851	rs969512	-0.503968	0.0910072	3.06512e-08
Years of schooling	Spinal stenosis	173851	rs9704097	-0.502612	0.0909911	3.31844e-08
Years of schooling	Spinal stenosis	173851	rs9882532	-0.499722	0.0910311	4.02915e-08
Years of schooling	Spinal stenosis	173851	rs9914918	-0.496102	0.0908365	4.72188e-08
Years of schooling	Spinal stenosis	173851	rs9933256	-0.501303	0.0910331	3.65377e-08
Years of schooling	Spinal stenosis	173851	rs9936270	-0.510806	0.0904759	1.64451e-08
Years of schooling	Spinal stenosis	173851	rs9938678	-0.502786	0.0909658	3.2538e-08
Years of schooling	Spinal stenosis	173851	rs9964724	-0.493269	0.0910747	6.0917e-08
Years of schooling	Spinal stenosis	173851	rs9995567	-0.493946	0.090552	4.90185e-08
Years of schooling	Spinal stenosis	173851	All	-0.500978	0.0907378	3.36772e-08

## Sheet: Table S7
Table S7 leave-one-out analysis of the causal effect of body mass index on spinal stenosis.
Exposure	Outcome	Samplesize.outcome	SNP	b	se	p
body mass index	Spinal stenosis	173851	rs10009336	0.452613	0.056862	1.72254e-15
body mass index	Spinal stenosis	173851	rs10132280	0.451119	0.0570475	2.62004e-15
body mass index	Spinal stenosis	173851	rs10169594	0.44993	0.0569533	2.78952e-15
body mass index	Spinal stenosis	173851	rs10182181	0.447752	0.0572105	5.02041e-15
body mass index	Spinal stenosis	173851	rs10192119	0.453726	0.0568518	1.45329e-15
body mass index	Spinal stenosis	173851	rs10197031	0.448478	0.0569637	3.46095e-15
body mass index	Spinal stenosis	173851	rs10247983	0.454319	0.056722	1.15106e-15
body mass index	Spinal stenosis	173851	rs10248136	0.453298	0.0567761	1.41728e-15
body mass index	Spinal stenosis	173851	rs10269783	0.451557	0.0569533	2.21719e-15
body mass index	Spinal stenosis	173851	rs10408324	0.447772	0.0568613	3.41238e-15
body mass index	Spinal stenosis	173851	rs10478110	0.449601	0.0569343	2.86067e-15
body mass index	Spinal stenosis	173851	rs1048932	0.449597	0.0569861	3.0317e-15
body mass index	Spinal stenosis	173851	rs10492229	0.452299	0.0569207	1.92432e-15
body mass index	Spinal stenosis	173851	rs10510419	0.447782	0.0568827	3.48953e-15
body mass index	Spinal stenosis	173851	rs10518694	0.451296	0.0569204	2.21722e-15
body mass index	Spinal stenosis	173851	rs1064213	0.448673	0.0569187	3.20384e-15
body mass index	Spinal stenosis	173851	rs10733051	0.451113	0.0569321	2.30562e-15
body mass index	Spinal stenosis	173851	rs10742752	0.453003	0.0568768	1.65708e-15
body mass index	Spinal stenosis	173851	rs10747488	0.448638	0.0569128	3.19853e-15
body mass index	Spinal stenosis	173851	rs10750215	0.450643	0.0569472	2.50537e-15
body mass index	Spinal stenosis	173851	rs1075901	0.448045	0.0568873	3.37973e-15
body mass index	Spinal stenosis	173851	rs10768994	0.451992	0.056915	1.99705e-15
body mass index	Spinal stenosis	173851	rs10795422	0.449362	0.0569491	3.00737e-15
body mass index	Spinal stenosis	173851	rs10811871	0.45045	0.0569479	2.57688e-15
body mass index	Spinal stenosis	173851	rs10858334	0.451362	0.0569014	2.15037e-15
body mass index	Spinal stenosis	173851	rs10867256	0.448827	0.056922	3.1466e-15
body mass index	Spinal stenosis	173851	rs10878946	0.446123	0.0567891	3.97312e-15
body mass index	Spinal stenosis	173851	rs10914462	0.451846	0.05692	2.0502e-15
body mass index	Spinal stenosis	173851	rs10915840	0.450362	0.0569445	2.59923e-15
body mass index	Spinal stenosis	173851	rs10920678	0.451688	0.0569734	2.22601e-15
body mass index	Spinal stenosis	173851	rs10938397	0.430102	0.0565229	2.75495e-14
body mass index	Spinal stenosis	173851	rs10942267	0.446477	0.0567998	3.82521e-15
body mass index	Spinal stenosis	173851	rs10953740	0.447296	0.0569109	3.85406e-15
body mass index	Spinal stenosis	173851	rs10962550	0.453422	0.0568825	1.57151e-15
body mass index	Spinal stenosis	173851	rs10968114	0.451818	0.056924	2.06789e-15
body mass index	Spinal stenosis	173851	rs10971709	0.447217	0.0567714	3.33955e-15
body mass index	Spinal stenosis	173851	rs10984756	0.449827	0.0569362	2.7768e-15
body mass index	Spinal stenosis	173851	rs11030618	0.449838	0.056947	2.80616e-15
body mass index	Spinal stenosis	173851	rs11066188	0.448633	0.056916	3.21198e-15
body mass index	Spinal stenosis	173851	rs11084553	0.451662	0.0569594	2.1995e-15
body mass index	Spinal stenosis	173851	rs11105839	0.449853	0.0569439	2.79039e-15
body mass index	Spinal stenosis	173851	rs11115176	0.449229	0.0569235	2.97839e-15
body mass index	Spinal stenosis	173851	rs11118308	0.450878	0.056941	2.40729e-15
body mass index	Spinal stenosis	173851	rs1112613	0.449751	0.0569427	2.82732e-15
body mass index	Spinal stenosis	173851	rs11150911	0.452057	0.0569263	2.00392e-15
body mass index	Spinal stenosis	173851	rs11165643	0.455481	0.05692	1.22294e-15
body mass index	Spinal stenosis	173851	rs11170468	0.44919	0.0569151	2.96727e-15
body mass index	Spinal stenosis	173851	rs11173522	0.450383	0.0569459	2.59541e-15
body mass index	Spinal stenosis	173851	rs11185111	0.45094	0.0569605	2.43875e-15
body mass index	Spinal stenosis	173851	rs11251352	0.448672	0.0569062	3.16045e-15
body mass index	Spinal stenosis	173851	rs11496125	0.451092	0.0569967	2.48541e-15
body mass index	Spinal stenosis	173851	rs11505821	0.446228	0.0568403	4.14203e-15
body mass index	Spinal stenosis	173851	rs11538	0.453354	0.0568061	1.45474e-15
body mass index	Spinal stenosis	173851	rs1158805	0.451435	0.0569592	2.27086e-15
body mass index	Spinal stenosis	173851	rs11609659	0.44957	0.0569633	2.96757e-15
body mass index	Spinal stenosis	173851	rs11611246	0.447824	0.0569992	3.94475e-15
body mass index	Spinal stenosis	173851	rs11615578	0.449348	0.0569342	2.96399e-15
body mass index	Spinal stenosis	173851	rs11656076	0.449216	0.0569466	3.06149e-15
body mass index	Spinal stenosis	173851	rs11672660	0.457187	0.0570785	1.14907e-15
body mass index	Spinal stenosis	173851	rs11713193	0.445739	0.0570079	5.32868e-15
body mass index	Spinal stenosis	173851	rs11736228	0.449327	0.0569417	2.99765e-15
body mass index	Spinal stenosis	173851	rs11738695	0.452447	0.0568579	1.7556e-15
body mass index	Spinal stenosis	173851	rs11739877	0.45259	0.05689	1.7836e-15
body mass index	Spinal stenosis	173851	rs11781699	0.449033	0.0569345	3.09948e-15
body mass index	Spinal stenosis	173851	rs1187352	0.451247	0.0569405	2.28355e-15
body mass index	Spinal stenosis	173851	rs11880870	0.442242	0.0566821	6.08622e-15
body mass index	Spinal stenosis	173851	rs11889536	0.449844	0.0569287	2.74742e-15
body mass index	Spinal stenosis	173851	rs11908637	0.451666	0.0569233	2.11109e-15
body mass index	Spinal stenosis	173851	rs11945861	0.448918	0.0569354	3.15342e-15
body mass index	Spinal stenosis	173851	rs11951673	0.451984	0.0569165	2.00294e-15
body mass index	Spinal stenosis	173851	rs12041258	0.448813	0.0569326	3.19021e-15
body mass index	Spinal stenosis	173851	rs12044597	0.446048	0.0568086	4.10218e-15
body mass index	Spinal stenosis	173851	rs12049202	0.450677	0.0570543	2.80951e-15
body mass index	Spinal stenosis	173851	rs12098284	0.451667	0.0569057	2.06933e-15
body mass index	Spinal stenosis	173851	rs12150665	0.452033	0.0569672	2.10539e-15
body mass index	Spinal stenosis	173851	rs1218822	0.455125	0.0568249	1.15412e-15
body mass index	Spinal stenosis	173851	rs12299814	0.446307	0.056845	4.11712e-15
body mass index	Spinal stenosis	173851	rs12328930	0.447444	0.0567689	3.22577e-15
body mass index	Spinal stenosis	173851	rs12334877	0.448883	0.0569325	3.15823e-15
body mass index	Spinal stenosis	173851	rs12364470	0.449498	0.0569753	3.03785e-15
body mass index	Spinal stenosis	173851	rs12369179	0.452429	0.0570144	2.09923e-15
body mass index	Spinal stenosis	173851	rs12416812	0.450551	0.056951	2.54908e-15
body mass index	Spinal stenosis	173851	rs1241986	0.448069	0.0568636	3.28097e-15
body mass index	Spinal stenosis	173851	rs12422552	0.449996	0.0569494	2.75172e-15
body mass index	Spinal stenosis	173851	rs12429545	0.448522	0.0570434	3.75545e-15
body mass index	Spinal stenosis	173851	rs12448257	0.451099	0.0569649	2.39647e-15
body mass index	Spinal stenosis	173851	rs12564992	0.44752	0.0568204	3.3789e-15
body mass index	Spinal stenosis	173851	rs12593036	0.453048	0.0569047	1.69916e-15
body mass index	Spinal stenosis	173851	rs12602912	0.443338	0.056583	4.68199e-15
body mass index	Spinal stenosis	173851	rs1260326	0.451971	0.0568984	1.9659e-15
body mass index	Spinal stenosis	173851	rs12629015	0.450042	0.0569558	2.75343e-15
body mass index	Spinal stenosis	173851	rs1266874	0.453048	0.0569064	1.70264e-15
body mass index	Spinal stenosis	173851	rs12675063	0.450486	0.0569329	2.52104e-15
body mass index	Spinal stenosis	173851	rs1268065	0.452466	0.0568688	1.77237e-15
body mass index	Spinal stenosis	173851	rs12680842	0.451164	0.0569599	2.36116e-15
body mass index	Spinal stenosis	173851	rs12718572	0.450073	0.056949	2.7208e-15
body mass index	Spinal stenosis	173851	rs12762034	0.452605	0.0569285	1.859e-15
body mass index	Spinal stenosis	173851	rs12779328	0.452373	0.0568413	1.74082e-15
body mass index	Spinal stenosis	173851	rs1285997	0.453733	0.0568303	1.41669e-15
body mass index	Spinal stenosis	173851	rs12888545	0.451839	0.0569258	2.06579e-15
body mass index	Spinal stenosis	173851	rs12888955	0.448189	0.0569748	3.64885e-15
body mass index	Spinal stenosis	173851	rs12905439	0.452589	0.0568805	1.7649e-15
body mass index	Spinal stenosis	173851	rs12914489	0.449	0.0569274	3.08938e-15
body mass index	Spinal stenosis	173851	rs12922346	0.45181	0.0569189	2.05803e-15
body mass index	Spinal stenosis	173851	rs12933482	0.449445	0.0569189	2.87482e-15
body mass index	Spinal stenosis	173851	rs12936083	0.448346	0.0569316	3.40296e-15
body mass index	Spinal stenosis	173851	rs12939549	0.452776	0.0569669	1.89478e-15
body mass index	Spinal stenosis	173851	rs1296328	0.452468	0.0569852	2.0204e-15
body mass index	Spinal stenosis	173851	rs12981256	0.449216	0.0569623	3.1152e-15
body mass index	Spinal stenosis	173851	rs13021737	0.450809	0.0574446	4.23673e-15
body mass index	Spinal stenosis	173851	rs13069244	0.449791	0.0569245	2.75477e-15
body mass index	Spinal stenosis	173851	rs13107325	0.448704	0.0569075	3.15043e-15
body mass index	Spinal stenosis	173851	rs13110266	0.447778	0.056863	3.41621e-15
body mass index	Spinal stenosis	173851	rs13147390	0.44938	0.0569224	2.91226e-15
body mass index	Spinal stenosis	173851	rs13174863	0.449739	0.0569667	2.90856e-15
body mass index	Spinal stenosis	173851	rs13184896	0.449808	0.0569639	2.87168e-15
body mass index	Spinal stenosis	173851	rs13191362	0.451902	0.0569207	2.03589e-15
body mass index	Spinal stenosis	173851	rs1320903	0.451705	0.0570222	2.34551e-15
body mass index	Spinal stenosis	173851	rs1321432	0.451908	0.0570087	2.24489e-15
body mass index	Spinal stenosis	173851	rs13240600	0.449111	0.0569924	3.26872e-15
body mass index	Spinal stenosis	173851	rs13250058	0.451558	0.0569241	2.14531e-15
body mass index	Spinal stenosis	173851	rs13263601	0.448499	0.0569357	3.34575e-15
body mass index	Spinal stenosis	173851	rs1327259	0.452756	0.0569418	1.8472e-15
body mass index	Spinal stenosis	173851	rs13287131	0.450631	0.0569506	2.51938e-15
body mass index	Spinal stenosis	173851	rs13329567	0.442715	0.056819	6.61297e-15
body mass index	Spinal stenosis	173851	rs1365466	0.450048	0.0569494	2.73142e-15
body mass index	Spinal stenosis	173851	rs1371108	0.44845	0.0568942	3.21736e-15
body mass index	Spinal stenosis	173851	rs1409818	0.450614	0.0569439	2.50663e-15
body mass index	Spinal stenosis	173851	rs1412235	0.459466	0.0568191	6.14241e-16
body mass index	Spinal stenosis	173851	rs1421334	0.453933	0.0568057	1.33867e-15
body mass index	Spinal stenosis	173851	rs1430387	0.451048	0.0569475	2.36692e-15
body mass index	Spinal stenosis	173851	rs1431659	0.44472	0.0567943	4.86447e-15
body mass index	Spinal stenosis	173851	rs1436344	0.445336	0.0567194	4.10899e-15
body mass index	Spinal stenosis	173851	rs1445652	0.451107	0.0569218	2.28092e-15
body mass index	Spinal stenosis	173851	rs1452075	0.449728	0.05696	2.89111e-15
body mass index	Spinal stenosis	173851	rs1465900	0.448597	0.0568907	3.13929e-15
body mass index	Spinal stenosis	173851	rs1472169	0.450782	0.0569623	2.49849e-15
body mass index	Spinal stenosis	173851	rs1477199	0.450973	0.0569749	2.46662e-15
body mass index	Spinal stenosis	173851	rs1492767	0.451511	0.056914	2.13556e-15
body mass index	Spinal stenosis	173851	rs1503526	0.451763	0.0569536	2.15429e-15
body mass index	Spinal stenosis	173851	rs1522569	0.451176	0.0569256	2.26851e-15
body mass index	Spinal stenosis	173851	rs1528435	0.446249	0.0568656	4.24631e-15
body mass index	Spinal stenosis	173851	rs1535660	0.447378	0.0567464	3.17516e-15
body mass index	Spinal stenosis	173851	rs1538247	0.447453	0.0567939	3.31262e-15
body mass index	Spinal stenosis	173851	rs156201	0.451796	0.0569316	2.09198e-15
body mass index	Spinal stenosis	173851	rs1656377	0.451859	0.0569022	2.00609e-15
body mass index	Spinal stenosis	173851	rs1681740	0.454698	0.0566728	1.03023e-15
body mass index	Spinal stenosis	173851	rs16849710	0.448154	0.0568885	3.33295e-15
body mass index	Spinal stenosis	173851	rs16851483	0.445516	0.0568229	4.48963e-15
body mass index	Spinal stenosis	173851	rs16871902	0.453413	0.0568531	1.5217e-15
body mass index	Spinal stenosis	173851	rs16903285	0.451221	0.0570375	2.55427e-15
body mass index	Spinal stenosis	173851	rs17001561	0.448944	0.0569033	3.03163e-15
body mass index	Spinal stenosis	173851	rs17014375	0.450533	0.0569478	2.54665e-15
body mass index	Spinal stenosis	173851	rs17033117	0.450415	0.0569469	2.58661e-15
body mass index	Spinal stenosis	173851	rs17056301	0.445759	0.0565376	3.1629e-15
body mass index	Spinal stenosis	173851	rs17113297	0.453374	0.0568891	1.59397e-15
body mass index	Spinal stenosis	173851	rs17119937	0.452115	0.0568802	1.88719e-15
body mass index	Spinal stenosis	173851	rs17203016	0.444637	0.0565421	3.72575e-15
body mass index	Spinal stenosis	173851	rs17207196	0.4481	0.057041	3.97415e-15
body mass index	Spinal stenosis	173851	rs17238110	0.44801	0.0570331	3.98925e-15
body mass index	Spinal stenosis	173851	rs17311369	0.453751	0.056712	1.23445e-15
body mass index	Spinal stenosis	173851	rs17399237	0.450997	0.0569579	2.41221e-15
body mass index	Spinal stenosis	173851	rs17405819	0.446879	0.0569698	4.35928e-15
body mass index	Spinal stenosis	173851	rs17424296	0.452202	0.0568859	1.87594e-15
body mass index	Spinal stenosis	173851	rs17425707	0.451286	0.0569143	2.20533e-15
body mass index	Spinal stenosis	173851	rs17446257	0.448168	0.056882	3.30245e-15
body mass index	Spinal stenosis	173851	rs17499593	0.448754	0.0568682	2.9951e-15
body mass index	Spinal stenosis	173851	rs17513613	0.457348	0.0567253	7.47486e-16
body mass index	Spinal stenosis	173851	rs175165	0.449539	0.056935	2.88808e-15
body mass index	Spinal stenosis	173851	rs17535749	0.449199	0.0569002	2.91454e-15
body mass index	Spinal stenosis	173851	rs17551974	0.44848	0.0569067	3.2485e-15
body mass index	Spinal stenosis	173851	rs17636031	0.451929	0.0569212	2.02906e-15
body mass index	Spinal stenosis	173851	rs17663412	0.448256	0.0568187	3.0405e-15
body mass index	Spinal stenosis	173851	rs17710386	0.452439	0.0569085	1.86068e-15
body mass index	Spinal stenosis	173851	rs17724992	0.44776	0.0569312	3.69303e-15
body mass index	Spinal stenosis	173851	rs17789218	0.449863	0.0569445	2.78843e-15
body mass index	Spinal stenosis	173851	rs17806379	0.445612	0.0569014	4.82812e-15
body mass index	Spinal stenosis	173851	rs1784460	0.447084	0.0568221	3.59953e-15
body mass index	Spinal stenosis	173851	rs1804528	0.448327	0.0568828	3.23236e-15
body mass index	Spinal stenosis	173851	rs1830074	0.452852	0.0568514	1.64497e-15
body mass index	Spinal stenosis	173851	rs1836303	0.450764	0.0569481	2.46568e-15
body mass index	Spinal stenosis	173851	rs1863652	0.45096	0.0569427	2.38375e-15
body mass index	Spinal stenosis	173851	rs1884389	0.452657	0.056855	1.69832e-15
body mass index	Spinal stenosis	173851	rs1885728	0.450385	0.0569455	2.59362e-15
body mass index	Spinal stenosis	173851	rs1891216	0.451674	0.0569207	2.10261e-15
body mass index	Spinal stenosis	173851	rs1896767	0.449611	0.0569418	2.88042e-15
body mass index	Spinal stenosis	173851	rs1927790	0.452565	0.05694	1.89401e-15
body mass index	Spinal stenosis	173851	rs1928295	0.44614	0.0568094	4.05317e-15
body mass index	Spinal stenosis	173851	rs1937683	0.450158	0.056946	2.67935e-15
body mass index	Spinal stenosis	173851	rs1948080	0.44862	0.0569277	3.26021e-15
body mass index	Spinal stenosis	173851	rs1982441	0.448611	0.0569395	3.30746e-15
body mass index	Spinal stenosis	173851	rs1982725	0.448925	0.0569028	3.03784e-15
body mass index	Spinal stenosis	173851	rs1993709	0.452557	0.0570535	2.15359e-15
body mass index	Spinal stenosis	173851	rs2007231	0.452666	0.0568377	1.66299e-15
body mass index	Spinal stenosis	173851	rs200810	0.450831	0.0569655	2.49037e-15
body mass index	Spinal stenosis	173851	rs2009416	0.44758	0.0568597	3.50008e-15
body mass index	Spinal stenosis	173851	rs2051559	0.447122	0.0567889	3.45098e-15
body mass index	Spinal stenosis	173851	rs2065418	0.450574	0.0569854	2.64032e-15
body mass index	Spinal stenosis	173851	rs208015	0.457223	0.0568915	9.22395e-16
body mass index	Spinal stenosis	173851	rs2124499	0.450362	0.0569567	2.63478e-15
body mass index	Spinal stenosis	173851	rs2143253	0.450297	0.0569529	2.64774e-15
body mass index	Spinal stenosis	173851	rs215634	0.45006	0.0569691	2.78745e-15
body mass index	Spinal stenosis	173851	rs2162524	0.44931	0.056966	3.08702e-15
body mass index	Spinal stenosis	173851	rs217671	0.448292	0.0568997	3.30992e-15
body mass index	Spinal stenosis	173851	rs2228213	0.450793	0.0569651	2.50252e-15
body mass index	Spinal stenosis	173851	rs2235564	0.451088	0.0569557	2.3754e-15
body mass index	Spinal stenosis	173851	rs2246012	0.4484	0.056929	3.36747e-15
body mass index	Spinal stenosis	173851	rs2283093	0.451615	0.0569167	2.11067e-15
body mass index	Spinal stenosis	173851	rs2285178	0.448704	0.0569022	3.13184e-15
body mass index	Spinal stenosis	173851	rs2306537	0.450475	0.0569558	2.59046e-15
body mass index	Spinal stenosis	173851	rs2307111	0.455168	0.0570609	1.50084e-15
body mass index	Spinal stenosis	173851	rs2317299	0.452469	0.0568768	1.78763e-15
body mass index	Spinal stenosis	173851	rs2325036	0.451962	0.0569984	2.20239e-15
body mass index	Spinal stenosis	173851	rs2357760	0.450658	0.0569707	2.56668e-15
body mass index	Spinal stenosis	173851	rs2361988	0.453188	0.0568687	1.59941e-15
body mass index	Spinal stenosis	173851	rs2365389	0.449016	0.0569929	3.31469e-15
body mass index	Spinal stenosis	173851	rs2367112	0.448052	0.0568879	3.37911e-15
body mass index	Spinal stenosis	173851	rs2423668	0.45311	0.0568213	1.53257e-15
body mass index	Spinal stenosis	173851	rs2425840	0.450487	0.056953	2.57805e-15
body mass index	Spinal stenosis	173851	rs2429150	0.449435	0.056939	2.94366e-15
body mass index	Spinal stenosis	173851	rs2479958	0.44999	0.0569846	2.8638e-15
body mass index	Spinal stenosis	173851	rs2481665	0.449472	0.0569809	3.06785e-15
body mass index	Spinal stenosis	173851	rs2543132	0.448512	0.0568941	3.189e-15
body mass index	Spinal stenosis	173851	rs2600226	0.453303	0.0568249	1.49709e-15
body mass index	Spinal stenosis	173851	rs2605603	0.449648	0.0569384	2.85486e-15
body mass index	Spinal stenosis	173851	rs2608703	0.44963	0.0569702	2.96498e-15
body mass index	Spinal stenosis	173851	rs262130	0.450882	0.0569423	2.40917e-15
body mass index	Spinal stenosis	173851	rs2693826	0.448057	0.0569189	3.49414e-15
body mass index	Spinal stenosis	173851	rs2694047	0.454014	0.05692	1.50729e-15
body mass index	Spinal stenosis	173851	rs273504	0.453235	0.0569222	1.68791e-15
body mass index	Spinal stenosis	173851	rs2744974	0.445661	0.0570031	5.35904e-15
body mass index	Spinal stenosis	173851	rs2791653	0.451324	0.056945	2.27043e-15
body mass index	Spinal stenosis	173851	rs2820311	0.452855	0.0570273	2.00514e-15
body mass index	Spinal stenosis	173851	rs2832283	0.449066	0.0569153	3.02e-15
body mass index	Spinal stenosis	173851	rs2836964	0.447846	0.0568054	3.17392e-15
body mass index	Spinal stenosis	173851	rs2861683	0.451522	0.0569634	2.2536e-15
body mass index	Spinal stenosis	173851	rs2868975	0.455336	0.0566543	9.19904e-16
body mass index	Spinal stenosis	173851	rs287104	0.44477	0.0565132	3.54059e-15
body mass index	Spinal stenosis	173851	rs2875762	0.447283	0.0567085	3.08529e-15
body mass index	Spinal stenosis	173851	rs2907948	0.4508	0.0569454	2.44573e-15
body mass index	Spinal stenosis	173851	rs2931434	0.449995	0.0569396	2.72238e-15
body mass index	Spinal stenosis	173851	rs2943465	0.451145	0.0569622	2.37354e-15
body mass index	Spinal stenosis	173851	rs294704	0.451587	0.0569125	2.10891e-15
body mass index	Spinal stenosis	173851	rs3007105	0.450207	0.0569696	2.73171e-15
body mass index	Spinal stenosis	173851	rs326896	0.450271	0.0569581	2.67259e-15
body mass index	Spinal stenosis	173851	rs331966	0.448444	0.056892	3.21219e-15
body mass index	Spinal stenosis	173851	rs33500	0.453078	0.0568866	1.65798e-15
body mass index	Spinal stenosis	173851	rs339991	0.452223	0.056916	1.93485e-15
body mass index	Spinal stenosis	173851	rs349088	0.448747	0.05693	3.21066e-15
body mass index	Spinal stenosis	173851	rs3731695	0.453921	0.0567808	1.30343e-15
body mass index	Spinal stenosis	173851	rs3732084	0.452824	0.0568545	1.65745e-15
body mass index	Spinal stenosis	173851	rs3736485	0.450415	0.0569674	2.64645e-15
body mass index	Spinal stenosis	173851	rs3749897	0.445779	0.0566997	3.7775e-15
body mass index	Spinal stenosis	173851	rs3754963	0.450642	0.0569521	2.51962e-15
body mass index	Spinal stenosis	173851	rs3764835	0.448155	0.0568761	3.28699e-15
body mass index	Spinal stenosis	173851	rs3772882	0.450583	0.0569627	2.57104e-15
body mass index	Spinal stenosis	173851	rs3800229	0.451282	0.0569947	2.41405e-15
body mass index	Spinal stenosis	173851	rs3800637	0.453766	0.056773	1.3208e-15
body mass index	Spinal stenosis	173851	rs3806114	0.449055	0.0569101	3.00721e-15
body mass index	Spinal stenosis	173851	rs3806572	0.448776	0.0569318	3.20396e-15
body mass index	Spinal stenosis	173851	rs3807645	0.449788	0.0569657	2.88525e-15
body mass index	Spinal stenosis	173851	rs380857	0.44904	0.0569315	3.08604e-15
body mass index	Spinal stenosis	173851	rs3814883	0.452271	0.0570588	2.25572e-15
body mass index	Spinal stenosis	173851	rs3828783	0.453554	0.0568737	1.5268e-15
body mass index	Spinal stenosis	173851	rs3829849	0.452296	0.056866	1.81e-15
body mass index	Spinal stenosis	173851	rs38314	0.448749	0.0569247	3.19115e-15
body mass index	Spinal stenosis	173851	rs3844598	0.452093	0.0568809	1.89448e-15
body mass index	Spinal stenosis	173851	rs3902951	0.447815	0.0568894	3.49909e-15
body mass index	Spinal stenosis	173851	rs3904244	0.453991	0.0568273	1.36087e-15
body mass index	Spinal stenosis	173851	rs391300	0.450271	0.0569549	2.6632e-15
body mass index	Spinal stenosis	173851	rs3977755	0.449055	0.0569251	3.05799e-15
body mass index	Spinal stenosis	173851	rs40067	0.457949	0.0568306	7.74661e-16
body mass index	Spinal stenosis	173851	rs4012234	0.451821	0.0569486	2.12492e-15
body mass index	Spinal stenosis	173851	rs4072917	0.450567	0.0569536	2.55068e-15
body mass index	Spinal stenosis	173851	rs4148155	0.454536	0.0566172	9.88954e-16
body mass index	Spinal stenosis	173851	rs4148866	0.450254	0.0569424	2.63265e-15
body mass index	Spinal stenosis	173851	rs4237643	0.451198	0.0570394	2.56805e-15
body mass index	Spinal stenosis	173851	rs427943	0.448202	0.0569686	3.61712e-15
body mass index	Spinal stenosis	173851	rs429343	0.449021	0.0569673	3.2199e-15
body mass index	Spinal stenosis	173851	rs4307239	0.450087	0.0569526	2.72639e-15
body mass index	Spinal stenosis	173851	rs4358081	0.45358	0.0567423	1.30973e-15
body mass index	Spinal stenosis	173851	rs4414033	0.454036	0.0568119	1.32845e-15
body mass index	Spinal stenosis	173851	rs4430672	0.450248	0.0569469	2.64824e-15
body mass index	Spinal stenosis	173851	rs4482463	0.4524	0.0569591	1.98071e-15
body mass index	Spinal stenosis	173851	rs4518345	0.448192	0.0568586	3.20747e-15
body mass index	Spinal stenosis	173851	rs4556997	0.448084	0.0569185	3.47933e-15
body mass index	Spinal stenosis	173851	rs4589691	0.44753	0.0567949	3.28043e-15
body mass index	Spinal stenosis	173851	rs4639527	0.449837	0.0569962	2.96428e-15
body mass index	Spinal stenosis	173851	rs4653017	0.450775	0.0569524	2.47386e-15
body mass index	Spinal stenosis	173851	rs4660443	0.449456	0.0569552	2.98824e-15
body mass index	Spinal stenosis	173851	rs4722398	0.44927	0.0568991	2.88234e-15
body mass index	Spinal stenosis	173851	rs4740619	0.455323	0.0568881	1.20595e-15
body mass index	Spinal stenosis	173851	rs4757144	0.443406	0.0566886	5.20781e-15
body mass index	Spinal stenosis	173851	rs4783830	0.452301	0.0568737	1.82441e-15
body mass index	Spinal stenosis	173851	rs4786903	0.451962	0.0569088	1.99157e-15
body mass index	Spinal stenosis	173851	rs4800191	0.450782	0.0569409	2.43954e-15
body mass index	Spinal stenosis	173851	rs4813619	0.451363	0.0569339	2.22992e-15
body mass index	Spinal stenosis	173851	rs4818225	0.447338	0.0568291	3.50005e-15
body mass index	Spinal stenosis	173851	rs4820408	0.449551	0.0569751	3.01438e-15
body mass index	Spinal stenosis	173851	rs4842491	0.452146	0.0568689	1.8549e-15
body mass index	Spinal stenosis	173851	rs4851029	0.448505	0.0569164	3.27216e-15
body mass index	Spinal stenosis	173851	rs4858193	0.449366	0.0569392	2.97317e-15
body mass index	Spinal stenosis	173851	rs4864201	0.451053	0.0569664	2.41592e-15
body mass index	Spinal stenosis	173851	rs4880341	0.449651	0.0569505	2.89219e-15
body mass index	Spinal stenosis	173851	rs4906908	0.450915	0.0569422	2.39785e-15
body mass index	Spinal stenosis	173851	rs491711	0.449841	0.0569379	2.77685e-15
body mass index	Spinal stenosis	173851	rs4929923	0.452999	0.0569629	1.82762e-15
body mass index	Spinal stenosis	173851	rs4936175	0.449589	0.0569485	2.91119e-15
body mass index	Spinal stenosis	173851	rs4937870	0.447715	0.0568368	3.34793e-15
body mass index	Spinal stenosis	173851	rs4952843	0.455374	0.0566596	9.20507e-16
body mass index	Spinal stenosis	173851	rs4954638	0.449388	0.0569385	2.96157e-15
body mass index	Spinal stenosis	173851	rs4968656	0.448063	0.0568643	3.28653e-15
body mass index	Spinal stenosis	173851	rs4981693	0.457204	0.0568008	8.33079e-16
body mass index	Spinal stenosis	173851	rs4986044	0.448558	0.0569728	3.45703e-15
body mass index	Spinal stenosis	173851	rs538579	0.448254	0.0569029	3.33947e-15
body mass index	Spinal stenosis	173851	rs543874	0.451529	0.0573051	3.28982e-15
body mass index	Spinal stenosis	173851	rs559231	0.448841	0.0569451	3.2218e-15
body mass index	Spinal stenosis	173851	rs577525	0.444889	0.0567973	4.76644e-15
body mass index	Spinal stenosis	173851	rs592483	0.453178	0.0569094	1.67716e-15
body mass index	Spinal stenosis	173851	rs6050446	0.448482	0.0568871	3.17771e-15
body mass index	Spinal stenosis	173851	rs6235	0.452046	0.0569698	2.1077e-15
body mass index	Spinal stenosis	173851	rs6265	0.443694	0.0570907	7.74249e-15
body mass index	Spinal stenosis	173851	rs6443750	0.45172	0.0569349	2.12238e-15
body mass index	Spinal stenosis	173851	rs6448587	0.448635	0.0569456	3.31831e-15
body mass index	Spinal stenosis	173851	rs645040	0.449992	0.0569574	2.77785e-15
body mass index	Spinal stenosis	173851	rs6461115	0.450443	0.0569671	2.6352e-15
body mass index	Spinal stenosis	173851	rs6471941	0.448799	0.0569588	3.29065e-15
body mass index	Spinal stenosis	173851	rs6500208	0.44948	0.0569569	2.9835e-15
body mass index	Spinal stenosis	173851	rs6512302	0.4492	0.0569376	3.03762e-15
body mass index	Spinal stenosis	173851	rs6545714	0.452331	0.0570013	2.09712e-15
body mass index	Spinal stenosis	173851	rs6556301	0.453217	0.05682	1.50717e-15
body mass index	Spinal stenosis	173851	rs6561943	0.451578	0.0569234	2.13772e-15
body mass index	Spinal stenosis	173851	rs657452	0.454812	0.0569155	1.33834e-15
body mass index	Spinal stenosis	173851	rs6587552	0.446909	0.0568943	3.99522e-15
body mass index	Spinal stenosis	173851	rs6591407	0.449017	0.0568852	2.94088e-15
body mass index	Spinal stenosis	173851	rs6593688	0.452688	0.0569135	1.80634e-15
body mass index	Spinal stenosis	173851	rs663129	0.441937	0.0573801	1.3404e-14
body mass index	Spinal stenosis	173851	rs6673081	0.451482	0.0569206	2.16003e-15
body mass index	Spinal stenosis	173851	rs6692586	0.451838	0.0569345	2.08629e-15
body mass index	Spinal stenosis	173851	rs6712	0.454513	0.0565883	9.59609e-16
body mass index	Spinal stenosis	173851	rs6764533	0.450635	0.0569479	2.5102e-15
body mass index	Spinal stenosis	173851	rs6772756	0.450965	0.0569385	2.37113e-15
body mass index	Spinal stenosis	173851	rs6785245	0.453256	0.0568678	1.58233e-15
body mass index	Spinal stenosis	173851	rs6804842	0.455209	0.0568111	1.12234e-15
body mass index	Spinal stenosis	173851	rs6841761	0.451382	0.0569525	2.2706e-15
body mass index	Spinal stenosis	173851	rs685870	0.451733	0.0569247	2.09458e-15
body mass index	Spinal stenosis	173851	rs6985109	0.448963	0.0569193	3.07766e-15
body mass index	Spinal stenosis	173851	rs7024334	0.451783	0.0569246	2.07933e-15
body mass index	Spinal stenosis	173851	rs7025938	0.45081	0.056992	2.5726e-15
body mass index	Spinal stenosis	173851	rs7037266	0.447657	0.0568399	3.38714e-15
body mass index	Spinal stenosis	173851	rs705217	0.451179	0.0569313	2.28224e-15
body mass index	Spinal stenosis	173851	rs705704	0.448841	0.0569311	3.1724e-15
body mass index	Spinal stenosis	173851	rs7084454	0.448298	0.0569847	3.63254e-15
body mass index	Spinal stenosis	173851	rs709400	0.450642	0.0569715	2.57475e-15
body mass index	Spinal stenosis	173851	rs7102454	0.456543	0.0566317	7.52913e-16
body mass index	Spinal stenosis	173851	rs7117238	0.452839	0.0568446	1.63543e-15
body mass index	Spinal stenosis	173851	rs7124681	0.456784	0.056983	1.09115e-15
body mass index	Spinal stenosis	173851	rs7138803	0.453511	0.0571465	2.08929e-15
body mass index	Spinal stenosis	173851	rs7144011	0.447238	0.0570579	4.56566e-15
body mass index	Spinal stenosis	173851	rs7148846	0.450527	0.0569481	2.5497e-15
body mass index	Spinal stenosis	173851	rs7172627	0.448517	0.0569101	3.24371e-15
body mass index	Spinal stenosis	173851	rs7181498	0.453378	0.0569318	1.67197e-15
body mass index	Spinal stenosis	173851	rs7196720	0.450954	0.0569616	2.43695e-15
body mass index	Spinal stenosis	173851	rs7206608	0.447721	0.0568829	3.52051e-15
body mass index	Spinal stenosis	173851	rs7222349	0.449603	0.0569388	2.87433e-15
body mass index	Spinal stenosis	173851	rs7239575	0.448963	0.0570291	3.47588e-15
body mass index	Spinal stenosis	173851	rs7318817	0.453841	0.056887	1.48787e-15
body mass index	Spinal stenosis	173851	rs7334078	0.449071	0.0569204	3.03509e-15
body mass index	Spinal stenosis	173851	rs7358465	0.450808	0.056937	2.42005e-15
body mass index	Spinal stenosis	173851	rs7488867	0.450512	0.0570203	2.76915e-15
body mass index	Spinal stenosis	173851	rs7498665	0.462653	0.056743	3.53599e-16
body mass index	Spinal stenosis	173851	rs7535528	0.448145	0.0569347	3.51249e-15
body mass index	Spinal stenosis	173851	rs754635	0.450056	0.0569555	2.74717e-15
body mass index	Spinal stenosis	173851	rs7550711	0.44491	0.0571364	6.87211e-15
body mass index	Spinal stenosis	173851	rs7551507	0.451142	0.0570138	2.51543e-15
body mass index	Spinal stenosis	173851	rs7557796	0.449631	0.0569846	3.01223e-15
body mass index	Spinal stenosis	173851	rs756717	0.454433	0.0568348	1.28855e-15
body mass index	Spinal stenosis	173851	rs7599312	0.456966	0.0567277	7.91955e-16
body mass index	Spinal stenosis	173851	rs7615297	0.451931	0.0569152	2.01491e-15
body mass index	Spinal stenosis	173851	rs7626079	0.452835	0.0568377	1.62366e-15
body mass index	Spinal stenosis	173851	rs7637852	0.452551	0.0569251	1.8662e-15
body mass index	Spinal stenosis	173851	rs7640424	0.451427	0.0569539	2.25979e-15
body mass index	Spinal stenosis	173851	rs765875	0.450007	0.0569561	2.76812e-15
body mass index	Spinal stenosis	173851	rs7683836	0.452185	0.0569075	1.92664e-15
body mass index	Spinal stenosis	173851	rs7685048	0.447522	0.0567915	3.27144e-15
body mass index	Spinal stenosis	173851	rs768840	0.451377	0.0569354	2.22934e-15
body mass index	Spinal stenosis	173851	rs769449	0.444934	0.0568526	5.03253e-15
body mass index	Spinal stenosis	173851	rs7694732	0.450838	0.0569404	2.41915e-15
body mass index	Spinal stenosis	173851	rs7703576	0.450192	0.0569428	2.65726e-15
body mass index	Spinal stenosis	173851	rs7704281	0.449453	0.0569329	2.91654e-15
body mass index	Spinal stenosis	173851	rs7715256	0.449298	0.0569863	3.1626e-15
body mass index	Spinal stenosis	173851	rs7724675	0.449313	0.0569298	2.96394e-15
body mass index	Spinal stenosis	173851	rs7730004	0.450896	0.0569772	2.50006e-15
body mass index	Spinal stenosis	173851	rs7730898	0.451256	0.0569833	2.39232e-15
body mass index	Spinal stenosis	173851	rs774246	0.451523	0.0569201	2.14656e-15
body mass index	Spinal stenosis	173851	rs7761673	0.448381	0.0568499	3.09253e-15
body mass index	Spinal stenosis	173851	rs7780752	0.445851	0.0567149	3.80271e-15
body mass index	Spinal stenosis	173851	rs7788008	0.450853	0.0569841	2.53474e-15
body mass index	Spinal stenosis	173851	rs7811342	0.450249	0.056981	2.75036e-15
body mass index	Spinal stenosis	173851	rs7819514	0.451922	0.0569065	1.99786e-15
body mass index	Spinal stenosis	173851	rs7826312	0.452382	0.0568764	1.80916e-15
body mass index	Spinal stenosis	173851	rs7844647	0.450146	0.0569479	2.68965e-15
body mass index	Spinal stenosis	173851	rs7869771	0.44645	0.0567348	3.57304e-15
body mass index	Spinal stenosis	173851	rs7871866	0.445682	0.0567964	4.26108e-15
body mass index	Spinal stenosis	173851	rs7899106	0.447918	0.056911	3.53212e-15
body mass index	Spinal stenosis	173851	rs7903146	0.449654	0.0569729	2.96385e-15
body mass index	Spinal stenosis	173851	rs7925214	0.448303	0.0569421	3.46347e-15
body mass index	Spinal stenosis	173851	rs7970953	0.450957	0.0569568	2.42263e-15
body mass index	Spinal stenosis	173851	rs7983065	0.452721	0.0569328	1.83735e-15
body mass index	Spinal stenosis	173851	rs7998796	0.453868	0.0567301	1.23941e-15
body mass index	Spinal stenosis	173851	rs8036040	0.451389	0.0569346	2.22337e-15
body mass index	Spinal stenosis	173851	rs8047395	0.445728	0.0581795	1.84135e-14
body mass index	Spinal stenosis	173851	rs806600	0.451561	0.0569134	2.11896e-15
body mass index	Spinal stenosis	173851	rs8071182	0.455566	0.0564051	6.65514e-16
body mass index	Spinal stenosis	173851	rs8090983	0.452045	0.0569124	1.97629e-15
body mass index	Spinal stenosis	173851	rs8097672	0.447625	0.0569239	3.73337e-15
body mass index	Spinal stenosis	173851	rs8097783	0.453313	0.05692	1.66508e-15
body mass index	Spinal stenosis	173851	rs8123881	0.451839	0.0569839	2.2049e-15
body mass index	Spinal stenosis	173851	rs8181823	0.448793	0.0569182	3.14853e-15
body mass index	Spinal stenosis	173851	rs818524	0.450951	0.0569344	2.36474e-15
body mass index	Spinal stenosis	173851	rs8192675	0.451201	0.0569619	2.35394e-15
body mass index	Spinal stenosis	173851	rs825688	0.448388	0.0568612	3.12892e-15
body mass index	Spinal stenosis	173851	rs845084	0.449269	0.056945	3.03371e-15
body mass index	Spinal stenosis	173851	rs852056	0.451601	0.0569273	2.14005e-15
body mass index	Spinal stenosis	173851	rs865809	0.452524	0.0568908	1.80224e-15
body mass index	Spinal stenosis	173851	rs872281	0.450672	0.0569645	2.54419e-15
body mass index	Spinal stenosis	173851	rs876605	0.450143	0.0569408	2.66965e-15
body mass index	Spinal stenosis	173851	rs879620	0.457218	0.0569053	9.37951e-16
body mass index	Spinal stenosis	173851	rs889398	0.448266	0.0570035	3.72538e-15
body mass index	Spinal stenosis	173851	rs895330	0.450456	0.0569813	2.67239e-15
body mass index	Spinal stenosis	173851	rs901630	0.452607	0.0569245	1.85003e-15
body mass index	Spinal stenosis	173851	rs902695	0.45147	0.0569247	2.17384e-15
body mass index	Spinal stenosis	173851	rs9294260	0.45291	0.0569248	1.77272e-15
body mass index	Spinal stenosis	173851	rs9300422	0.452475	0.0568496	1.73221e-15
body mass index	Spinal stenosis	173851	rs930295	0.447409	0.0568946	3.726e-15
body mass index	Spinal stenosis	173851	rs9304665	0.456362	0.0568883	1.03974e-15
body mass index	Spinal stenosis	173851	rs934224	0.451374	0.0569254	2.20529e-15
body mass index	Spinal stenosis	173851	rs9362662	0.450351	0.0569522	2.62541e-15
body mass index	Spinal stenosis	173851	rs9367368	0.451766	0.0569312	2.09994e-15
body mass index	Spinal stenosis	173851	rs9375702	0.452792	0.056859	1.6735e-15
body mass index	Spinal stenosis	173851	rs9379827	0.448354	0.0568922	3.25369e-15
body mass index	Spinal stenosis	173851	rs9408882	0.448243	0.0568453	3.13741e-15
body mass index	Spinal stenosis	173851	rs946824	0.449069	0.0569638	3.18585e-15
body mass index	Spinal stenosis	173851	rs947612	0.447719	0.0568273	3.31085e-15
body mass index	Spinal stenosis	173851	rs9522285	0.448867	0.0569376	3.18368e-15
body mass index	Spinal stenosis	173851	rs9538162	0.446584	0.0568732	4.08587e-15
body mass index	Spinal stenosis	173851	rs9547153	0.450744	0.0569402	2.45087e-15
body mass index	Spinal stenosis	173851	rs9571687	0.449105	0.0569252	3.03663e-15
body mass index	Spinal stenosis	173851	rs9615905	0.449156	0.0569283	3.02562e-15
body mass index	Spinal stenosis	173851	rs962273	0.447788	0.0568783	3.46934e-15
body mass index	Spinal stenosis	173851	rs9650755	0.450715	0.0569742	2.55614e-15
body mass index	Spinal stenosis	173851	rs9688431	0.448384	0.0568189	2.98681e-15
body mass index	Spinal stenosis	173851	rs977747	0.452321	0.0569681	2.02349e-15
body mass index	Spinal stenosis	173851	rs9783858	0.451087	0.0569286	2.30481e-15
body mass index	Spinal stenosis	173851	rs9806742	0.450046	0.0569399	2.70367e-15
body mass index	Spinal stenosis	173851	rs9816226	0.44609	0.0570237	5.16279e-15
body mass index	Spinal stenosis	173851	rs9845966	0.451675	0.0569205	2.10181e-15
body mass index	Spinal stenosis	173851	rs987237	0.455218	0.0572076	1.75825e-15
body mass index	Spinal stenosis	173851	rs9926784	0.452122	0.0570133	2.18963e-15
body mass index	Spinal stenosis	173851	rs9927848	0.449728	0.0569354	2.81338e-15
body mass index	Spinal stenosis	173851	rs9951619	0.4533	0.0569054	1.64094e-15
body mass index	Spinal stenosis	173851	rs998732	0.449427	0.0569316	2.92316e-15
body mass index	Spinal stenosis	173851	rs9989141	0.450448	0.0569887	2.69741e-15
body mass index	Spinal stenosis	173851	rs999889	0.451814	0.0568961	2.005e-15
body mass index	Spinal stenosis	173851	All	0.450369	0.0568541	2.3467e-15

## Sheet: Table S8
Table S8 leave-one-out analysis of the causal effect of smoking on spinal stenosis.
Exposure	Outcome	Samplesize.outcome	SNP	b	se	p
smoking behavior (never vs. initiation)	Spinal stenosis	173851	rs10001365	0.333528	0.103827	0.00131654
smoking behavior (never vs. initiation)	Spinal stenosis	173851	rs10114490	0.319169	0.103438	0.00203128
smoking behavior (never vs. initiation)	Spinal stenosis	173851	rs10159545	0.331775	0.103941	0.00141311
smoking behavior (never vs. initiation)	Spinal stenosis	173851	rs10233018	0.323949	0.104022	0.00184426
smoking behavior (never vs. initiation)	Spinal stenosis	173851	rs10260968	0.319658	0.103286	0.00196895
smoking behavior (never vs. initiation)	Spinal stenosis	173851	rs10279261	0.326378	0.103731	0.00165298
smoking behavior (never vs. initiation)	Spinal stenosis	173851	rs10498846	0.334522	0.103471	0.00122501
smoking behavior (never vs. initiation)	Spinal stenosis	173851	rs1050847	0.332524	0.103675	0.00133962
smoking behavior (never vs. initiation)	Spinal stenosis	173851	rs10905461	0.325717	0.103567	0.00166089
smoking behavior (never vs. initiation)	Spinal stenosis	173851	rs11057005	0.318005	0.103156	0.00205092
smoking behavior (never vs. initiation)	Spinal stenosis	173851	rs11078713	0.349044	0.100716	0.000528978
smoking behavior (never vs. initiation)	Spinal stenosis	173851	rs1154693	0.306528	0.102429	0.00276627
smoking behavior (never vs. initiation)	Spinal stenosis	173851	rs11658881	0.334604	0.103392	0.00121106
smoking behavior (never vs. initiation)	Spinal stenosis	173851	rs11712680	0.323633	0.10352	0.00177034
smoking behavior (never vs. initiation)	Spinal stenosis	173851	rs11872397	0.30173	0.0993108	0.00237962
smoking behavior (never vs. initiation)	Spinal stenosis	173851	rs12025237	0.328577	0.10408	0.00159426
smoking behavior (never vs. initiation)	Spinal stenosis	173851	rs12042107	0.326794	0.103792	0.00164082
smoking behavior (never vs. initiation)	Spinal stenosis	173851	rs12112638	0.31892	0.103366	0.0020332
smoking behavior (never vs. initiation)	Spinal stenosis	173851	rs12186738	0.335789	0.103584	0.00118812
smoking behavior (never vs. initiation)	Spinal stenosis	173851	rs12333760	0.323676	0.103876	0.00183323
smoking behavior (never vs. initiation)	Spinal stenosis	173851	rs12356821	0.314017	0.103545	0.00242393
smoking behavior (never vs. initiation)	Spinal stenosis	173851	rs12441907	0.336809	0.103441	0.00112975
smoking behavior (never vs. initiation)	Spinal stenosis	173851	rs12474587	0.344335	0.103029	0.000831463
smoking behavior (never vs. initiation)	Spinal stenosis	173851	rs12545053	0.326967	0.103715	0.00161852
smoking behavior (never vs. initiation)	Spinal stenosis	173851	rs12632110	0.315808	0.102928	0.00215323
smoking behavior (never vs. initiation)	Spinal stenosis	173851	rs13030994	0.353482	0.10339	0.000628684
smoking behavior (never vs. initiation)	Spinal stenosis	173851	rs13145728	0.331916	0.103755	0.00137882
smoking behavior (never vs. initiation)	Spinal stenosis	173851	rs13261666	0.29902	0.101001	0.00307082
smoking behavior (never vs. initiation)	Spinal stenosis	173851	rs134529	0.323771	0.10354	0.0017659
smoking behavior (never vs. initiation)	Spinal stenosis	173851	rs1385108	0.317782	0.103282	0.00209218
smoking behavior (never vs. initiation)	Spinal stenosis	173851	rs1435741	0.342828	0.103481	0.000923195
smoking behavior (never vs. initiation)	Spinal stenosis	173851	rs1445649	0.338689	0.103385	0.0010529
smoking behavior (never vs. initiation)	Spinal stenosis	173851	rs1565735	0.327091	0.104073	0.00167274
smoking behavior (never vs. initiation)	Spinal stenosis	173851	rs1869243	0.332417	0.103566	0.00132873
smoking behavior (never vs. initiation)	Spinal stenosis	173851	rs1899896	0.337086	0.103478	0.0011237
smoking behavior (never vs. initiation)	Spinal stenosis	173851	rs1971318	0.307955	0.100441	0.0021692
smoking behavior (never vs. initiation)	Spinal stenosis	173851	rs2046850	0.3086	0.101794	0.00243244
smoking behavior (never vs. initiation)	Spinal stenosis	173851	rs2050586	0.335719	0.103225	0.00114479
smoking behavior (never vs. initiation)	Spinal stenosis	173851	rs2107300	0.325874	0.103659	0.0016682
smoking behavior (never vs. initiation)	Spinal stenosis	173851	rs2140114	0.332471	0.103755	0.0013535
smoking behavior (never vs. initiation)	Spinal stenosis	173851	rs222449	0.33119	0.103715	0.00140667
smoking behavior (never vs. initiation)	Spinal stenosis	173851	rs2378662	0.323612	0.103646	0.00179457
smoking behavior (never vs. initiation)	Spinal stenosis	173851	rs240963	0.34955	0.103361	0.000720002
smoking behavior (never vs. initiation)	Spinal stenosis	173851	rs2631024	0.317954	0.103215	0.00206661
smoking behavior (never vs. initiation)	Spinal stenosis	173851	rs266047	0.320983	0.104211	0.00206905
smoking behavior (never vs. initiation)	Spinal stenosis	173851	rs3001723	0.315646	0.103813	0.00236164
smoking behavior (never vs. initiation)	Spinal stenosis	173851	rs301805	0.337636	0.103125	0.00106017
smoking behavior (never vs. initiation)	Spinal stenosis	173851	rs35702515	0.333689	0.103418	0.00125265
smoking behavior (never vs. initiation)	Spinal stenosis	173851	rs3800227	0.324742	0.103729	0.00174414
smoking behavior (never vs. initiation)	Spinal stenosis	173851	rs3801289	0.328393	0.103812	0.0015597
smoking behavior (never vs. initiation)	Spinal stenosis	173851	rs3904512	0.325803	0.103723	0.00168327
smoking behavior (never vs. initiation)	Spinal stenosis	173851	rs4044321	0.33943	0.103577	0.00104889
smoking behavior (never vs. initiation)	Spinal stenosis	173851	rs4236259	0.351443	0.101541	0.000537984
smoking behavior (never vs. initiation)	Spinal stenosis	173851	rs4352629	0.342501	0.103391	0.000924054
smoking behavior (never vs. initiation)	Spinal stenosis	173851	rs4523689	0.320414	0.103398	0.00194276
smoking behavior (never vs. initiation)	Spinal stenosis	173851	rs4543592	0.328257	0.103787	0.00156256
smoking behavior (never vs. initiation)	Spinal stenosis	173851	rs4674993	0.334002	0.103407	0.001238
smoking behavior (never vs. initiation)	Spinal stenosis	173851	rs4759228	0.331048	0.103572	0.00139202
smoking behavior (never vs. initiation)	Spinal stenosis	173851	rs4781977	0.335238	0.102692	0.00109662
smoking behavior (never vs. initiation)	Spinal stenosis	173851	rs4785836	0.331049	0.103664	0.00140574
smoking behavior (never vs. initiation)	Spinal stenosis	173851	rs578584	0.332937	0.104051	0.00137543
smoking behavior (never vs. initiation)	Spinal stenosis	173851	rs6265	0.31366	0.102861	0.00229329
smoking behavior (never vs. initiation)	Spinal stenosis	173851	rs6433897	0.342201	0.102276	0.000820312
smoking behavior (never vs. initiation)	Spinal stenosis	173851	rs66680800	0.330157	0.10368	0.00145064
smoking behavior (never vs. initiation)	Spinal stenosis	173851	rs6669839	0.335324	0.103406	0.00118367
smoking behavior (never vs. initiation)	Spinal stenosis	173851	rs6728726	0.325234	0.104021	0.00176827
smoking behavior (never vs. initiation)	Spinal stenosis	173851	rs6788098	0.330024	0.104176	0.00153518
smoking behavior (never vs. initiation)	Spinal stenosis	173851	rs6893752	0.344031	0.102153	0.000757704
smoking behavior (never vs. initiation)	Spinal stenosis	173851	rs7197072	0.319207	0.103558	0.00205343
smoking behavior (never vs. initiation)	Spinal stenosis	173851	rs7224742	0.326406	0.103687	0.00164402
smoking behavior (never vs. initiation)	Spinal stenosis	173851	rs72789632	0.316496	0.102541	0.00202502
smoking behavior (never vs. initiation)	Spinal stenosis	173851	rs72896886	0.342971	0.102167	0.000788071
smoking behavior (never vs. initiation)	Spinal stenosis	173851	rs7322872	0.325697	0.103662	0.00167851
smoking behavior (never vs. initiation)	Spinal stenosis	173851	rs7555507	0.34656	0.102333	0.000707679
smoking behavior (never vs. initiation)	Spinal stenosis	173851	rs76214862	0.316151	0.102971	0.00213853
smoking behavior (never vs. initiation)	Spinal stenosis	173851	rs76608582	0.328365	0.103882	0.00157267
smoking behavior (never vs. initiation)	Spinal stenosis	173851	rs7929518	0.337089	0.103284	0.00109966
smoking behavior (never vs. initiation)	Spinal stenosis	173851	rs7938812	0.318164	0.105217	0.00249545
smoking behavior (never vs. initiation)	Spinal stenosis	173851	rs7969559	0.312263	0.102701	0.00236186
smoking behavior (never vs. initiation)	Spinal stenosis	173851	rs9401770	0.330348	0.10403	0.00149577
smoking behavior (never vs. initiation)	Spinal stenosis	173851	rs9423279	0.331519	0.103626	0.0013782
smoking behavior (never vs. initiation)	Spinal stenosis	173851	rs962625	0.312947	0.102005	0.00215523
smoking behavior (never vs. initiation)	Spinal stenosis	173851	rs993700	0.30723	0.101443	0.00245689
smoking behavior (never vs. initiation)	Spinal stenosis	173851	All	0.327883	0.102622	0.00139801

## Sheet: Table S9
Table S9 leave-one-out analysis of the length of mobile phone use on spinal stenosis.
Exposure	Outcome	Samplesize.outcome	SNP	b	se	p
Length of mobile phone use	Spinal stenosis	173851	rs10107145	0.625162	0.193605	0.00124194
Length of mobile phone use	Spinal stenosis	173851	rs10807124	0.617604	0.195502	0.00158273
Length of mobile phone use	Spinal stenosis	173851	rs10828247	0.618855	0.195227	0.00152481
Length of mobile phone use	Spinal stenosis	173851	rs11229008	0.638199	0.194955	0.00106201
Length of mobile phone use	Spinal stenosis	173851	rs11236714	0.719447	0.183061	8.49098e-05
Length of mobile phone use	Spinal stenosis	173851	rs11655813	0.635809	0.196901	0.00124188
Length of mobile phone use	Spinal stenosis	173851	rs11682846	0.671824	0.194181	0.000540612
Length of mobile phone use	Spinal stenosis	173851	rs12145998	0.63259	0.196215	0.00126427
Length of mobile phone use	Spinal stenosis	173851	rs12437348	0.629906	0.19562	0.00128173
Length of mobile phone use	Spinal stenosis	173851	rs1320650	0.634341	0.196679	0.00125859
Length of mobile phone use	Spinal stenosis	173851	rs13266457	0.592151	0.189274	0.00175679
Length of mobile phone use	Spinal stenosis	173851	rs1512142	0.672724	0.193277	0.000500254
Length of mobile phone use	Spinal stenosis	173851	rs17156711	0.62414	0.195757	0.00143095
Length of mobile phone use	Spinal stenosis	173851	rs17374152	0.653015	0.195566	0.000840507
Length of mobile phone use	Spinal stenosis	173851	rs1892417	0.633457	0.199155	0.00146908
Length of mobile phone use	Spinal stenosis	173851	rs2161220	0.667749	0.19397	0.000576268
Length of mobile phone use	Spinal stenosis	173851	rs28713780	0.628118	0.195753	0.00133322
Length of mobile phone use	Spinal stenosis	173851	rs344868	0.637991	0.196654	0.0011777
Length of mobile phone use	Spinal stenosis	173851	rs359265	0.591708	0.193967	0.0022841
Length of mobile phone use	Spinal stenosis	173851	rs6063374	0.720897	0.190857	0.000158626
Length of mobile phone use	Spinal stenosis	173851	rs6131703	0.63447	0.196835	0.00126694
Length of mobile phone use	Spinal stenosis	173851	rs6780051	0.611596	0.193191	0.00154679
Length of mobile phone use	Spinal stenosis	173851	rs77878475	0.64753	0.197242	0.00102739
Length of mobile phone use	Spinal stenosis	173851	rs78166132	0.704403	0.188779	0.000190442
Length of mobile phone use	Spinal stenosis	173851	rs7859831	0.671882	0.194928	0.000567238
Length of mobile phone use	Spinal stenosis	173851	rs8014346	0.64225	0.197567	0.00115086
Length of mobile phone use	Spinal stenosis	173851	rs849527	0.585628	0.187312	0.00176906
Length of mobile phone use	Spinal stenosis	173851	rs853946	0.657188	0.195103	0.00075603
Length of mobile phone use	Spinal stenosis	173851	rs9896202	0.536557	0.185513	0.00382452
Length of mobile phone use	Spinal stenosis	173851	All	0.639166	0.189956	0.000765938

## Sheet: Table S10
Table S10 leave-one-out analysis of the time spent watching television on spinal stenosis.
Exposure	Outcome	Samplesize.outcome	SNP	b	se	p
Time spent watching television (TV)	Spinal stenosis	173851	rs10109061	0.609223	0.177408	0.000594676
Time spent watching television (TV)	Spinal stenosis	173851	rs10189857	0.596957	0.182934	0.00110146
Time spent watching television (TV)	Spinal stenosis	173851	rs10269099	0.557487	0.181528	0.00213285
Time spent watching television (TV)	Spinal stenosis	173851	rs10739499	0.569477	0.182395	0.00179495
Time spent watching television (TV)	Spinal stenosis	173851	rs10765777	0.573683	0.182626	0.00168199
Time spent watching television (TV)	Spinal stenosis	173851	rs111901094	0.577454	0.182186	0.00152654
Time spent watching television (TV)	Spinal stenosis	173851	rs11191129	0.569883	0.182529	0.00179532
Time spent watching television (TV)	Spinal stenosis	173851	rs11222919	0.576727	0.182255	0.0015541
Time spent watching television (TV)	Spinal stenosis	173851	rs11245482	0.570984	0.182571	0.00176326
Time spent watching television (TV)	Spinal stenosis	173851	rs114600294	0.587891	0.18164	0.00120976
Time spent watching television (TV)	Spinal stenosis	173851	rs114755463	0.570669	0.182482	0.0017644
Time spent watching television (TV)	Spinal stenosis	173851	rs115608101	0.578852	0.182015	0.00147149
Time spent watching television (TV)	Spinal stenosis	173851	rs11662211	0.55698	0.181538	0.00215418
Time spent watching television (TV)	Spinal stenosis	173851	rs11680095	0.593545	0.18112	0.00104887
Time spent watching television (TV)	Spinal stenosis	173851	rs11696187	0.589052	0.182428	0.00124245
Time spent watching television (TV)	Spinal stenosis	173851	rs11700249	0.55373	0.181128	0.00223471
Time spent watching television (TV)	Spinal stenosis	173851	rs11714337	0.604871	0.179756	0.000765581
Time spent watching television (TV)	Spinal stenosis	173851	rs11877758	0.555491	0.18152	0.00221178
Time spent watching television (TV)	Spinal stenosis	173851	rs11911112	0.554098	0.181084	0.00221411
Time spent watching television (TV)	Spinal stenosis	173851	rs12045585	0.591584	0.181931	0.00114719
Time spent watching television (TV)	Spinal stenosis	173851	rs12214364	0.58915	0.181596	0.00117741
Time spent watching television (TV)	Spinal stenosis	173851	rs1291871	0.566225	0.182269	0.00189299
Time spent watching television (TV)	Spinal stenosis	173851	rs13014947	0.582647	0.182464	0.00140697
Time spent watching television (TV)	Spinal stenosis	173851	rs13107325	0.566888	0.181292	0.00176642
Time spent watching television (TV)	Spinal stenosis	173851	rs1324491	0.585489	0.182057	0.0013001
Time spent watching television (TV)	Spinal stenosis	173851	rs1727332	0.557539	0.182221	0.00221565
Time spent watching television (TV)	Spinal stenosis	173851	rs17789218	0.586031	0.18195	0.00127816
Time spent watching television (TV)	Spinal stenosis	173851	rs178203	0.54976	0.18075	0.00235358
Time spent watching television (TV)	Spinal stenosis	173851	rs180396	0.559864	0.181443	0.00203123
Time spent watching television (TV)	Spinal stenosis	173851	rs1826510	0.577896	0.182647	0.00155617
Time spent watching television (TV)	Spinal stenosis	173851	rs184332798	0.596241	0.180215	0.000937992
Time spent watching television (TV)	Spinal stenosis	173851	rs1889996	0.573009	0.182745	0.00171528
Time spent watching television (TV)	Spinal stenosis	173851	rs1993092	0.585937	0.182103	0.00129265
Time spent watching television (TV)	Spinal stenosis	173851	rs2073869	0.565028	0.182943	0.0020114
Time spent watching television (TV)	Spinal stenosis	173851	rs2106164	0.552541	0.181021	0.00227054
Time spent watching television (TV)	Spinal stenosis	173851	rs2185490	0.555667	0.181354	0.00218404
Time spent watching television (TV)	Spinal stenosis	173851	rs2240857	0.597126	0.182348	0.00105792
Time spent watching television (TV)	Spinal stenosis	173851	rs2283	0.553567	0.1804	0.00215095
Time spent watching television (TV)	Spinal stenosis	173851	rs2352984	0.512984	0.181715	0.00475739
Time spent watching television (TV)	Spinal stenosis	173851	rs2479968	0.556887	0.182579	0.00228749
Time spent watching television (TV)	Spinal stenosis	173851	rs249960	0.573181	0.182491	0.00168448
Time spent watching television (TV)	Spinal stenosis	173851	rs262890	0.565859	0.183081	0.0019964
Time spent watching television (TV)	Spinal stenosis	173851	rs2646351	0.605446	0.178841	0.000710774
Time spent watching television (TV)	Spinal stenosis	173851	rs2678662	0.58084	0.182692	0.00147612
Time spent watching television (TV)	Spinal stenosis	173851	rs2725371	0.595123	0.181998	0.00107568
Time spent watching television (TV)	Spinal stenosis	173851	rs2857693	0.59038	0.181885	0.00117084
Time spent watching television (TV)	Spinal stenosis	173851	rs2906604	0.60901	0.179502	0.000691901
Time spent watching television (TV)	Spinal stenosis	173851	rs3138499	0.582175	0.182663	0.0014368
Time spent watching television (TV)	Spinal stenosis	173851	rs34094119	0.574232	0.181995	0.00160384
Time spent watching television (TV)	Spinal stenosis	173851	rs34811474	0.57945	0.182749	0.0015205
Time spent watching television (TV)	Spinal stenosis	173851	rs35797019	0.562735	0.182038	0.00199273
Time spent watching television (TV)	Spinal stenosis	173851	rs362312	0.568239	0.18242	0.00183941
Time spent watching television (TV)	Spinal stenosis	173851	rs3754970	0.580163	0.182461	0.00147449
Time spent watching television (TV)	Spinal stenosis	173851	rs3810496	0.569582	0.18243	0.00179508
Time spent watching television (TV)	Spinal stenosis	173851	rs4076457	0.549594	0.179805	0.0022385
Time spent watching television (TV)	Spinal stenosis	173851	rs4110177	0.575997	0.182352	0.00158466
Time spent watching television (TV)	Spinal stenosis	173851	rs4303732	0.551293	0.181385	0.00237089
Time spent watching television (TV)	Spinal stenosis	173851	rs4339469	0.581239	0.182835	0.00147766
Time spent watching television (TV)	Spinal stenosis	173851	rs4469687	0.559317	0.18163	0.00207394
Time spent watching television (TV)	Spinal stenosis	173851	rs4567133	0.59705	0.181881	0.0010284
Time spent watching television (TV)	Spinal stenosis	173851	rs4747438	0.559931	0.182408	0.00214294
Time spent watching television (TV)	Spinal stenosis	173851	rs4788616	0.560574	0.182138	0.00208578
Time spent watching television (TV)	Spinal stenosis	173851	rs4847408	0.579701	0.182507	0.00149158
Time spent watching television (TV)	Spinal stenosis	173851	rs494566	0.568683	0.182336	0.00181542
Time spent watching television (TV)	Spinal stenosis	173851	rs57555420	0.541525	0.177969	0.00234388
Time spent watching television (TV)	Spinal stenosis	173851	rs58541850	0.585785	0.182656	0.00134107
Time spent watching television (TV)	Spinal stenosis	173851	rs6102912	0.56628	0.182641	0.00193188
Time spent watching television (TV)	Spinal stenosis	173851	rs6125907	0.587276	0.181763	0.00123354
Time spent watching television (TV)	Spinal stenosis	173851	rs61743199	0.576403	0.18225	0.00156308
Time spent watching television (TV)	Spinal stenosis	173851	rs61864793	0.586198	0.181961	0.00127494
Time spent watching television (TV)	Spinal stenosis	173851	rs62145951	0.565159	0.182798	0.00199007
Time spent watching television (TV)	Spinal stenosis	173851	rs62199883	0.589451	0.183016	0.0012785
Time spent watching television (TV)	Spinal stenosis	173851	rs6493583	0.577814	0.182139	0.00151195
Time spent watching television (TV)	Spinal stenosis	173851	rs6511708	0.601456	0.180954	0.000887985
Time spent watching television (TV)	Spinal stenosis	173851	rs68056254	0.577444	0.182642	0.00156892
Time spent watching television (TV)	Spinal stenosis	173851	rs6814554	0.547303	0.182185	0.00266368
Time spent watching television (TV)	Spinal stenosis	173851	rs6850494	0.568308	0.182447	0.00183995
Time spent watching television (TV)	Spinal stenosis	173851	rs6895658	0.556557	0.181746	0.00219655
Time spent watching television (TV)	Spinal stenosis	173851	rs6994132	0.558771	0.181891	0.00212628
Time spent watching television (TV)	Spinal stenosis	173851	rs7089973	0.601645	0.179834	0.00082117
Time spent watching television (TV)	Spinal stenosis	173851	rs71658797	0.57499	0.182718	0.00165029
Time spent watching television (TV)	Spinal stenosis	173851	rs7184800	0.551064	0.181861	0.00244434
Time spent watching television (TV)	Spinal stenosis	173851	rs72673939	0.564382	0.182564	0.00199206
Time spent watching television (TV)	Spinal stenosis	173851	rs73571431	0.579428	0.182975	0.00154177
Time spent watching television (TV)	Spinal stenosis	173851	rs73946726	0.577564	0.181774	0.00148619
Time spent watching television (TV)	Spinal stenosis	173851	rs749056	0.602749	0.179939	0.000808885
Time spent watching television (TV)	Spinal stenosis	173851	rs749671	0.563792	0.182513	0.00200795
Time spent watching television (TV)	Spinal stenosis	173851	rs7539775	0.562929	0.182038	0.00198569
Time spent watching television (TV)	Spinal stenosis	173851	rs75499503	0.55555	0.18338	0.00244958
Time spent watching television (TV)	Spinal stenosis	173851	rs75641275	0.564555	0.183046	0.00204087
Time spent watching television (TV)	Spinal stenosis	173851	rs7708324	0.572935	0.182475	0.00169058
Time spent watching television (TV)	Spinal stenosis	173851	rs77273138	0.591467	0.181723	0.00113482
Time spent watching television (TV)	Spinal stenosis	173851	rs7798292	0.576499	0.182538	0.00158724
Time spent watching television (TV)	Spinal stenosis	173851	rs78227853	0.589797	0.180886	0.00111176
Time spent watching television (TV)	Spinal stenosis	173851	rs7899206	0.533579	0.177439	0.00263739
Time spent watching television (TV)	Spinal stenosis	173851	rs7921305	0.576654	0.182557	0.0015844
Time spent watching television (TV)	Spinal stenosis	173851	rs79373894	0.583762	0.180483	0.00121878
Time spent watching television (TV)	Spinal stenosis	173851	rs801733	0.56858	0.182853	0.00187409
Time spent watching television (TV)	Spinal stenosis	173851	rs814197	0.590494	0.18205	0.00118033
Time spent watching television (TV)	Spinal stenosis	173851	rs872169	0.595938	0.180441	0.00095768
Time spent watching television (TV)	Spinal stenosis	173851	rs898751	0.608437	0.1793	0.000690304
Time spent watching television (TV)	Spinal stenosis	173851	rs9300594	0.531566	0.178397	0.00288546
Time spent watching television (TV)	Spinal stenosis	173851	rs9471333	0.582804	0.18247	0.00140327
Time spent watching television (TV)	Spinal stenosis	173851	rs9834970	0.576565	0.182411	0.00157332
Time spent watching television (TV)	Spinal stenosis	173851	rs9867121	0.572454	0.182416	0.00170005
Time spent watching television (TV)	Spinal stenosis	173851	rs9867437	0.571437	0.182661	0.00175757
Time spent watching television (TV)	Spinal stenosis	173851	rs9880023	0.593287	0.1813	0.00106638
Time spent watching television (TV)	Spinal stenosis	173851	rs996234	0.58017	0.182631	0.00148948
Time spent watching television (TV)	Spinal stenosis	173851	All	0.57418	0.180941	0.00150715
