# Supplementary material for: Evaluating the causal relationship between five modifiable factors and the risk of spinal stenosis: a multivariable Mendelian randomization analysis
Source: PeerJ. 2023 Mar 21;11:e15087. doi: 10.7717/peerj.15087 (PMC10038083; doi:10.7717/peerj.15087)
Supplement: Supplemental Information 2 [file peerj-11-15087-s002.zip]

Archive with 7 entries (7 files):
- Analysis-code.zip
- RAW_data_csv_files/BMI_Spinal-stenosis.csv
- RAW_data_csv_files/Education_Spinal-stenosis.csv
- RAW_data_csv_files/Length-of-mobile-phone-use_Spinal-stenosis.csv
- RAW_data_csv_files/Smorking_Spinal-stenosis.csv
- RAW_data_csv_files/Time-spent-watching-television_Spinal-stenosis.csv
- STROBE-MR-checklist-fillable(1).docx
