# Supplementary material for: Evaluating the causal relationship between five modifiable factors and the risk of spinal stenosis: a multivariable Mendelian randomization analysis
Source: PeerJ. 2023 Mar 21;11:e15087. doi: 10.7717/peerj.15087 (PMC10038083; doi:10.7717/peerj.15087)
Supplement: Supplemental Information 2 [file peerj-11-15087-s002.zip › RAW_data_csv_files/BMI_Spinal-stenosis.csv]

	SNP	effect_allele.exposure	other_allele.exposure	effect_allele.outcome	other_allele.outcome	beta.exposure	beta.outcome	eaf.exposure	eaf.outcome	remove	palindromic	ambiguous	id.outcome	chr	pos	se.outcome	samplesize.outcome	pval.outcome	outcome	originalname.outcome	outcome.deprecated	mr_keep.outcome	data_source.outcome	proxy.outcome	target_snp.outcome	proxy_snp.outcome	target_a1.outcome	target_a2.outcome	proxy_a1.outcome	proxy_a2.outcome	ncase.outcome	ncontrol.outcome	chr.exposure	pos.exposure	se.exposure	pval.exposure	samplesize.exposure	id.exposure	exposure	mr_keep.exposure	pval_origin.exposure	data_source.exposure	action	mr_keep	ncase.exposure	ncontrol.exposure	maf.exposure	maf.outcome	SD.exposure
1	rs10009336	T	C	T	C	-0.014	0.0217	0.1638	0.1656	FALSE	FALSE	FALSE	finn-b-M13_SPINSTENOSIS	4	44480783	0.0225	173851	0.3359	Spinal stenosis || id:finn-b-M13_SPINSTENOSIS	Spinal stenosis	Spinal stenosis || ||	TRUE	igd	NA	NA	NA	NA	NA	NA	NA	9169	164682	4	44480783	0.0022	2.19999e-10	681275	ieu-b-40	body mass index || id:ieu-b-40	TRUE	reported	igd	2	TRUE	NA	NA	0.1638	0.1638	1.81586645984775
2	rs10132280	A	C	A	C	-0.0223	-0.0065	0.3017	0.3481	FALSE	FALSE	FALSE	finn-b-M13_SPINSTENOSIS	14	25928179	0.0175	173851	0.707801	Spinal stenosis || id:finn-b-M13_SPINSTENOSIS	Spinal stenosis	Spinal stenosis || ||	TRUE	igd	NA	NA	NA	NA	NA	NA	NA	9169	164682	14	25928179	0.0018	5.60015e-35	681275	ieu-b-40	body mass index || id:ieu-b-40	TRUE	reported	igd	2	TRUE	NA	NA	0.3017	0.3017	1.48570892169361
3	rs10169594	C	T	C	T	0.0121	0.0092	0.3596	0.3612	FALSE	FALSE	FALSE	finn-b-M13_SPINSTENOSIS	2	41637688	0.0173	173851	0.5938	Spinal stenosis || id:finn-b-M13_SPINSTENOSIS	Spinal stenosis	Spinal stenosis || ||	TRUE	igd	NA	NA	NA	NA	NA	NA	NA	9169	164682	2	41637688	0.0018	1.99986e-11	681275	ieu-b-40	body mass index || id:ieu-b-40	TRUE	reported	igd	2	TRUE	NA	NA	0.3596	0.3596	1.48570892169361
4	rs10182181	G	A	G	A	0.0325	0.0225	0.4753	0.4183	FALSE	FALSE	FALSE	finn-b-M13_SPINSTENOSIS	2	25150296	0.0169	173851	0.1835	Spinal stenosis || id:finn-b-M13_SPINSTENOSIS	Spinal stenosis	Spinal stenosis || ||	TRUE	igd	NA	NA	NA	NA	NA	NA	NA	9169	164682	2	25150296	0.0016	6.70039e-90	681275	ieu-b-40	body mass index || id:ieu-b-40	TRUE	reported	igd	2	TRUE	NA	NA	0.4753	0.4753	1.32063015261655
5	rs10192119	G	T	G	T	0.0166	-0.0227	0.1673	0.1973	FALSE	FALSE	FALSE	finn-b-M13_SPINSTENOSIS	2	164581241	0.0208	173851	0.2756	Spinal stenosis || id:finn-b-M13_SPINSTENOSIS	Spinal stenosis	Spinal stenosis || ||	TRUE	igd	NA	NA	NA	NA	NA	NA	NA	9169	164682	2	164581241	0.0022	2.99985e-14	681275	ieu-b-40	body mass index || id:ieu-b-40	TRUE	reported	igd	2	TRUE	NA	NA	0.1673	0.1673	1.81586645984775
6	rs10197031	C	T	C	T	0.0166	0.0195	0.2834	0.3436	FALSE	FALSE	FALSE	finn-b-M13_SPINSTENOSIS	2	105454590	0.0175	173851	0.2673	Spinal stenosis || id:finn-b-M13_SPINSTENOSIS	Spinal stenosis	Spinal stenosis || ||	TRUE	igd	NA	NA	NA	NA	NA	NA	NA	9169	164682	2	105454590	0.0019	1.9002e-18	681275	ieu-b-40	body mass index || id:ieu-b-40	TRUE	reported	igd	2	TRUE	NA	NA	0.2834	0.2834	1.56824830623215
7	rs10247983	A	G	A	G	0.0201	-0.0524	0.9213	0.9144	FALSE	FALSE	FALSE	finn-b-M13_SPINSTENOSIS	7	114590228	0.0301	173851	0.0815906	Spinal stenosis || id:finn-b-M13_SPINSTENOSIS	Spinal stenosis	Spinal stenosis || ||	TRUE	igd	NA	NA	NA	NA	NA	NA	NA	9169	164682	7	114590228	0.0033	1.7e-09	681275	ieu-b-40	body mass index || id:ieu-b-40	TRUE	reported	igd	2	TRUE	NA	NA	0.0787	0.0856	2.72379968977162
8	rs10248136	T	C	T	C	-0.0097	0.0247	0.5142	0.4833	FALSE	FALSE	FALSE	finn-b-M13_SPINSTENOSIS	7	39077397	0.0167	173851	0.1391	Spinal stenosis || id:finn-b-M13_SPINSTENOSIS	Spinal stenosis	Spinal stenosis || ||	TRUE	igd	NA	NA	NA	NA	NA	NA	NA	9169	164682	7	39077397	0.0017	2e-08	681275	ieu-b-40	body mass index || id:ieu-b-40	TRUE	reported	igd	2	TRUE	NA	NA	0.4858	0.5142	1.40316953715508
9	rs10269783	A	G	A	G	0.0133	-0.0026	0.3896	0.4581	FALSE	FALSE	FALSE	finn-b-M13_SPINSTENOSIS	7	49616203	0.0167	173851	0.875	Spinal stenosis || id:finn-b-M13_SPINSTENOSIS	Spinal stenosis	Spinal stenosis || ||	TRUE	igd	NA	NA	NA	NA	NA	NA	NA	9169	164682	7	49616203	0.0017	1.39991e-15	681275	ieu-b-40	body mass index || id:ieu-b-40	TRUE	reported	igd	2	TRUE	NA	NA	0.3896	0.3896	1.40316953715508
10	rs10408324	T	C	T	C	-0.0124	-0.029	0.2744	0.3055	FALSE	FALSE	FALSE	finn-b-M13_SPINSTENOSIS	19	51774806	0.018	173851	0.1078	Spinal stenosis || id:finn-b-M13_SPINSTENOSIS	Spinal stenosis	Spinal stenosis || ||	TRUE	igd	NA	NA	NA	NA	NA	NA	NA	9169	164682	19	51774806	0.0019	9.49948e-11	681275	ieu-b-40	body mass index || id:ieu-b-40	TRUE	reported	igd	2	TRUE	NA	NA	0.2744	0.2744	1.56824830623215
11	rs10478110	C	A	C	A	0.01	0.0119	0.4348	0.4935	FALSE	FALSE	FALSE	finn-b-M13_SPINSTENOSIS	5	112445734	0.0167	173851	0.4745	Spinal stenosis || id:finn-b-M13_SPINSTENOSIS	Spinal stenosis	Spinal stenosis || ||	TRUE	igd	NA	NA	NA	NA	NA	NA	NA	9169	164682	5	112445734	0.0017	9.59997e-09	681275	ieu-b-40	body mass index || id:ieu-b-40	TRUE	reported	igd	2	TRUE	NA	NA	0.4348	0.4348	1.40316953715508
12	rs1048932	A	C	A	C	-0.016	-0.0119	0.4162	0.4287	FALSE	FALSE	FALSE	finn-b-M13_SPINSTENOSIS	11	115044850	0.0168	173851	0.4802	Spinal stenosis || id:finn-b-M13_SPINSTENOSIS	Spinal stenosis	Spinal stenosis || ||	TRUE	igd	NA	NA	NA	NA	NA	NA	NA	9169	164682	11	115044850	0.0017	3.80014e-22	681275	ieu-b-40	body mass index || id:ieu-b-40	TRUE	reported	igd	2	TRUE	NA	NA	0.4162	0.4162	1.40316953715508
13	rs10492229	T	C	T	C	0.0142	-0.01	0.2268	0.271	FALSE	FALSE	FALSE	finn-b-M13_SPINSTENOSIS	12	110602173	0.0187	173851	0.5944	Spinal stenosis || id:finn-b-M13_SPINSTENOSIS	Spinal stenosis	Spinal stenosis || ||	TRUE	igd	NA	NA	NA	NA	NA	NA	NA	9169	164682	12	110602173	0.0019	7.70016e-14	681275	ieu-b-40	body mass index || id:ieu-b-40	TRUE	reported	igd	2	TRUE	NA	NA	0.2268	0.2268	1.56824830623215
14	rs10510419	T	G	T	G	-0.0177	-0.0363	0.1416	0.1424	FALSE	FALSE	FALSE	finn-b-M13_SPINSTENOSIS	3	12426936	0.0237	173851	0.1256	Spinal stenosis || id:finn-b-M13_SPINSTENOSIS	Spinal stenosis	Spinal stenosis || ||	TRUE	igd	NA	NA	NA	NA	NA	NA	NA	9169	164682	3	12426936	0.0023	2.19989e-14	681275	ieu-b-40	body mass index || id:ieu-b-40	TRUE	reported	igd	2	TRUE	NA	NA	0.1416	0.1416	1.89840584438628
15	rs10518694	A	C	A	C	0.0146	-0.0094	0.1424	0.1087	FALSE	FALSE	FALSE	finn-b-M13_SPINSTENOSIS	15	53072673	0.027	173851	0.728201	Spinal stenosis || id:finn-b-M13_SPINSTENOSIS	Spinal stenosis	Spinal stenosis || ||	TRUE	igd	NA	NA	NA	NA	NA	NA	NA	9169	164682	15	53072673	0.0025	3.29997e-09	681275	ieu-b-40	body mass index || id:ieu-b-40	TRUE	reported	igd	2	TRUE	NA	NA	0.1424	0.1424	2.06348461346335
16	rs1064213	A	G	A	G	0.012	0.0195	0.492	0.3986	FALSE	FALSE	FALSE	finn-b-M13_SPINSTENOSIS	2	198950240	0.017	173851	0.2538	Spinal stenosis || id:finn-b-M13_SPINSTENOSIS	Spinal stenosis	Spinal stenosis || ||	TRUE	igd	NA	NA	NA	NA	NA	NA	NA	9169	164682	2	198950240	0.0017	2.39994e-12	681275	ieu-b-40	body mass index || id:ieu-b-40	TRUE	reported	igd	2	TRUE	NA	NA	0.492	0.492	1.40316953715508
17	rs10733051	G	A	G	A	-0.0097	0.0031	0.4802	0.5668	FALSE	FALSE	FALSE	finn-b-M13_SPINSTENOSIS	1	167280354	0.0168	173851	0.8556	Spinal stenosis || id:finn-b-M13_SPINSTENOSIS	Spinal stenosis	Spinal stenosis || ||	TRUE	igd	NA	NA	NA	NA	NA	NA	NA	9169	164682	1	167280354	0.0016	2.90001e-09	681275	ieu-b-40	body mass index || id:ieu-b-40	TRUE	reported	igd	2	TRUE	NA	NA	0.4802	0.4332	1.32063015261655
18	rs10742752	C	T	C	T	0.0124	-0.0151	0.6159	0.5726	FALSE	FALSE	FALSE	finn-b-M13_SPINSTENOSIS	11	45438374	0.0168	173851	0.3684	Spinal stenosis || id:finn-b-M13_SPINSTENOSIS	Spinal stenosis	Spinal stenosis || ||	TRUE	igd	NA	NA	NA	NA	NA	NA	NA	9169	164682	11	45438374	0.0017	1.10002e-13	681275	ieu-b-40	body mass index || id:ieu-b-40	TRUE	reported	igd	2	TRUE	NA	NA	0.3841	0.4274	1.40316953715508
19	rs10747488	A	C	A	C	-0.0123	-0.0211	0.7601	0.6834	FALSE	FALSE	FALSE	finn-b-M13_SPINSTENOSIS	1	98299475	0.0179	173851	0.2408	Spinal stenosis || id:finn-b-M13_SPINSTENOSIS	Spinal stenosis	Spinal stenosis || ||	TRUE	igd	NA	NA	NA	NA	NA	NA	NA	9169	164682	1	98299475	0.002	1.2e-09	681275	ieu-b-40	body mass index || id:ieu-b-40	TRUE	reported	igd	2	TRUE	NA	NA	0.2399	0.3166	1.65078769077068
20	rs10750215	T	G	T	G	0.0108	0.0023	0.3883	0.3949	FALSE	FALSE	FALSE	finn-b-M13_SPINSTENOSIS	11	122505344	0.0171	173851	0.8942	Spinal stenosis || id:finn-b-M13_SPINSTENOSIS	Spinal stenosis	Spinal stenosis || ||	TRUE	igd	NA	NA	NA	NA	NA	NA	NA	9169	164682	11	122505344	0.0017	1.29999e-10	681275	ieu-b-40	body mass index || id:ieu-b-40	TRUE	reported	igd	2	TRUE	NA	NA	0.3883	0.3883	1.40316953715508
21	rs1075901	C	T	C	T	0.0121	0.0246	0.5639	0.5945	FALSE	FALSE	FALSE	finn-b-M13_SPINSTENOSIS	17	15943910	0.017	173851	0.1462	Spinal stenosis || id:finn-b-M13_SPINSTENOSIS	Spinal stenosis	Spinal stenosis || ||	TRUE	igd	NA	NA	NA	NA	NA	NA	NA	9169	164682	17	15943910	0.0016	1.20005e-13	681275	ieu-b-40	body mass index || id:ieu-b-40	TRUE	reported	igd	2	TRUE	NA	NA	0.4361	0.4055	1.32063015261655
22	rs10768994	C	T	C	T	-0.0114	0.0089	0.4337	0.4214	FALSE	FALSE	FALSE	finn-b-M13_SPINSTENOSIS	11	43936945	0.0169	173851	0.5974	Spinal stenosis || id:finn-b-M13_SPINSTENOSIS	Spinal stenosis	Spinal stenosis || ||	TRUE	igd	NA	NA	NA	NA	NA	NA	NA	9169	164682	11	43936945	0.0017	6.4003e-12	681275	ieu-b-40	body mass index || id:ieu-b-40	TRUE	reported	igd	2	TRUE	NA	NA	0.4337	0.4337	1.40316953715508
23	rs10795422	G	A	G	A	0.0139	0.015	0.6905	0.7224	FALSE	FALSE	FALSE	finn-b-M13_SPINSTENOSIS	10	16759312	0.0187	173851	0.4242	Spinal stenosis || id:finn-b-M13_SPINSTENOSIS	Spinal stenosis	Spinal stenosis || ||	TRUE	igd	NA	NA	NA	NA	NA	NA	NA	9169	164682	10	16759312	0.0019	9.30037e-14	681275	ieu-b-40	body mass index || id:ieu-b-40	TRUE	reported	igd	2	TRUE	NA	NA	0.3095	0.2776	1.56824830623215
24	rs10811871	G	A	G	A	-0.0108	-0.0041	0.3829	0.3751	FALSE	FALSE	FALSE	finn-b-M13_SPINSTENOSIS	9	23200766	0.0172	173851	0.8122	Spinal stenosis || id:finn-b-M13_SPINSTENOSIS	Spinal stenosis	Spinal stenosis || ||	TRUE	igd	NA	NA	NA	NA	NA	NA	NA	9169	164682	9	23200766	0.0018	1.6e-09	681275	ieu-b-40	body mass index || id:ieu-b-40	TRUE	reported	igd	2	TRUE	NA	NA	0.3829	0.3829	1.48570892169361
26	rs10858334	G	C	G	C	0.0143	-0.0172	0.1415	0.07785	FALSE	TRUE	FALSE	finn-b-M13_SPINSTENOSIS	9	137989785	0.0314	173851	0.5855	Spinal stenosis || id:finn-b-M13_SPINSTENOSIS	Spinal stenosis	Spinal stenosis || ||	TRUE	igd	NA	NA	NA	NA	NA	NA	NA	9169	164682	9	137989785	0.0026	2.69998e-08	681275	ieu-b-40	body mass index || id:ieu-b-40	TRUE	reported	igd	2	TRUE	NA	NA	0.1415	0.1415	2.14602399800189
27	rs10867256	T	C	T	C	-0.0118	-0.0185	0.553	0.6034	FALSE	FALSE	FALSE	finn-b-M13_SPINSTENOSIS	9	81367391	0.0171	173851	0.2782	Spinal stenosis || id:finn-b-M13_SPINSTENOSIS	Spinal stenosis	Spinal stenosis || ||	TRUE	igd	NA	NA	NA	NA	NA	NA	NA	9169	164682	9	81367391	0.0017	8.69961e-12	681275	ieu-b-40	body mass index || id:ieu-b-40	TRUE	reported	igd	2	TRUE	NA	NA	0.447	0.3966	1.40316953715508
28	rs10878946	T	C	T	C	-0.0141	-0.0378	0.714	0.6483	FALSE	FALSE	FALSE	finn-b-M13_SPINSTENOSIS	12	69642315	0.0174	173851	0.0298003	Spinal stenosis || id:finn-b-M13_SPINSTENOSIS	Spinal stenosis	Spinal stenosis || ||	TRUE	igd	NA	NA	NA	NA	NA	NA	NA	9169	164682	12	69642315	0.0019	3.59998e-13	681275	ieu-b-40	body mass index || id:ieu-b-40	TRUE	reported	igd	2	TRUE	NA	NA	0.286	0.3517	1.56824830623215
30	rs10914462	G	A	G	A	-0.0112	0.0078	0.4255	0.4317	FALSE	FALSE	FALSE	finn-b-M13_SPINSTENOSIS	1	32125943	0.0168	173851	0.6426	Spinal stenosis || id:finn-b-M13_SPINSTENOSIS	Spinal stenosis	Spinal stenosis || ||	TRUE	igd	NA	NA	NA	NA	NA	NA	NA	9169	164682	1	32125943	0.0017	1.5e-10	681275	ieu-b-40	body mass index || id:ieu-b-40	TRUE	reported	igd	2	TRUE	NA	NA	0.4255	0.4255	1.40316953715508
31	rs10915840	A	G	A	G	-0.0118	-0.0054	0.283	0.2333	FALSE	FALSE	FALSE	finn-b-M13_SPINSTENOSIS	1	225668524	0.0199	173851	0.7845	Spinal stenosis || id:finn-b-M13_SPINSTENOSIS	Spinal stenosis	Spinal stenosis || ||	TRUE	igd	NA	NA	NA	NA	NA	NA	NA	9169	164682	1	225668524	0.0019	1.29999e-09	681275	ieu-b-40	body mass index || id:ieu-b-40	TRUE	reported	igd	2	TRUE	NA	NA	0.283	0.283	1.56824830623215
32	rs10920678	G	A	G	A	-0.0155	0.0012	0.5709	0.4741	FALSE	FALSE	FALSE	finn-b-M13_SPINSTENOSIS	1	190239907	0.0167	173851	0.9447	Spinal stenosis || id:finn-b-M13_SPINSTENOSIS	Spinal stenosis	Spinal stenosis || ||	TRUE	igd	NA	NA	NA	NA	NA	NA	NA	9169	164682	1	190239907	0.0016	1.50003e-21	681275	ieu-b-40	body mass index || id:ieu-b-40	TRUE	reported	igd	2	TRUE	NA	NA	0.4291	0.5259	1.32063015261655
33	rs10938397	G	A	G	A	0.0324	0.0735	0.4317	0.4721	FALSE	FALSE	FALSE	finn-b-M13_SPINSTENOSIS	4	45182527	0.0166	173851	9.99102e-06	Spinal stenosis || id:finn-b-M13_SPINSTENOSIS	Spinal stenosis	Spinal stenosis || ||	TRUE	igd	NA	NA	NA	NA	NA	NA	NA	9169	164682	4	45182527	0.0016	3.40017e-86	681275	ieu-b-40	body mass index || id:ieu-b-40	TRUE	reported	igd	2	TRUE	NA	NA	0.4317	0.4317	1.32063015261655
34	rs10942267	G	A	G	A	-0.0156	-0.0418	0.3088	0.221	FALSE	FALSE	FALSE	finn-b-M13_SPINSTENOSIS	5	80841914	0.0201	173851	0.0378303	Spinal stenosis || id:finn-b-M13_SPINSTENOSIS	Spinal stenosis	Spinal stenosis || ||	TRUE	igd	NA	NA	NA	NA	NA	NA	NA	9169	164682	5	80841914	0.0019	3.90032e-17	681275	ieu-b-40	body mass index || id:ieu-b-40	TRUE	reported	igd	2	TRUE	NA	NA	0.3088	0.3088	1.56824830623215
35	rs10953740	G	A	G	A	-0.0153	-0.0262	0.5534	0.5202	FALSE	FALSE	FALSE	finn-b-M13_SPINSTENOSIS	7	113460282	0.0167	173851	0.1164	Spinal stenosis || id:finn-b-M13_SPINSTENOSIS	Spinal stenosis	Spinal stenosis || ||	TRUE	igd	NA	NA	NA	NA	NA	NA	NA	9169	164682	7	113460282	0.0017	1e-18	681275	ieu-b-40	body mass index || id:ieu-b-40	TRUE	reported	igd	2	TRUE	NA	NA	0.4466	0.4798	1.40316953715508
36	rs10962550	C	G	C	G	0.0182	-0.0198	0.1801	0.1758	FALSE	TRUE	FALSE	finn-b-M13_SPINSTENOSIS	9	16720329	0.022	173851	0.3699	Spinal stenosis || id:finn-b-M13_SPINSTENOSIS	Spinal stenosis	Spinal stenosis || ||	TRUE	igd	NA	NA	NA	NA	NA	NA	NA	9169	164682	9	16720329	0.0022	6.20012e-16	681275	ieu-b-40	body mass index || id:ieu-b-40	TRUE	reported	igd	2	TRUE	NA	NA	0.1801	0.1801	1.81586645984775
37	rs10968114	C	A	C	A	-0.0113	0.0071	0.4681	0.51	FALSE	FALSE	FALSE	finn-b-M13_SPINSTENOSIS	9	27800007	0.0166	173851	0.6697	Spinal stenosis || id:finn-b-M13_SPINSTENOSIS	Spinal stenosis	Spinal stenosis || ||	TRUE	igd	NA	NA	NA	NA	NA	NA	NA	9169	164682	9	27800007	0.0017	6.09958e-11	681275	ieu-b-40	body mass index || id:ieu-b-40	TRUE	reported	igd	2	TRUE	NA	NA	0.4681	0.4681	1.40316953715508
38	rs10971709	T	C	T	C	0.0132	0.0444	0.2062	0.1825	FALSE	FALSE	FALSE	finn-b-M13_SPINSTENOSIS	9	33804813	0.0216	173851	0.0400904	Spinal stenosis || id:finn-b-M13_SPINSTENOSIS	Spinal stenosis	Spinal stenosis || ||	TRUE	igd	NA	NA	NA	NA	NA	NA	NA	9169	164682	9	33804813	0.0021	6.19998e-10	681275	ieu-b-40	body mass index || id:ieu-b-40	TRUE	reported	igd	2	TRUE	NA	NA	0.2062	0.2062	1.73332707530922
39	rs10984756	G	C	G	C	0.0174	0.0179	0.1048	0.08483	FALSE	TRUE	FALSE	finn-b-M13_SPINSTENOSIS	9	122651784	0.0306	173851	0.5589	Spinal stenosis || id:finn-b-M13_SPINSTENOSIS	Spinal stenosis	Spinal stenosis || ||	TRUE	igd	NA	NA	NA	NA	NA	NA	NA	9169	164682	9	122651784	0.0029	1.09999e-09	681275	ieu-b-40	body mass index || id:ieu-b-40	TRUE	reported	igd	2	TRUE	NA	NA	0.1048	0.1048	2.39364215161749
40	rs11030618	T	C	T	C	0.011	0.0096	0.5679	0.5483	FALSE	FALSE	FALSE	finn-b-M13_SPINSTENOSIS	11	29243293	0.0167	173851	0.566899	Spinal stenosis || id:finn-b-M13_SPINSTENOSIS	Spinal stenosis	Spinal stenosis || ||	TRUE	igd	NA	NA	NA	NA	NA	NA	NA	9169	164682	11	29243293	0.0017	2.39999e-10	681275	ieu-b-40	body mass index || id:ieu-b-40	TRUE	reported	igd	2	TRUE	NA	NA	0.4321	0.4517	1.40316953715508
41	rs11066188	A	G	A	G	-0.012	-0.02	0.4181	0.3787	FALSE	FALSE	FALSE	finn-b-M13_SPINSTENOSIS	12	112610714	0.0171	173851	0.2431	Spinal stenosis || id:finn-b-M13_SPINSTENOSIS	Spinal stenosis	Spinal stenosis || ||	TRUE	igd	NA	NA	NA	NA	NA	NA	NA	9169	164682	12	112610714	0.0017	8.10028e-13	681275	ieu-b-40	body mass index || id:ieu-b-40	TRUE	reported	igd	2	TRUE	NA	NA	0.4181	0.4181	1.40316953715508
42	rs11084553	G	A	G	A	-0.021	0.0036	0.1518	0.13	FALSE	FALSE	FALSE	finn-b-M13_SPINSTENOSIS	19	31019780	0.0248	173851	0.8836	Spinal stenosis || id:finn-b-M13_SPINSTENOSIS	Spinal stenosis	Spinal stenosis || ||	TRUE	igd	NA	NA	NA	NA	NA	NA	NA	9169	164682	19	31019780	0.0024	1.80011e-18	681275	ieu-b-40	body mass index || id:ieu-b-40	TRUE	reported	igd	2	TRUE	NA	NA	0.1518	0.1518	1.98094522892482
43	rs11105839	A	T	A	T	-0.0109	-0.0098	0.3799	0.3608	FALSE	TRUE	FALSE	finn-b-M13_SPINSTENOSIS	12	91237920	0.0173	173851	0.5716	Spinal stenosis || id:finn-b-M13_SPINSTENOSIS	Spinal stenosis	Spinal stenosis || ||	TRUE	igd	NA	NA	NA	NA	NA	NA	NA	9169	164682	12	91237920	0.0017	1.09999e-10	681275	ieu-b-40	body mass index || id:ieu-b-40	TRUE	reported	igd	2	TRUE	NA	NA	0.3799	0.3799	1.40316953715508
44	rs11115176	C	T	C	T	-0.0121	-0.0182	0.2399	0.2267	FALSE	FALSE	FALSE	finn-b-M13_SPINSTENOSIS	12	82465797	0.0198	173851	0.3582	Spinal stenosis || id:finn-b-M13_SPINSTENOSIS	Spinal stenosis	Spinal stenosis || ||	TRUE	igd	NA	NA	NA	NA	NA	NA	NA	9169	164682	12	82465797	0.0019	2e-10	681275	ieu-b-40	body mass index || id:ieu-b-40	TRUE	reported	igd	2	TRUE	NA	NA	0.2399	0.2399	1.56824830623215
45	rs11118308	G	A	G	A	-0.0101	3e-04	0.4703	0.4511	FALSE	FALSE	FALSE	finn-b-M13_SPINSTENOSIS	1	219633869	0.0167	173851	0.9875	Spinal stenosis || id:finn-b-M13_SPINSTENOSIS	Spinal stenosis	Spinal stenosis || ||	TRUE	igd	NA	NA	NA	NA	NA	NA	NA	9169	164682	1	219633869	0.0016	4.79999e-10	681275	ieu-b-40	body mass index || id:ieu-b-40	TRUE	reported	igd	2	TRUE	NA	NA	0.4703	0.4703	1.32063015261655
46	rs1112613	A	G	A	G	-0.0133	-0.013	0.1762	0.1973	FALSE	FALSE	FALSE	finn-b-M13_SPINSTENOSIS	13	53651850	0.0209	173851	0.5348	Spinal stenosis || id:finn-b-M13_SPINSTENOSIS	Spinal stenosis	Spinal stenosis || ||	TRUE	igd	NA	NA	NA	NA	NA	NA	NA	9169	164682	13	53651850	0.0023	3.40001e-09	681275	ieu-b-40	body mass index || id:ieu-b-40	TRUE	reported	igd	2	TRUE	NA	NA	0.1762	0.1762	1.89840584438628
47	rs11150911	C	A	C	A	-0.0133	0.0082	0.7191	0.6942	FALSE	FALSE	FALSE	finn-b-M13_SPINSTENOSIS	18	73498528	0.018	173851	0.650401	Spinal stenosis || id:finn-b-M13_SPINSTENOSIS	Spinal stenosis	Spinal stenosis || ||	TRUE	igd	NA	NA	NA	NA	NA	NA	NA	9169	164682	18	73498528	0.0018	4.70002e-13	681275	ieu-b-40	body mass index || id:ieu-b-40	TRUE	reported	igd	2	TRUE	NA	NA	0.2809	0.3058	1.48570892169361
48	rs11165643	T	C	T	C	0.0206	-0.0154	0.5828	0.5984	FALSE	FALSE	FALSE	finn-b-M13_SPINSTENOSIS	1	96924097	0.017	173851	0.364	Spinal stenosis || id:finn-b-M13_SPINSTENOSIS	Spinal stenosis	Spinal stenosis || ||	TRUE	igd	NA	NA	NA	NA	NA	NA	NA	9169	164682	1	96924097	0.0017	1.39991e-35	681275	ieu-b-40	body mass index || id:ieu-b-40	TRUE	reported	igd	2	TRUE	NA	NA	0.4172	0.4016	1.40316953715508
49	rs11170468	C	A	C	A	-0.0123	-0.0207	0.2326	0.1901	FALSE	FALSE	FALSE	finn-b-M13_SPINSTENOSIS	12	39430048	0.0214	173851	0.3327	Spinal stenosis || id:finn-b-M13_SPINSTENOSIS	Spinal stenosis	Spinal stenosis || ||	TRUE	igd	NA	NA	NA	NA	NA	NA	NA	9169	164682	12	39430048	0.0019	1.89998e-10	681275	ieu-b-40	body mass index || id:ieu-b-40	TRUE	reported	igd	2	TRUE	NA	NA	0.2326	0.2326	1.56824830623215
50	rs11173522	A	C	A	C	0.0128	0.0056	0.2078	0.1937	FALSE	FALSE	FALSE	finn-b-M13_SPINSTENOSIS	12	60953472	0.0211	173851	0.7905	Spinal stenosis || id:finn-b-M13_SPINSTENOSIS	Spinal stenosis	Spinal stenosis || ||	TRUE	igd	NA	NA	NA	NA	NA	NA	NA	9169	164682	12	60953472	0.0021	1.09999e-09	681275	ieu-b-40	body mass index || id:ieu-b-40	TRUE	reported	igd	2	TRUE	NA	NA	0.2078	0.2078	1.73332707530922
51	rs11185111	A	G	A	G	-0.0129	-0.0015	0.3042	0.4298	FALSE	FALSE	FALSE	finn-b-M13_SPINSTENOSIS	1	107977075	0.0168	173851	0.9295	Spinal stenosis || id:finn-b-M13_SPINSTENOSIS	Spinal stenosis	Spinal stenosis || ||	TRUE	igd	TRUE	rs11185111	rs17531363	A	G	C	A	9169	164682	1	107962328	0.0019	7.70016e-12	681275	ieu-b-40	body mass index || id:ieu-b-40	TRUE	reported	igd	2	TRUE	NA	NA	0.3042	0.3042	1.56824830623215
52	rs11251352	G	A	G	A	0.0109	0.0199	0.5988	0.5422	FALSE	FALSE	FALSE	finn-b-M13_SPINSTENOSIS	10	2585792	0.0167	173851	0.2335	Spinal stenosis || id:finn-b-M13_SPINSTENOSIS	Spinal stenosis	Spinal stenosis || ||	TRUE	igd	NA	NA	NA	NA	NA	NA	NA	9169	164682	10	2585792	0.0018	7.00003e-10	681275	ieu-b-40	body mass index || id:ieu-b-40	TRUE	reported	igd	2	TRUE	NA	NA	0.4012	0.4578	1.48570892169361
54	rs11496125	T	C	T	C	0.0169	0.0035	0.4212	0.4657	FALSE	FALSE	FALSE	finn-b-M13_SPINSTENOSIS	7	103417557	0.0167	173851	0.8329	Spinal stenosis || id:finn-b-M13_SPINSTENOSIS	Spinal stenosis	Spinal stenosis || ||	TRUE	igd	NA	NA	NA	NA	NA	NA	NA	9169	164682	7	103417557	0.0017	2.99985e-22	681275	ieu-b-40	body mass index || id:ieu-b-40	TRUE	reported	igd	2	TRUE	NA	NA	0.4212	0.4212	1.40316953715508
55	rs11505821	T	A	T	A	0.0311	0.0696	0.0601	0.06284	FALSE	TRUE	FALSE	finn-b-M13_SPINSTENOSIS	7	76818677	0.0348	173851	0.0455795	Spinal stenosis || id:finn-b-M13_SPINSTENOSIS	Spinal stenosis	Spinal stenosis || ||	TRUE	igd	NA	NA	NA	NA	NA	NA	NA	9169	164682	7	76818677	0.0035	2.70023e-19	681275	ieu-b-40	body mass index || id:ieu-b-40	TRUE	reported	igd	2	TRUE	NA	NA	0.0601	0.0601	2.88887845884869
56	rs11538	G	A	G	A	0.0135	-0.0279	0.1805	0.1931	FALSE	FALSE	FALSE	finn-b-M13_SPINSTENOSIS	22	18220831	0.0211	173851	0.1861	Spinal stenosis || id:finn-b-M13_SPINSTENOSIS	Spinal stenosis	Spinal stenosis || ||	TRUE	igd	NA	NA	NA	NA	NA	NA	NA	9169	164682	22	18220831	0.0023	3.29997e-09	681275	ieu-b-40	body mass index || id:ieu-b-40	TRUE	reported	igd	2	TRUE	NA	NA	0.1805	0.1805	1.89840584438628
57	rs1158805	A	C	A	C	-0.0137	0.0014	0.3766	0.4463	FALSE	FALSE	FALSE	finn-b-M13_SPINSTENOSIS	18	40736590	0.0168	173851	0.9321	Spinal stenosis || id:finn-b-M13_SPINSTENOSIS	Spinal stenosis	Spinal stenosis || ||	TRUE	igd	NA	NA	NA	NA	NA	NA	NA	9169	164682	18	40736590	0.0018	1.20005e-14	681275	ieu-b-40	body mass index || id:ieu-b-40	TRUE	reported	igd	2	TRUE	NA	NA	0.3766	0.3766	1.48570892169361
58	rs11609659	C	T	C	T	-0.0154	-0.0134	0.2371	0.2541	FALSE	FALSE	FALSE	finn-b-M13_SPINSTENOSIS	12	108296260	0.019	173851	0.4813	Spinal stenosis || id:finn-b-M13_SPINSTENOSIS	Spinal stenosis	Spinal stenosis || ||	TRUE	igd	NA	NA	NA	NA	NA	NA	NA	9169	164682	12	108296260	0.002	2.19989e-14	681275	ieu-b-40	body mass index || id:ieu-b-40	TRUE	reported	igd	2	TRUE	NA	NA	0.2371	0.2371	1.65078769077068
59	rs11611246	T	G	T	G	0.024	0.026	0.21	0.2166	FALSE	FALSE	FALSE	finn-b-M13_SPINSTENOSIS	12	939480	0.0204	173851	0.2029	Spinal stenosis || id:finn-b-M13_SPINSTENOSIS	Spinal stenosis	Spinal stenosis || ||	TRUE	igd	NA	NA	NA	NA	NA	NA	NA	9169	164682	12	939480	0.002	5.00035e-32	681275	ieu-b-40	body mass index || id:ieu-b-40	TRUE	reported	igd	2	TRUE	NA	NA	0.21	0.21	1.65078769077068
60	rs11615578	T	C	T	C	0.013	0.0167	0.2474	0.2315	FALSE	FALSE	FALSE	finn-b-M13_SPINSTENOSIS	12	121714935	0.02	173851	0.4044	Spinal stenosis || id:finn-b-M13_SPINSTENOSIS	Spinal stenosis	Spinal stenosis || ||	TRUE	igd	NA	NA	NA	NA	NA	NA	NA	9169	164682	12	121714935	0.002	8.10028e-11	681275	ieu-b-40	body mass index || id:ieu-b-40	TRUE	reported	igd	2	TRUE	NA	NA	0.2474	0.2474	1.65078769077068
61	rs11656076	A	G	A	G	-0.0142	-0.0164	0.2254	0.2638	FALSE	FALSE	FALSE	finn-b-M13_SPINSTENOSIS	17	31464270	0.0189	173851	0.3869	Spinal stenosis || id:finn-b-M13_SPINSTENOSIS	Spinal stenosis	Spinal stenosis || ||	TRUE	igd	NA	NA	NA	NA	NA	NA	NA	9169	164682	17	31464270	0.0021	5.60015e-12	681275	ieu-b-40	body mass index || id:ieu-b-40	TRUE	reported	igd	2	TRUE	NA	NA	0.2254	0.2254	1.73332707530922
62	rs11672660	T	C	T	C	-0.034	0.01	0.2049	0.2574	FALSE	FALSE	FALSE	finn-b-M13_SPINSTENOSIS	19	46180184	0.0192	173851	0.6035	Spinal stenosis || id:finn-b-M13_SPINSTENOSIS	Spinal stenosis	Spinal stenosis || ||	TRUE	igd	NA	NA	NA	NA	NA	NA	NA	9169	164682	19	46180184	0.0021	1.69981e-60	681275	ieu-b-40	body mass index || id:ieu-b-40	TRUE	reported	igd	2	TRUE	NA	NA	0.2049	0.2049	1.73332707530922
63	rs11713193	A	G	A	G	0.0239	0.03	0.5073	0.3979	FALSE	FALSE	FALSE	finn-b-M13_SPINSTENOSIS	3	49924424	0.017	173851	0.0774194	Spinal stenosis || id:finn-b-M13_SPINSTENOSIS	Spinal stenosis	Spinal stenosis || ||	TRUE	igd	NA	NA	NA	NA	NA	NA	NA	9169	164682	3	49924424	0.0017	2.39994e-44	681275	ieu-b-40	body mass index || id:ieu-b-40	TRUE	reported	igd	2	TRUE	NA	NA	0.4927	0.5073	1.40316953715508
64	rs11736228	T	A	T	A	-0.0139	-0.0164	0.2587	0.2345	FALSE	TRUE	FALSE	finn-b-M13_SPINSTENOSIS	4	147376805	0.0198	173851	0.4066	Spinal stenosis || id:finn-b-M13_SPINSTENOSIS	Spinal stenosis	Spinal stenosis || ||	TRUE	igd	NA	NA	NA	NA	NA	NA	NA	9169	164682	4	147376805	0.002	4.10015e-12	681275	ieu-b-40	body mass index || id:ieu-b-40	TRUE	reported	igd	2	TRUE	NA	NA	0.2587	0.2587	1.65078769077068
65	rs11738695	A	C	A	C	0.0097	-0.0165	0.586	0.5783	FALSE	FALSE	FALSE	finn-b-M13_SPINSTENOSIS	5	108699161	0.0168	173851	0.3284	Spinal stenosis || id:finn-b-M13_SPINSTENOSIS	Spinal stenosis	Spinal stenosis || ||	TRUE	igd	NA	NA	NA	NA	NA	NA	NA	9169	164682	5	108699161	0.0017	2e-08	681275	ieu-b-40	body mass index || id:ieu-b-40	TRUE	reported	igd	2	TRUE	NA	NA	0.414	0.4217	1.40316953715508
66	rs11739877	T	C	T	C	0.0117	-0.013	0.6118	0.5346	FALSE	FALSE	FALSE	finn-b-M13_SPINSTENOSIS	5	105876806	0.0167	173851	0.4381	Spinal stenosis || id:finn-b-M13_SPINSTENOSIS	Spinal stenosis	Spinal stenosis || ||	TRUE	igd	NA	NA	NA	NA	NA	NA	NA	9169	164682	5	105876806	0.0018	6.59933e-11	681275	ieu-b-40	body mass index || id:ieu-b-40	TRUE	reported	igd	2	TRUE	NA	NA	0.3882	0.4654	1.48570892169361
67	rs11781699	C	T	C	T	0.0132	0.0179	0.1896	0.2836	FALSE	FALSE	FALSE	finn-b-M13_SPINSTENOSIS	8	118863061	0.0185	173851	0.3328	Spinal stenosis || id:finn-b-M13_SPINSTENOSIS	Spinal stenosis	Spinal stenosis || ||	TRUE	igd	NA	NA	NA	NA	NA	NA	NA	9169	164682	8	118863061	0.0021	3.09999e-10	681275	ieu-b-40	body mass index || id:ieu-b-40	TRUE	reported	igd	2	TRUE	NA	NA	0.1896	0.1896	1.73332707530922
68	rs1187352	C	T	C	T	0.0119	-0.0028	0.6518	0.6862	FALSE	FALSE	FALSE	finn-b-M13_SPINSTENOSIS	9	87293457	0.0179	173851	0.875	Spinal stenosis || id:finn-b-M13_SPINSTENOSIS	Spinal stenosis	Spinal stenosis || ||	TRUE	igd	NA	NA	NA	NA	NA	NA	NA	9169	164682	9	87293457	0.0018	6.00067e-11	681275	ieu-b-40	body mass index || id:ieu-b-40	TRUE	reported	igd	2	TRUE	NA	NA	0.3482	0.3138	1.48570892169361
69	rs11880870	G	A	G	A	-0.0189	-0.0498	0.4801	0.5277	FALSE	FALSE	FALSE	finn-b-M13_SPINSTENOSIS	19	18830704	0.0167	173851	0.00279299	Spinal stenosis || id:finn-b-M13_SPINSTENOSIS	Spinal stenosis	Spinal stenosis || ||	TRUE	igd	NA	NA	NA	NA	NA	NA	NA	9169	164682	19	18830704	0.0017	1e-28	681275	ieu-b-40	body mass index || id:ieu-b-40	TRUE	reported	igd	2	TRUE	NA	NA	0.4801	0.4723	1.40316953715508
70	rs11889536	G	A	G	A	-0.0189	-0.0223	0.1493	0.05386	FALSE	FALSE	FALSE	finn-b-M13_SPINSTENOSIS	2	220163543	0.0379	173851	0.5566	Spinal stenosis || id:finn-b-M13_SPINSTENOSIS	Spinal stenosis	Spinal stenosis || ||	TRUE	igd	NA	NA	NA	NA	NA	NA	NA	9169	164682	2	220163543	0.0024	6.4003e-15	681275	ieu-b-40	body mass index || id:ieu-b-40	TRUE	reported	igd	2	TRUE	NA	NA	0.1493	0.1493	1.98094522892482
71	rs11908637	A	G	A	G	-0.012	0.0075	0.236	0.2778	FALSE	FALSE	FALSE	finn-b-M13_SPINSTENOSIS	20	47428485	0.0186	173851	0.6872	Spinal stenosis || id:finn-b-M13_SPINSTENOSIS	Spinal stenosis	Spinal stenosis || ||	TRUE	igd	NA	NA	NA	NA	NA	NA	NA	9169	164682	20	47428485	0.0021	4.90004e-09	681275	ieu-b-40	body mass index || id:ieu-b-40	TRUE	reported	igd	2	TRUE	NA	NA	0.236	0.236	1.73332707530922
72	rs11945861	A	G	A	G	-0.0148	-0.0202	0.2369	0.2286	FALSE	FALSE	FALSE	finn-b-M13_SPINSTENOSIS	4	65700865	0.02	173851	0.3113	Spinal stenosis || id:finn-b-M13_SPINSTENOSIS	Spinal stenosis	Spinal stenosis || ||	TRUE	igd	NA	NA	NA	NA	NA	NA	NA	9169	164682	4	65700865	0.002	5.00035e-13	681275	ieu-b-40	body mass index || id:ieu-b-40	TRUE	reported	igd	2	TRUE	NA	NA	0.2369	0.2369	1.65078769077068
73	rs11951673	T	C	T	C	-0.0123	0.0093	0.3941	0.301	FALSE	FALSE	FALSE	finn-b-M13_SPINSTENOSIS	5	95861012	0.0181	173851	0.6095	Spinal stenosis || id:finn-b-M13_SPINSTENOSIS	Spinal stenosis	Spinal stenosis || ||	TRUE	igd	NA	NA	NA	NA	NA	NA	NA	9169	164682	5	95861012	0.0017	1.10002e-13	681275	ieu-b-40	body mass index || id:ieu-b-40	TRUE	reported	igd	2	TRUE	NA	NA	0.3941	0.3941	1.40316953715508
74	rs12041258	C	T	C	T	-0.0146	-0.0207	0.2287	0.2369	FALSE	FALSE	FALSE	finn-b-M13_SPINSTENOSIS	1	195047936	0.0196	173851	0.2892	Spinal stenosis || id:finn-b-M13_SPINSTENOSIS	Spinal stenosis	Spinal stenosis || ||	TRUE	igd	NA	NA	NA	NA	NA	NA	NA	9169	164682	1	195047936	0.002	9.49948e-13	681275	ieu-b-40	body mass index || id:ieu-b-40	TRUE	reported	igd	2	TRUE	NA	NA	0.2287	0.2287	1.65078769077068
75	rs12044597	G	A	G	A	0.0143	0.0355	0.5029	0.5169	FALSE	FALSE	FALSE	finn-b-M13_SPINSTENOSIS	1	1708801	0.0167	173851	0.0331497	Spinal stenosis || id:finn-b-M13_SPINSTENOSIS	Spinal stenosis	Spinal stenosis || ||	TRUE	igd	NA	NA	NA	NA	NA	NA	NA	9169	164682	1	1708801	0.0016	1.69981e-18	681275	ieu-b-40	body mass index || id:ieu-b-40	TRUE	reported	igd	2	TRUE	NA	NA	0.4971	0.4831	1.32063015261655
76	rs12049202	T	C	T	C	0.024	0.0093	0.203	0.2838	FALSE	FALSE	FALSE	finn-b-M13_SPINSTENOSIS	1	77967523	0.0185	173851	0.6159	Spinal stenosis || id:finn-b-M13_SPINSTENOSIS	Spinal stenosis	Spinal stenosis || ||	TRUE	igd	NA	NA	NA	NA	NA	NA	NA	9169	164682	1	77967523	0.0022	1e-28	681275	ieu-b-40	body mass index || id:ieu-b-40	TRUE	reported	igd	2	TRUE	NA	NA	0.203	0.203	1.81586645984775
77	rs12098284	T	C	T	C	0.0178	-0.0176	0.1241	0.07372	FALSE	FALSE	FALSE	finn-b-M13_SPINSTENOSIS	10	76047464	0.0319	173851	0.5813	Spinal stenosis || id:finn-b-M13_SPINSTENOSIS	Spinal stenosis	Spinal stenosis || ||	TRUE	igd	NA	NA	NA	NA	NA	NA	NA	9169	164682	10	76047464	0.0026	1.80011e-11	681275	ieu-b-40	body mass index || id:ieu-b-40	TRUE	reported	igd	2	TRUE	NA	NA	0.1241	0.1241	2.14602399800189
78	rs12150665	C	T	C	T	-0.0162	0.0033	0.4058	0.3694	FALSE	FALSE	FALSE	finn-b-M13_SPINSTENOSIS	17	34914787	0.0173	173851	0.8483	Spinal stenosis || id:finn-b-M13_SPINSTENOSIS	Spinal stenosis	Spinal stenosis || ||	TRUE	igd	NA	NA	NA	NA	NA	NA	NA	9169	164682	17	34914787	0.0017	1.59993e-22	681275	ieu-b-40	body mass index || id:ieu-b-40	TRUE	reported	igd	2	TRUE	NA	NA	0.4058	0.4058	1.40316953715508
79	rs1218822	A	G	A	G	0.0168	-0.023	0.6663	0.667	FALSE	FALSE	FALSE	finn-b-M13_SPINSTENOSIS	13	28011963	0.0177	173851	0.1917	Spinal stenosis || id:finn-b-M13_SPINSTENOSIS	Spinal stenosis	Spinal stenosis || ||	TRUE	igd	NA	NA	NA	NA	NA	NA	NA	9169	164682	13	28011963	0.0017	1.9002e-22	681275	ieu-b-40	body mass index || id:ieu-b-40	TRUE	reported	igd	2	TRUE	NA	NA	0.3337	0.333	1.40316953715508
80	rs12299814	A	C	A	C	-0.0157	-0.0347	0.2525	0.3413	FALSE	FALSE	FALSE	finn-b-M13_SPINSTENOSIS	12	90216146	0.0176	173851	0.0484295	Spinal stenosis || id:finn-b-M13_SPINSTENOSIS	Spinal stenosis	Spinal stenosis || ||	TRUE	igd	NA	NA	NA	NA	NA	NA	NA	9169	164682	12	90216146	0.002	5.19996e-15	681275	ieu-b-40	body mass index || id:ieu-b-40	TRUE	reported	igd	2	TRUE	NA	NA	0.2525	0.2525	1.65078769077068
81	rs12328930	C	T	C	T	0.0098	0.0349	0.4235	0.3763	FALSE	FALSE	FALSE	finn-b-M13_SPINSTENOSIS	2	175079125	0.0172	173851	0.0426501	Spinal stenosis || id:finn-b-M13_SPINSTENOSIS	Spinal stenosis	Spinal stenosis || ||	TRUE	igd	NA	NA	NA	NA	NA	NA	NA	9169	164682	2	175079125	0.0017	1.79999e-08	681275	ieu-b-40	body mass index || id:ieu-b-40	TRUE	reported	igd	2	TRUE	NA	NA	0.4235	0.4235	1.40316953715508
82	rs12334877	A	G	A	G	-0.0144	-0.0203	0.198	0.238	FALSE	FALSE	FALSE	finn-b-M13_SPINSTENOSIS	8	67194171	0.0197	173851	0.3033	Spinal stenosis || id:finn-b-M13_SPINSTENOSIS	Spinal stenosis	Spinal stenosis || ||	TRUE	igd	NA	NA	NA	NA	NA	NA	NA	9169	164682	8	67194171	0.0022	7.70016e-11	681275	ieu-b-40	body mass index || id:ieu-b-40	TRUE	reported	igd	2	TRUE	NA	NA	0.198	0.198	1.81586645984775
83	rs12364470	G	T	G	T	0.0178	0.0147	0.1626	0.226	FALSE	FALSE	FALSE	finn-b-M13_SPINSTENOSIS	11	134601012	0.0199	173851	0.4601	Spinal stenosis || id:finn-b-M13_SPINSTENOSIS	Spinal stenosis	Spinal stenosis || ||	TRUE	igd	NA	NA	NA	NA	NA	NA	NA	9169	164682	11	134601012	0.0022	1.10002e-15	681275	ieu-b-40	body mass index || id:ieu-b-40	TRUE	reported	igd	2	TRUE	NA	NA	0.1626	0.1626	1.81586645984775
84	rs12369179	T	C	T	C	-0.0359	0.0016	0.08782	0.08424	FALSE	FALSE	FALSE	finn-b-M13_SPINSTENOSIS	12	122963550	0.03	173851	0.9583	Spinal stenosis || id:finn-b-M13_SPINSTENOSIS	Spinal stenosis	Spinal stenosis || ||	TRUE	igd	NA	NA	NA	NA	NA	NA	NA	9169	164682	12	122963550	0.0031	2.49977e-31	681275	ieu-b-40	body mass index || id:ieu-b-40	TRUE	reported	igd	2	TRUE	NA	NA	0.08782	0.08782	2.55872092069456
85	rs12416812	A	G	A	G	0.0111	0.0034	0.5088	0.565	FALSE	FALSE	FALSE	finn-b-M13_SPINSTENOSIS	11	888632	0.0168	173851	0.8374	Spinal stenosis || id:finn-b-M13_SPINSTENOSIS	Spinal stenosis	Spinal stenosis || ||	TRUE	igd	NA	NA	NA	NA	NA	NA	NA	9169	164682	11	888632	0.0016	6.09958e-12	681275	ieu-b-40	body mass index || id:ieu-b-40	TRUE	reported	igd	2	TRUE	NA	NA	0.4912	0.435	1.32063015261655
86	rs1241986	A	G	A	G	-0.0139	-0.0334	0.8479	0.8185	FALSE	FALSE	FALSE	finn-b-M13_SPINSTENOSIS	18	6873954	0.0218	173851	0.125	Spinal stenosis || id:finn-b-M13_SPINSTENOSIS	Spinal stenosis	Spinal stenosis || ||	TRUE	igd	NA	NA	NA	NA	NA	NA	NA	9169	164682	18	6873954	0.0024	1.09999e-08	681275	ieu-b-40	body mass index || id:ieu-b-40	TRUE	reported	igd	2	TRUE	NA	NA	0.1521	0.1815	1.98094522892482
87	rs12422552	C	G	C	G	-0.0134	-0.01	0.2663	0.2124	FALSE	TRUE	FALSE	finn-b-M13_SPINSTENOSIS	12	14413931	0.0203	173851	0.6233	Spinal stenosis || id:finn-b-M13_SPINSTENOSIS	Spinal stenosis	Spinal stenosis || ||	TRUE	igd	NA	NA	NA	NA	NA	NA	NA	9169	164682	12	14413931	0.002	1.59993e-11	681275	ieu-b-40	body mass index || id:ieu-b-40	TRUE	reported	igd	2	TRUE	NA	NA	0.2663	0.2663	1.65078769077068
88	rs12429545	A	G	A	G	0.0316	0.026	0.1248	0.1395	FALSE	FALSE	FALSE	finn-b-M13_SPINSTENOSIS	13	54102206	0.0242	173851	0.2822	Spinal stenosis || id:finn-b-M13_SPINSTENOSIS	Spinal stenosis	Spinal stenosis || ||	TRUE	igd	NA	NA	NA	NA	NA	NA	NA	9169	164682	13	54102206	0.0025	9.60064e-38	681275	ieu-b-40	body mass index || id:ieu-b-40	TRUE	reported	igd	2	TRUE	NA	NA	0.1248	0.1248	2.06348461346335
89	rs12448257	A	G	A	G	0.0184	0.0013	0.218	0.1633	FALSE	FALSE	FALSE	finn-b-M13_SPINSTENOSIS	16	3599655	0.0226	173851	0.9556	Spinal stenosis || id:finn-b-M13_SPINSTENOSIS	Spinal stenosis	Spinal stenosis || ||	TRUE	igd	NA	NA	NA	NA	NA	NA	NA	9169	164682	16	3599655	0.002	8.10028e-20	681275	ieu-b-40	body mass index || id:ieu-b-40	TRUE	reported	igd	2	TRUE	NA	NA	0.218	0.218	1.65078769077068
90	rs12564992	G	A	G	A	0.0196	0.0555	0.1144	0.08237	FALSE	FALSE	FALSE	finn-b-M13_SPINSTENOSIS	1	174478100	0.0305	173851	0.06897	Spinal stenosis || id:finn-b-M13_SPINSTENOSIS	Spinal stenosis	Spinal stenosis || ||	TRUE	igd	NA	NA	NA	NA	NA	NA	NA	9169	164682	1	174478100	0.0026	5.30029e-14	681275	ieu-b-40	body mass index || id:ieu-b-40	TRUE	reported	igd	2	TRUE	NA	NA	0.1144	0.1144	2.14602399800189
91	rs12593036	G	A	G	A	-0.0154	0.0136	0.2993	0.2816	FALSE	FALSE	FALSE	finn-b-M13_SPINSTENOSIS	15	81058652	0.0185	173851	0.4623	Spinal stenosis || id:finn-b-M13_SPINSTENOSIS	Spinal stenosis	Spinal stenosis || ||	TRUE	igd	NA	NA	NA	NA	NA	NA	NA	9169	164682	15	81058652	0.0019	3.80014e-16	681275	ieu-b-40	body mass index || id:ieu-b-40	TRUE	reported	igd	2	TRUE	NA	NA	0.2993	0.2993	1.56824830623215
92	rs12602912	T	C	T	C	0.0176	0.0603	0.2048	0.2377	FALSE	FALSE	FALSE	finn-b-M13_SPINSTENOSIS	17	65870073	0.0195	173851	0.00200198	Spinal stenosis || id:finn-b-M13_SPINSTENOSIS	Spinal stenosis	Spinal stenosis || ||	TRUE	igd	NA	NA	NA	NA	NA	NA	NA	9169	164682	17	65870073	0.0021	9.8992e-18	681275	ieu-b-40	body mass index || id:ieu-b-40	TRUE	reported	igd	2	TRUE	NA	NA	0.2048	0.2048	1.73332707530922
93	rs1260326	C	T	C	T	0.0105	-0.0114	0.5973	0.6494	FALSE	FALSE	FALSE	finn-b-M13_SPINSTENOSIS	2	27730940	0.0175	173851	0.5138	Spinal stenosis || id:finn-b-M13_SPINSTENOSIS	Spinal stenosis	Spinal stenosis || ||	TRUE	igd	NA	NA	NA	NA	NA	NA	NA	9169	164682	2	27730940	0.0017	3.89996e-10	681275	ieu-b-40	body mass index || id:ieu-b-40	TRUE	reported	igd	2	TRUE	NA	NA	0.4027	0.3506	1.40316953715508
94	rs12629015	G	A	G	A	-0.0135	-0.0091	0.1852	0.2562	FALSE	FALSE	FALSE	finn-b-M13_SPINSTENOSIS	3	119618053	0.019	173851	0.6316	Spinal stenosis || id:finn-b-M13_SPINSTENOSIS	Spinal stenosis	Spinal stenosis || ||	TRUE	igd	NA	NA	NA	NA	NA	NA	NA	9169	164682	3	119618053	0.0023	2.1e-09	681275	ieu-b-40	body mass index || id:ieu-b-40	TRUE	reported	igd	2	TRUE	NA	NA	0.1852	0.1852	1.89840584438628
95	rs1266874	G	A	G	A	0.014	-0.0121	0.3558	0.4832	FALSE	FALSE	FALSE	finn-b-M13_SPINSTENOSIS	6	51779638	0.0167	173851	0.4696	Spinal stenosis || id:finn-b-M13_SPINSTENOSIS	Spinal stenosis	Spinal stenosis || ||	TRUE	igd	NA	NA	NA	NA	NA	NA	NA	9169	164682	6	51779638	0.0018	9.79941e-15	681275	ieu-b-40	body mass index || id:ieu-b-40	TRUE	reported	igd	2	TRUE	NA	NA	0.3558	0.3558	1.48570892169361
96	rs12675063	T	A	T	A	0.0156	0.0041	0.1131	0.06655	FALSE	TRUE	FALSE	finn-b-M13_SPINSTENOSIS	8	132879047	0.0336	173851	0.9027	Spinal stenosis || id:finn-b-M13_SPINSTENOSIS	Spinal stenosis	Spinal stenosis || ||	TRUE	igd	NA	NA	NA	NA	NA	NA	NA	9169	164682	8	132879047	0.0026	1.29999e-09	681275	ieu-b-40	body mass index || id:ieu-b-40	TRUE	reported	igd	2	TRUE	NA	NA	0.1131	0.1131	2.14602399800189
97	rs1268065	A	G	A	G	-0.0102	0.0152	0.4794	0.4835	FALSE	FALSE	FALSE	finn-b-M13_SPINSTENOSIS	6	126042783	0.0167	173851	0.3614	Spinal stenosis || id:finn-b-M13_SPINSTENOSIS	Spinal stenosis	Spinal stenosis || ||	TRUE	igd	NA	NA	NA	NA	NA	NA	NA	9169	164682	6	126042783	0.0017	1e-09	681275	ieu-b-40	body mass index || id:ieu-b-40	TRUE	reported	igd	2	TRUE	NA	NA	0.4794	0.4794	1.40316953715508
98	rs12680842	G	A	G	A	-0.0133	-1e-04	0.3205	0.4159	FALSE	FALSE	FALSE	finn-b-M13_SPINSTENOSIS	8	95582606	0.0169	173851	0.9968	Spinal stenosis || id:finn-b-M13_SPINSTENOSIS	Spinal stenosis	Spinal stenosis || ||	TRUE	igd	NA	NA	NA	NA	NA	NA	NA	9169	164682	8	95582606	0.0018	4.40048e-14	681275	ieu-b-40	body mass index || id:ieu-b-40	TRUE	reported	igd	2	TRUE	NA	NA	0.3205	0.3205	1.48570892169361
99	rs12718572	T	C	T	C	-0.0117	-0.0081	0.4024	0.3178	FALSE	FALSE	FALSE	finn-b-M13_SPINSTENOSIS	7	50573325	0.018	173851	0.653699	Spinal stenosis || id:finn-b-M13_SPINSTENOSIS	Spinal stenosis	Spinal stenosis || ||	TRUE	igd	NA	NA	NA	NA	NA	NA	NA	9169	164682	7	50573325	0.0018	2.99985e-11	681275	ieu-b-40	body mass index || id:ieu-b-40	TRUE	reported	igd	2	TRUE	NA	NA	0.4024	0.4024	1.48570892169361
100	rs12762034	C	T	C	T	0.024	-0.0151	0.07583	0.09561	FALSE	FALSE	FALSE	finn-b-M13_SPINSTENOSIS	10	33969931	0.0284	173851	0.5953	Spinal stenosis || id:finn-b-M13_SPINSTENOSIS	Spinal stenosis	Spinal stenosis || ||	TRUE	igd	NA	NA	NA	NA	NA	NA	NA	9169	164682	10	33969931	0.0032	7.29962e-14	681275	ieu-b-40	body mass index || id:ieu-b-40	TRUE	reported	igd	2	TRUE	NA	NA	0.07583	0.07583	2.64126030523309
101	rs12779328	T	C	T	C	0.0105	-0.0219	0.2833	0.2248	FALSE	FALSE	FALSE	finn-b-M13_SPINSTENOSIS	10	12943973	0.0201	173851	0.2761	Spinal stenosis || id:finn-b-M13_SPINSTENOSIS	Spinal stenosis	Spinal stenosis || ||	TRUE	igd	NA	NA	NA	NA	NA	NA	NA	9169	164682	10	12943973	0.0019	4.49997e-08	681275	ieu-b-40	body mass index || id:ieu-b-40	TRUE	reported	igd	2	TRUE	NA	NA	0.2833	0.2833	1.56824830623215
102	rs1285997	G	C	G	C	0.0142	-0.0228	0.7153	0.7358	FALSE	TRUE	FALSE	finn-b-M13_SPINSTENOSIS	14	91513029	0.0189	173851	0.2273	Spinal stenosis || id:finn-b-M13_SPINSTENOSIS	Spinal stenosis	Spinal stenosis || ||	TRUE	igd	NA	NA	NA	NA	NA	NA	NA	9169	164682	14	91513029	0.0019	1.20005e-13	681275	ieu-b-40	body mass index || id:ieu-b-40	TRUE	reported	igd	2	TRUE	NA	NA	0.2847	0.2642	1.56824830623215
103	rs12888545	G	A	G	A	0.0136	-0.0082	0.2519	0.2359	FALSE	FALSE	FALSE	finn-b-M13_SPINSTENOSIS	14	88308044	0.0196	173851	0.675601	Spinal stenosis || id:finn-b-M13_SPINSTENOSIS	Spinal stenosis	Spinal stenosis || ||	TRUE	igd	NA	NA	NA	NA	NA	NA	NA	9169	164682	14	88308044	0.002	9.09913e-12	681275	ieu-b-40	body mass index || id:ieu-b-40	TRUE	reported	igd	2	TRUE	NA	NA	0.2519	0.2519	1.65078769077068
104	rs12888955	A	G	A	G	-0.0178	-0.0205	0.6513	0.6261	FALSE	FALSE	FALSE	finn-b-M13_SPINSTENOSIS	14	103256877	0.0172	173851	0.2345	Spinal stenosis || id:finn-b-M13_SPINSTENOSIS	Spinal stenosis	Spinal stenosis || ||	TRUE	igd	NA	NA	NA	NA	NA	NA	NA	9169	164682	14	103256877	0.0018	1.39991e-22	681275	ieu-b-40	body mass index || id:ieu-b-40	TRUE	reported	igd	2	TRUE	NA	NA	0.3487	0.3739	1.48570892169361
105	rs12905439	G	C	G	C	-0.0118	0.0148	0.3393	0.3415	FALSE	TRUE	FALSE	finn-b-M13_SPINSTENOSIS	15	99521883	0.0176	173851	0.4015	Spinal stenosis || id:finn-b-M13_SPINSTENOSIS	Spinal stenosis	Spinal stenosis || ||	TRUE	igd	NA	NA	NA	NA	NA	NA	NA	9169	164682	15	99521883	0.0018	1.40001e-10	681275	ieu-b-40	body mass index || id:ieu-b-40	TRUE	reported	igd	2	TRUE	NA	NA	0.3393	0.3393	1.48570892169361
106	rs12914489	A	G	A	G	0.0165	0.0242	0.1103	0.1372	FALSE	FALSE	FALSE	finn-b-M13_SPINSTENOSIS	15	74187937	0.0242	173851	0.317	Spinal stenosis || id:finn-b-M13_SPINSTENOSIS	Spinal stenosis	Spinal stenosis || ||	TRUE	igd	NA	NA	NA	NA	NA	NA	NA	9169	164682	15	74187937	0.0026	3.79997e-10	681275	ieu-b-40	body mass index || id:ieu-b-40	TRUE	reported	igd	2	TRUE	NA	NA	0.1103	0.1103	2.14602399800189
107	rs12922346	C	G	C	G	0.0136	-0.0097	0.2657	0.2052	FALSE	TRUE	FALSE	finn-b-M13_SPINSTENOSIS	16	82438337	0.0208	173851	0.6422	Spinal stenosis || id:finn-b-M13_SPINSTENOSIS	Spinal stenosis	Spinal stenosis || ||	TRUE	igd	NA	NA	NA	NA	NA	NA	NA	9169	164682	16	82438337	0.002	1e-11	681275	ieu-b-40	body mass index || id:ieu-b-40	TRUE	reported	igd	2	TRUE	NA	NA	0.2657	0.2657	1.65078769077068
108	rs12933482	G	A	G	A	0.0186	0.0294	0.1048	0.06083	FALSE	FALSE	FALSE	finn-b-M13_SPINSTENOSIS	16	72189604	0.035	173851	0.4005	Spinal stenosis || id:finn-b-M13_SPINSTENOSIS	Spinal stenosis	Spinal stenosis || ||	TRUE	igd	NA	NA	NA	NA	NA	NA	NA	9169	164682	16	72189604	0.0028	4.90004e-11	681275	ieu-b-40	body mass index || id:ieu-b-40	TRUE	reported	igd	2	TRUE	NA	NA	0.1048	0.1048	2.31110276707895
109	rs12936083	G	A	G	A	0.0139	0.0206	0.3267	0.413	FALSE	FALSE	FALSE	finn-b-M13_SPINSTENOSIS	17	4801887	0.0169	173851	0.2238	Spinal stenosis || id:finn-b-M13_SPINSTENOSIS	Spinal stenosis	Spinal stenosis || ||	TRUE	igd	NA	NA	NA	NA	NA	NA	NA	9169	164682	17	4801887	0.0019	4.10015e-13	681275	ieu-b-40	body mass index || id:ieu-b-40	TRUE	reported	igd	2	TRUE	NA	NA	0.3267	0.3267	1.56824830623215
110	rs12939549	G	A	G	A	-0.018	0.006	0.4335	0.3589	FALSE	FALSE	FALSE	finn-b-M13_SPINSTENOSIS	17	78611724	0.0175	173851	0.733301	Spinal stenosis || id:finn-b-M13_SPINSTENOSIS	Spinal stenosis	Spinal stenosis || ||	TRUE	igd	NA	NA	NA	NA	NA	NA	NA	9169	164682	17	78611724	0.0016	2.70023e-28	681275	ieu-b-40	body mass index || id:ieu-b-40	TRUE	reported	igd	2	TRUE	NA	NA	0.4335	0.4335	1.32063015261655
111	rs1296328	C	A	C	A	-0.0179	0.0032	0.5657	0.4819	FALSE	FALSE	FALSE	finn-b-M13_SPINSTENOSIS	4	137083193	0.0167	173851	0.846	Spinal stenosis || id:finn-b-M13_SPINSTENOSIS	Spinal stenosis	Spinal stenosis || ||	TRUE	igd	NA	NA	NA	NA	NA	NA	NA	9169	164682	4	137083193	0.0018	4.90004e-24	681275	ieu-b-40	body mass index || id:ieu-b-40	TRUE	reported	igd	2	TRUE	NA	NA	0.4343	0.5181	1.48570892169361
112	rs12981256	A	G	A	G	0.0142	0.0143	0.5325	0.4392	FALSE	FALSE	FALSE	finn-b-M13_SPINSTENOSIS	19	1865901	0.0168	173851	0.3966	Spinal stenosis || id:finn-b-M13_SPINSTENOSIS	Spinal stenosis	Spinal stenosis || ||	TRUE	igd	NA	NA	NA	NA	NA	NA	NA	9169	164682	19	1865901	0.0018	1.10002e-15	681275	ieu-b-40	body mass index || id:ieu-b-40	TRUE	reported	igd	2	TRUE	NA	NA	0.4675	0.5325	1.48570892169361
113	rs13021737	G	A	G	A	0.0574	0.0245	0.8319	0.8377	FALSE	FALSE	FALSE	finn-b-M13_SPINSTENOSIS	2	632348	0.0228	173851	0.2816	Spinal stenosis || id:finn-b-M13_SPINSTENOSIS	Spinal stenosis	Spinal stenosis || ||	TRUE	igd	NA	NA	NA	NA	NA	NA	NA	9169	164682	2	632348	0.0021	7.49894e-157	681275	ieu-b-40	body mass index || id:ieu-b-40	TRUE	reported	igd	2	TRUE	NA	NA	0.1681	0.1623	1.73332707530922
115	rs13069244	A	G	A	G	0.0187	0.0249	0.07747	0.04652	FALSE	FALSE	FALSE	finn-b-M13_SPINSTENOSIS	3	180441172	0.0393	173851	0.5268	Spinal stenosis || id:finn-b-M13_SPINSTENOSIS	Spinal stenosis	Spinal stenosis || ||	TRUE	igd	NA	NA	NA	NA	NA	NA	NA	9169	164682	3	180441172	0.0032	2.99999e-09	681275	ieu-b-40	body mass index || id:ieu-b-40	TRUE	reported	igd	2	TRUE	NA	NA	0.07747	0.07747	2.64126030523309
116	rs13107325	T	C	T	C	0.047	0.0849	0.07373	0.0141	FALSE	FALSE	FALSE	finn-b-M13_SPINSTENOSIS	4	103188709	0.0722	173851	0.2396	Spinal stenosis || id:finn-b-M13_SPINSTENOSIS	Spinal stenosis	Spinal stenosis || ||	TRUE	igd	NA	NA	NA	NA	NA	NA	NA	9169	164682	4	103188709	0.0032	1.10002e-47	681275	ieu-b-40	body mass index || id:ieu-b-40	TRUE	reported	igd	2	TRUE	NA	NA	0.07373	0.07373	2.64126030523309
117	rs13110266	A	G	A	G	-0.0117	-0.0271	0.4065	0.4125	FALSE	FALSE	FALSE	finn-b-M13_SPINSTENOSIS	4	162129844	0.0169	173851	0.1092	Spinal stenosis || id:finn-b-M13_SPINSTENOSIS	Spinal stenosis	Spinal stenosis || ||	TRUE	igd	NA	NA	NA	NA	NA	NA	NA	9169	164682	4	162129844	0.0017	1.9002e-12	681275	ieu-b-40	body mass index || id:ieu-b-40	TRUE	reported	igd	2	TRUE	NA	NA	0.4065	0.4065	1.40316953715508
118	rs13147390	C	T	C	T	0.0103	0.0155	0.3569	0.3057	FALSE	FALSE	FALSE	finn-b-M13_SPINSTENOSIS	4	80712000	0.0181	173851	0.3922	Spinal stenosis || id:finn-b-M13_SPINSTENOSIS	Spinal stenosis	Spinal stenosis || ||	TRUE	igd	NA	NA	NA	NA	NA	NA	NA	9169	164682	4	80712000	0.0018	1e-08	681275	ieu-b-40	body mass index || id:ieu-b-40	TRUE	reported	igd	2	TRUE	NA	NA	0.3569	0.3569	1.48570892169361
119	rs13174863	G	A	G	A	0.0192	0.0149	0.1548	0.1497	FALSE	FALSE	FALSE	finn-b-M13_SPINSTENOSIS	5	139080745	0.0235	173851	0.5248	Spinal stenosis || id:finn-b-M13_SPINSTENOSIS	Spinal stenosis	Spinal stenosis || ||	TRUE	igd	NA	NA	NA	NA	NA	NA	NA	9169	164682	5	139080745	0.0023	2.90001e-16	681275	ieu-b-40	body mass index || id:ieu-b-40	TRUE	reported	igd	2	TRUE	NA	NA	0.1548	0.1548	1.89840584438628
120	rs13184896	T	G	T	G	-0.0133	-0.0101	0.4346	0.4364	FALSE	FALSE	FALSE	finn-b-M13_SPINSTENOSIS	5	122734005	0.0168	173851	0.5481	Spinal stenosis || id:finn-b-M13_SPINSTENOSIS	Spinal stenosis	Spinal stenosis || ||	TRUE	igd	NA	NA	NA	NA	NA	NA	NA	9169	164682	5	122734005	0.0016	3.29989e-16	681275	ieu-b-40	body mass index || id:ieu-b-40	TRUE	reported	igd	2	TRUE	NA	NA	0.4346	0.4346	1.32063015261655
121	rs13191362	G	A	G	A	-0.0236	0.0162	0.1198	0.06152	FALSE	FALSE	FALSE	finn-b-M13_SPINSTENOSIS	6	163033350	0.0346	173851	0.639	Spinal stenosis || id:finn-b-M13_SPINSTENOSIS	Spinal stenosis	Spinal stenosis || ||	TRUE	igd	NA	NA	NA	NA	NA	NA	NA	9169	164682	6	163033350	0.0025	5.90065e-21	681275	ieu-b-40	body mass index || id:ieu-b-40	TRUE	reported	igd	2	TRUE	NA	NA	0.1198	0.1198	2.06348461346335
122	rs1320903	A	G	A	G	0.0216	0.0026	0.3174	0.2955	FALSE	FALSE	FALSE	finn-b-M13_SPINSTENOSIS	3	131758077	0.0183	173851	0.8875	Spinal stenosis || id:finn-b-M13_SPINSTENOSIS	Spinal stenosis	Spinal stenosis || ||	TRUE	igd	NA	NA	NA	NA	NA	NA	NA	9169	164682	3	131758077	0.0018	9.20026e-32	681275	ieu-b-40	body mass index || id:ieu-b-40	TRUE	reported	igd	2	TRUE	NA	NA	0.3174	0.3174	1.48570892169361
123	rs1321432	C	A	C	A	0.0201	7e-04	0.6321	0.6754	FALSE	FALSE	FALSE	finn-b-M13_SPINSTENOSIS	20	6614691	0.0178	173851	0.9693	Spinal stenosis || id:finn-b-M13_SPINSTENOSIS	Spinal stenosis	Spinal stenosis || ||	TRUE	igd	NA	NA	NA	NA	NA	NA	NA	9169	164682	20	6614691	0.0018	3.50026e-29	681275	ieu-b-40	body mass index || id:ieu-b-40	TRUE	reported	igd	2	TRUE	NA	NA	0.3679	0.3246	1.48570892169361
124	rs13240600	G	A	G	A	-0.0204	-0.0176	0.1552	0.2225	FALSE	FALSE	FALSE	finn-b-M13_SPINSTENOSIS	7	99107727	0.0199	173851	0.377	Spinal stenosis || id:finn-b-M13_SPINSTENOSIS	Spinal stenosis	Spinal stenosis || ||	TRUE	igd	TRUE	rs13240600	rs3901286	G	A	A	C	9169	164682	7	99064466	0.0024	3.50026e-17	681275	ieu-b-40	body mass index || id:ieu-b-40	TRUE	reported	igd	2	TRUE	NA	NA	0.1552	0.1552	1.98094522892482
125	rs13250058	T	G	T	G	0.0112	-0.0067	0.6771	0.6748	FALSE	FALSE	FALSE	finn-b-M13_SPINSTENOSIS	8	112270826	0.0179	173851	0.7089	Spinal stenosis || id:finn-b-M13_SPINSTENOSIS	Spinal stenosis	Spinal stenosis || ||	TRUE	igd	NA	NA	NA	NA	NA	NA	NA	9169	164682	8	112270826	0.0018	2.90001e-10	681275	ieu-b-40	body mass index || id:ieu-b-40	TRUE	reported	igd	2	TRUE	NA	NA	0.3229	0.3252	1.48570892169361
126	rs13263601	C	A	C	A	0.0154	0.0219	0.3478	0.269	FALSE	FALSE	FALSE	finn-b-M13_SPINSTENOSIS	8	14095900	0.0189	173851	0.2449	Spinal stenosis || id:finn-b-M13_SPINSTENOSIS	Spinal stenosis	Spinal stenosis || ||	TRUE	igd	NA	NA	NA	NA	NA	NA	NA	9169	164682	8	14095900	0.0018	2.19989e-17	681275	ieu-b-40	body mass index || id:ieu-b-40	TRUE	reported	igd	2	TRUE	NA	NA	0.3478	0.3478	1.48570892169361
127	rs1327259	G	A	G	A	-0.0155	0.008	0.3872	0.4598	FALSE	FALSE	FALSE	finn-b-M13_SPINSTENOSIS	6	51177811	0.0168	173851	0.6317	Spinal stenosis || id:finn-b-M13_SPINSTENOSIS	Spinal stenosis	Spinal stenosis || ||	TRUE	igd	NA	NA	NA	NA	NA	NA	NA	9169	164682	6	51177811	0.0018	1.69981e-18	681275	ieu-b-40	body mass index || id:ieu-b-40	TRUE	reported	igd	2	TRUE	NA	NA	0.3872	0.3872	1.48570892169361
128	rs13287131	C	T	C	T	0.0123	0.003	0.2491	0.2812	FALSE	FALSE	FALSE	finn-b-M13_SPINSTENOSIS	9	92119579	0.0186	173851	0.8732	Spinal stenosis || id:finn-b-M13_SPINSTENOSIS	Spinal stenosis	Spinal stenosis || ||	TRUE	igd	NA	NA	NA	NA	NA	NA	NA	9169	164682	9	92119579	0.002	6.80002e-10	681275	ieu-b-40	body mass index || id:ieu-b-40	TRUE	reported	igd	2	TRUE	NA	NA	0.2491	0.2491	1.65078769077068
130	rs13329567	T	C	T	C	-0.0293	-0.0599	0.2308	0.1612	FALSE	FALSE	FALSE	finn-b-M13_SPINSTENOSIS	15	68104367	0.0228	173851	0.00852393	Spinal stenosis || id:finn-b-M13_SPINSTENOSIS	Spinal stenosis	Spinal stenosis || ||	TRUE	igd	NA	NA	NA	NA	NA	NA	NA	9169	164682	15	68104367	0.002	1e-50	681275	ieu-b-40	body mass index || id:ieu-b-40	TRUE	reported	igd	2	TRUE	NA	NA	0.2308	0.2308	1.65078769077068
131	rs1365466	T	C	T	C	-0.0137	-0.0097	0.7406	0.8021	FALSE	FALSE	FALSE	finn-b-M13_SPINSTENOSIS	18	36182440	0.0209	173851	0.6442	Spinal stenosis || id:finn-b-M13_SPINSTENOSIS	Spinal stenosis	Spinal stenosis || ||	TRUE	igd	NA	NA	NA	NA	NA	NA	NA	9169	164682	18	36182440	0.0019	3.29989e-13	681275	ieu-b-40	body mass index || id:ieu-b-40	TRUE	reported	igd	2	TRUE	NA	NA	0.2594	0.1979	1.56824830623215
132	rs1371108	A	C	A	C	0.0119	0.0238	0.3247	0.3005	FALSE	FALSE	FALSE	finn-b-M13_SPINSTENOSIS	2	81816251	0.0182	173851	0.1909	Spinal stenosis || id:finn-b-M13_SPINSTENOSIS	Spinal stenosis	Spinal stenosis || ||	TRUE	igd	NA	NA	NA	NA	NA	NA	NA	9169	164682	2	81816251	0.0018	8.99912e-11	681275	ieu-b-40	body mass index || id:ieu-b-40	TRUE	reported	igd	2	TRUE	NA	NA	0.3247	0.3247	1.48570892169361
134	rs1409818	T	C	T	C	0.0201	0.0043	0.1156	0.06671	FALSE	FALSE	FALSE	finn-b-M13_SPINSTENOSIS	20	21381121	0.0336	173851	0.8987	Spinal stenosis || id:finn-b-M13_SPINSTENOSIS	Spinal stenosis	Spinal stenosis || ||	TRUE	igd	NA	NA	NA	NA	NA	NA	NA	9169	164682	20	21381121	0.0029	2.49977e-12	681275	ieu-b-40	body mass index || id:ieu-b-40	TRUE	reported	igd	2	TRUE	NA	NA	0.1156	0.1156	2.39364215161749
135	rs1412235	C	G	C	G	0.0246	-0.0265	0.3175	0.376	FALSE	TRUE	FALSE	finn-b-M13_SPINSTENOSIS	9	28410996	0.0172	173851	0.1235	Spinal stenosis || id:finn-b-M13_SPINSTENOSIS	Spinal stenosis	Spinal stenosis || ||	TRUE	igd	NA	NA	NA	NA	NA	NA	NA	9169	164682	9	28410996	0.0017	6.00067e-45	681275	ieu-b-40	body mass index || id:ieu-b-40	TRUE	reported	igd	2	TRUE	NA	NA	0.3175	0.3175	1.40316953715508
136	rs1421334	C	A	C	A	-0.0125	0.0228	0.5431	0.5895	FALSE	FALSE	FALSE	finn-b-M13_SPINSTENOSIS	8	30865733	0.017	173851	0.1811	Spinal stenosis || id:finn-b-M13_SPINSTENOSIS	Spinal stenosis	Spinal stenosis || ||	TRUE	igd	NA	NA	NA	NA	NA	NA	NA	9169	164682	8	30865733	0.0018	1e-12	681275	ieu-b-40	body mass index || id:ieu-b-40	TRUE	reported	igd	2	TRUE	NA	NA	0.4569	0.4105	1.48570892169361
137	rs1430387	C	T	C	T	-0.0114	6e-04	0.4295	0.5081	FALSE	FALSE	FALSE	finn-b-M13_SPINSTENOSIS	18	58227112	0.0167	173851	0.9732	Spinal stenosis || id:finn-b-M13_SPINSTENOSIS	Spinal stenosis	Spinal stenosis || ||	TRUE	igd	NA	NA	NA	NA	NA	NA	NA	9169	164682	18	58227112	0.0017	5.79963e-11	681275	ieu-b-40	body mass index || id:ieu-b-40	TRUE	reported	igd	2	TRUE	NA	NA	0.4295	0.4295	1.40316953715508
138	rs1431659	G	A	G	A	-0.0196	-0.0462	0.7344	0.7588	FALSE	FALSE	FALSE	finn-b-M13_SPINSTENOSIS	8	73439070	0.0194	173851	0.0173002	Spinal stenosis || id:finn-b-M13_SPINSTENOSIS	Spinal stenosis	Spinal stenosis || ||	TRUE	igd	NA	NA	NA	NA	NA	NA	NA	9169	164682	8	73439070	0.0019	6.00067e-24	681275	ieu-b-40	body mass index || id:ieu-b-40	TRUE	reported	igd	2	TRUE	NA	NA	0.2656	0.2412	1.56824830623215
139	rs1436344	C	G	C	G	0.0141	0.0432	0.5922	0.634	FALSE	TRUE	FALSE	finn-b-M13_SPINSTENOSIS	3	104606144	0.0173	173851	0.0125499	Spinal stenosis || id:finn-b-M13_SPINSTENOSIS	Spinal stenosis	Spinal stenosis || ||	TRUE	igd	NA	NA	NA	NA	NA	NA	NA	9169	164682	3	104606144	0.0017	4.10015e-16	681275	ieu-b-40	body mass index || id:ieu-b-40	TRUE	reported	igd	2	TRUE	NA	NA	0.4078	0.366	1.40316953715508
140	rs1445652	A	G	A	G	0.0123	-0.007	0.1855	0.1379	FALSE	FALSE	FALSE	finn-b-M13_SPINSTENOSIS	2	155668460	0.0246	173851	0.7758	Spinal stenosis || id:finn-b-M13_SPINSTENOSIS	Spinal stenosis	Spinal stenosis || ||	TRUE	igd	NA	NA	NA	NA	NA	NA	NA	9169	164682	2	155668460	0.0022	4.30002e-08	681275	ieu-b-40	body mass index || id:ieu-b-40	TRUE	reported	igd	2	TRUE	NA	NA	0.1855	0.1855	1.81586645984775
141	rs1452075	T	C	T	C	0.0141	0.0116	0.7277	0.7078	FALSE	FALSE	FALSE	finn-b-M13_SPINSTENOSIS	3	62481063	0.0183	173851	0.5281	Spinal stenosis || id:finn-b-M13_SPINSTENOSIS	Spinal stenosis	Spinal stenosis || ||	TRUE	igd	NA	NA	NA	NA	NA	NA	NA	9169	164682	3	62481063	0.0018	1.29987e-14	681275	ieu-b-40	body mass index || id:ieu-b-40	TRUE	reported	igd	2	TRUE	NA	NA	0.2723	0.2922	1.48570892169361
143	rs1465900	C	A	C	A	-0.0125	-0.0262	0.2188	0.2096	FALSE	FALSE	FALSE	finn-b-M13_SPINSTENOSIS	11	76473138	0.0205	173851	0.2013	Spinal stenosis || id:finn-b-M13_SPINSTENOSIS	Spinal stenosis	Spinal stenosis || ||	TRUE	igd	NA	NA	NA	NA	NA	NA	NA	9169	164682	11	76473138	0.002	4.79999e-10	681275	ieu-b-40	body mass index || id:ieu-b-40	TRUE	reported	igd	2	TRUE	NA	NA	0.2188	0.2188	1.65078769077068
144	rs1472169	T	C	T	C	-0.0139	-0.0029	0.3772	0.3091	FALSE	FALSE	FALSE	finn-b-M13_SPINSTENOSIS	9	37209396	0.0181	173851	0.8718	Spinal stenosis || id:finn-b-M13_SPINSTENOSIS	Spinal stenosis	Spinal stenosis || ||	TRUE	igd	NA	NA	NA	NA	NA	NA	NA	9169	164682	9	37209396	0.0018	2.80027e-15	681275	ieu-b-40	body mass index || id:ieu-b-40	TRUE	reported	igd	2	TRUE	NA	NA	0.3772	0.3772	1.48570892169361
145	rs1477199	G	A	G	A	0.0228	0.004	0.1451	0.1144	FALSE	FALSE	FALSE	finn-b-M13_SPINSTENOSIS	16	53712135	0.0262	173851	0.8786	Spinal stenosis || id:finn-b-M13_SPINSTENOSIS	Spinal stenosis	Spinal stenosis || ||	TRUE	igd	NA	NA	NA	NA	NA	NA	NA	9169	164682	16	53712135	0.0024	9.3994e-22	681275	ieu-b-40	body mass index || id:ieu-b-40	TRUE	reported	igd	2	TRUE	NA	NA	0.1451	0.1451	1.98094522892482
146	rs1492767	T	C	T	C	0.0094	-0.0076	0.4957	0.4219	FALSE	FALSE	FALSE	finn-b-M13_SPINSTENOSIS	4	55221467	0.0168	173851	0.650801	Spinal stenosis || id:finn-b-M13_SPINSTENOSIS	Spinal stenosis	Spinal stenosis || ||	TRUE	igd	NA	NA	NA	NA	NA	NA	NA	9169	164682	4	55221467	0.0016	1e-08	681275	ieu-b-40	body mass index || id:ieu-b-40	TRUE	reported	igd	2	TRUE	NA	NA	0.4957	0.4957	1.32063015261655
147	rs1503526	C	T	C	T	0.014	-0.0035	0.4838	0.5755	FALSE	FALSE	FALSE	finn-b-M13_SPINSTENOSIS	5	63020706	0.0169	173851	0.8342	Spinal stenosis || id:finn-b-M13_SPINSTENOSIS	Spinal stenosis	Spinal stenosis || ||	TRUE	igd	NA	NA	NA	NA	NA	NA	NA	9169	164682	5	63020706	0.0017	5.50047e-17	681275	ieu-b-40	body mass index || id:ieu-b-40	TRUE	reported	igd	2	TRUE	NA	NA	0.4838	0.4245	1.40316953715508
149	rs1522569	G	T	G	T	-0.0164	0.008	0.1819	0.08719	FALSE	FALSE	FALSE	finn-b-M13_SPINSTENOSIS	4	171632637	0.0301	173851	0.7899	Spinal stenosis || id:finn-b-M13_SPINSTENOSIS	Spinal stenosis	Spinal stenosis || ||	TRUE	igd	NA	NA	NA	NA	NA	NA	NA	9169	164682	4	171632637	0.0022	2.90001e-13	681275	ieu-b-40	body mass index || id:ieu-b-40	TRUE	reported	igd	2	TRUE	NA	NA	0.1819	0.1819	1.81586645984775
150	rs1528435	T	C	T	C	0.0164	0.0333	0.6331	0.6394	FALSE	FALSE	FALSE	finn-b-M13_SPINSTENOSIS	2	181550962	0.0173	173851	0.0552599	Spinal stenosis || id:finn-b-M13_SPINSTENOSIS	Spinal stenosis	Spinal stenosis || ||	TRUE	igd	NA	NA	NA	NA	NA	NA	NA	9169	164682	2	181550962	0.0017	9.09913e-23	681275	ieu-b-40	body mass index || id:ieu-b-40	TRUE	reported	igd	2	TRUE	NA	NA	0.3669	0.3606	1.40316953715508
151	rs1535660	C	T	C	T	-0.0147	-0.0567	0.8554	0.889	FALSE	FALSE	FALSE	finn-b-M13_SPINSTENOSIS	9	10371073	0.0267	173851	0.0334603	Spinal stenosis || id:finn-b-M13_SPINSTENOSIS	Spinal stenosis	Spinal stenosis || ||	TRUE	igd	NA	NA	NA	NA	NA	NA	NA	9169	164682	9	10371073	0.0025	5.19996e-09	681275	ieu-b-40	body mass index || id:ieu-b-40	TRUE	reported	igd	2	TRUE	NA	NA	0.1446	0.111	2.06348461346335
152	rs1538247	C	T	C	T	0.0108	0.0344	0.3181	0.3215	FALSE	FALSE	FALSE	finn-b-M13_SPINSTENOSIS	6	153395344	0.0178	173851	0.0538902	Spinal stenosis || id:finn-b-M13_SPINSTENOSIS	Spinal stenosis	Spinal stenosis || ||	TRUE	igd	NA	NA	NA	NA	NA	NA	NA	9169	164682	6	153395344	0.0019	1e-08	681275	ieu-b-40	body mass index || id:ieu-b-40	TRUE	reported	igd	2	TRUE	NA	NA	0.3181	0.3181	1.56824830623215
153	rs156201	C	G	C	G	0.0123	-0.0063	0.7606	0.6271	FALSE	TRUE	FALSE	finn-b-M13_SPINSTENOSIS	6	104847441	0.0172	173851	0.715201	Spinal stenosis || id:finn-b-M13_SPINSTENOSIS	Spinal stenosis	Spinal stenosis || ||	TRUE	igd	NA	NA	NA	NA	NA	NA	NA	9169	164682	6	104847441	0.002	5.80003e-10	681275	ieu-b-40	body mass index || id:ieu-b-40	TRUE	reported	igd	2	TRUE	NA	NA	0.2394	0.3729	1.65078769077068
155	rs1656377	C	T	C	T	0.0099	-0.0102	0.5885	0.5607	FALSE	FALSE	FALSE	finn-b-M13_SPINSTENOSIS	3	158285280	0.0168	173851	0.545801	Spinal stenosis || id:finn-b-M13_SPINSTENOSIS	Spinal stenosis	Spinal stenosis || ||	TRUE	igd	NA	NA	NA	NA	NA	NA	NA	9169	164682	3	158285280	0.0017	1.6e-08	681275	ieu-b-40	body mass index || id:ieu-b-40	TRUE	reported	igd	2	TRUE	NA	NA	0.4115	0.4393	1.40316953715508
156	rs1681740	C	A	C	A	-0.0115	0.0337	0.3933	0.3639	FALSE	FALSE	FALSE	finn-b-M13_SPINSTENOSIS	10	118564313	0.0173	173851	0.0521603	Spinal stenosis || id:finn-b-M13_SPINSTENOSIS	Spinal stenosis	Spinal stenosis || ||	TRUE	igd	NA	NA	NA	NA	NA	NA	NA	9169	164682	10	118564313	0.0018	1.09999e-10	681275	ieu-b-40	body mass index || id:ieu-b-40	TRUE	reported	igd	2	TRUE	NA	NA	0.3933	0.3933	1.48570892169361
157	rs16849710	G	A	G	A	-0.0116	-0.0236	0.515	0.5275	FALSE	FALSE	FALSE	finn-b-M13_SPINSTENOSIS	1	202106797	0.0167	173851	0.1561	Spinal stenosis || id:finn-b-M13_SPINSTENOSIS	Spinal stenosis	Spinal stenosis || ||	TRUE	igd	NA	NA	NA	NA	NA	NA	NA	9169	164682	1	202106797	0.0018	6.00067e-11	681275	ieu-b-40	body mass index || id:ieu-b-40	TRUE	reported	igd	2	TRUE	NA	NA	0.485	0.4725	1.48570892169361
158	rs16851483	T	G	T	G	0.0369	0.0838	0.06928	0.04864	FALSE	FALSE	FALSE	finn-b-M13_SPINSTENOSIS	3	141275436	0.0385	173851	0.0296401	Spinal stenosis || id:finn-b-M13_SPINSTENOSIS	Spinal stenosis	Spinal stenosis || ||	TRUE	igd	NA	NA	NA	NA	NA	NA	NA	9169	164682	3	141275436	0.0035	3.19963e-26	681275	ieu-b-40	body mass index || id:ieu-b-40	TRUE	reported	igd	2	TRUE	NA	NA	0.06928	0.06928	2.88887845884869
159	rs16871902	A	G	A	G	0.0125	-0.0178	0.4877	0.5058	FALSE	FALSE	FALSE	finn-b-M13_SPINSTENOSIS	5	3488462	0.0167	173851	0.2866	Spinal stenosis || id:finn-b-M13_SPINSTENOSIS	Spinal stenosis	Spinal stenosis || ||	TRUE	igd	NA	NA	NA	NA	NA	NA	NA	9169	164682	5	3488462	0.0017	4.60045e-13	681275	ieu-b-40	body mass index || id:ieu-b-40	TRUE	reported	igd	2	TRUE	NA	NA	0.4877	0.4877	1.40316953715508
160	rs16903285	C	T	C	T	0.0331	0.0085	0.1407	0.1081	FALSE	FALSE	FALSE	finn-b-M13_SPINSTENOSIS	5	87978252	0.0269	173851	0.752501	Spinal stenosis || id:finn-b-M13_SPINSTENOSIS	Spinal stenosis	Spinal stenosis || ||	TRUE	igd	NA	NA	NA	NA	NA	NA	NA	9169	164682	5	87978252	0.0026	7.59976e-38	681275	ieu-b-40	body mass index || id:ieu-b-40	TRUE	reported	igd	2	TRUE	NA	NA	0.1407	0.1407	2.14602399800189
161	rs17001561	A	G	A	G	0.0151	0.029	0.1573	0.1163	FALSE	FALSE	FALSE	finn-b-M13_SPINSTENOSIS	4	77096118	0.0261	173851	0.2663	Spinal stenosis || id:finn-b-M13_SPINSTENOSIS	Spinal stenosis	Spinal stenosis || ||	TRUE	igd	NA	NA	NA	NA	NA	NA	NA	9169	164682	4	77096118	0.0023	3.80014e-11	681275	ieu-b-40	body mass index || id:ieu-b-40	TRUE	reported	igd	2	TRUE	NA	NA	0.1573	0.1573	1.89840584438628
162	rs17014375	G	T	G	T	0.0172	0.0053	0.1348	0.1046	FALSE	FALSE	FALSE	finn-b-M13_SPINSTENOSIS	1	209543560	0.0273	173851	0.8474	Spinal stenosis || id:finn-b-M13_SPINSTENOSIS	Spinal stenosis	Spinal stenosis || ||	TRUE	igd	NA	NA	NA	NA	NA	NA	NA	9169	164682	1	209543560	0.0025	1.10002e-11	681275	ieu-b-40	body mass index || id:ieu-b-40	TRUE	reported	igd	2	TRUE	NA	NA	0.1348	0.1348	2.06348461346335
163	rs17033117	T	C	T	C	0.0137	0.0056	0.1872	0.1659	FALSE	FALSE	FALSE	finn-b-M13_SPINSTENOSIS	3	35443653	0.0222	173851	0.8015	Spinal stenosis || id:finn-b-M13_SPINSTENOSIS	Spinal stenosis	Spinal stenosis || ||	TRUE	igd	NA	NA	NA	NA	NA	NA	NA	9169	164682	3	35443653	0.0022	8.9e-10	681275	ieu-b-40	body mass index || id:ieu-b-40	TRUE	reported	igd	2	TRUE	NA	NA	0.1872	0.1872	1.81586645984775
164	rs17056301	C	T	C	T	0.0118	0.0598	0.2636	0.2229	FALSE	FALSE	FALSE	finn-b-M13_SPINSTENOSIS	5	158271680	0.0201	173851	0.00295101	Spinal stenosis || id:finn-b-M13_SPINSTENOSIS	Spinal stenosis	Spinal stenosis || ||	TRUE	igd	NA	NA	NA	NA	NA	NA	NA	9169	164682	5	158271680	0.002	2.39999e-09	681275	ieu-b-40	body mass index || id:ieu-b-40	TRUE	reported	igd	2	TRUE	NA	NA	0.2636	0.2636	1.65078769077068
165	rs17113297	T	C	T	C	0.0166	-0.017	0.2082	0.2305	FALSE	FALSE	FALSE	finn-b-M13_SPINSTENOSIS	10	102395982	0.0198	173851	0.3901	Spinal stenosis || id:finn-b-M13_SPINSTENOSIS	Spinal stenosis	Spinal stenosis || ||	TRUE	igd	NA	NA	NA	NA	NA	NA	NA	9169	164682	10	102395982	0.0021	2.09991e-15	681275	ieu-b-40	body mass index || id:ieu-b-40	TRUE	reported	igd	2	TRUE	NA	NA	0.2082	0.2082	1.73332707530922
166	rs17119937	C	T	C	T	0.0212	-0.03	0.06905	0.05293	FALSE	FALSE	FALSE	finn-b-M13_SPINSTENOSIS	8	14502274	0.0373	173851	0.4205	Spinal stenosis || id:finn-b-M13_SPINSTENOSIS	Spinal stenosis	Spinal stenosis || ||	TRUE	igd	NA	NA	NA	NA	NA	NA	NA	9169	164682	8	14502274	0.0036	5.60003e-09	681275	ieu-b-40	body mass index || id:ieu-b-40	TRUE	reported	igd	2	TRUE	NA	NA	0.06905	0.06905	2.97141784338723
167	rs17203016	G	A	G	A	0.015	0.0638	0.196	0.2036	FALSE	FALSE	FALSE	finn-b-M13_SPINSTENOSIS	2	208255518	0.0208	173851	0.00212902	Spinal stenosis || id:finn-b-M13_SPINSTENOSIS	Spinal stenosis	Spinal stenosis || ||	TRUE	igd	NA	NA	NA	NA	NA	NA	NA	9169	164682	2	208255518	0.002	2.09991e-13	681275	ieu-b-40	body mass index || id:ieu-b-40	TRUE	reported	igd	2	TRUE	NA	NA	0.196	0.196	1.65078769077068
168	rs17207196	T	C	T	C	-0.0221	-0.0198	0.4118	0.5153	FALSE	FALSE	FALSE	finn-b-M13_SPINSTENOSIS	7	75101065	0.0167	173851	0.2352	Spinal stenosis || id:finn-b-M13_SPINSTENOSIS	Spinal stenosis	Spinal stenosis || ||	TRUE	igd	NA	NA	NA	NA	NA	NA	NA	9169	164682	7	75101065	0.0018	2.09991e-35	681275	ieu-b-40	body mass index || id:ieu-b-40	TRUE	reported	igd	2	TRUE	NA	NA	0.4118	0.4118	1.48570892169361
169	rs17238110	G	A	G	A	-0.0353	-0.0329	0.1634	0.105	FALSE	FALSE	FALSE	finn-b-M13_SPINSTENOSIS	15	62150364	0.0272	173851	0.2256	Spinal stenosis || id:finn-b-M13_SPINSTENOSIS	Spinal stenosis	Spinal stenosis || ||	TRUE	igd	NA	NA	NA	NA	NA	NA	NA	9169	164682	15	62150364	0.005	1.99986e-12	681275	ieu-b-40	body mass index || id:ieu-b-40	TRUE	reported	igd	2	TRUE	NA	NA	0.1634	0.1634	4.1269692269267
170	rs17311369	T	C	T	C	-0.0104	0.0325	0.3278	0.2957	FALSE	FALSE	FALSE	finn-b-M13_SPINSTENOSIS	15	47709199	0.0182	173851	0.0744492	Spinal stenosis || id:finn-b-M13_SPINSTENOSIS	Spinal stenosis	Spinal stenosis || ||	TRUE	igd	NA	NA	NA	NA	NA	NA	NA	9169	164682	15	47709199	0.0019	3.09999e-08	681275	ieu-b-40	body mass index || id:ieu-b-40	TRUE	reported	igd	2	TRUE	NA	NA	0.3278	0.3278	1.56824830623215
171	rs17399237	C	T	C	T	-0.0129	-9e-04	0.5497	0.6144	FALSE	FALSE	FALSE	finn-b-M13_SPINSTENOSIS	2	35471626	0.0171	173851	0.9587	Spinal stenosis || id:finn-b-M13_SPINSTENOSIS	Spinal stenosis	Spinal stenosis || ||	TRUE	igd	NA	NA	NA	NA	NA	NA	NA	9169	164682	2	35471626	0.0017	6.70039e-14	681275	ieu-b-40	body mass index || id:ieu-b-40	TRUE	reported	igd	2	TRUE	NA	NA	0.4503	0.3856	1.40316953715508
172	rs17405819	C	T	C	T	-0.0215	-0.0286	0.301	0.2828	FALSE	FALSE	FALSE	finn-b-M13_SPINSTENOSIS	8	76806584	0.0184	173851	0.1208	Spinal stenosis || id:finn-b-M13_SPINSTENOSIS	Spinal stenosis	Spinal stenosis || ||	TRUE	igd	NA	NA	NA	NA	NA	NA	NA	9169	164682	8	76806584	0.0018	4.30031e-33	681275	ieu-b-40	body mass index || id:ieu-b-40	TRUE	reported	igd	2	TRUE	NA	NA	0.301	0.301	1.48570892169361
173	rs17424296	A	G	A	G	-0.0108	0.0137	0.3659	0.3266	FALSE	FALSE	FALSE	finn-b-M13_SPINSTENOSIS	5	60838903	0.0178	173851	0.4403	Spinal stenosis || id:finn-b-M13_SPINSTENOSIS	Spinal stenosis	Spinal stenosis || ||	TRUE	igd	NA	NA	NA	NA	NA	NA	NA	9169	164682	5	60838903	0.0018	2.39999e-09	681275	ieu-b-40	body mass index || id:ieu-b-40	TRUE	reported	igd	2	TRUE	NA	NA	0.3659	0.3659	1.48570892169361
174	rs17425707	C	T	C	T	0.0167	-0.0135	0.1003	0.06675	FALSE	FALSE	FALSE	finn-b-M13_SPINSTENOSIS	1	57874879	0.0333	173851	0.684499	Spinal stenosis || id:finn-b-M13_SPINSTENOSIS	Spinal stenosis	Spinal stenosis || ||	TRUE	igd	NA	NA	NA	NA	NA	NA	NA	9169	164682	1	57874879	0.0028	4.39997e-09	681275	ieu-b-40	body mass index || id:ieu-b-40	TRUE	reported	igd	2	TRUE	NA	NA	0.1003	0.1003	2.31110276707895
175	rs17446257	A	G	A	G	0.0153	0.0327	0.1292	0.1595	FALSE	FALSE	FALSE	finn-b-M13_SPINSTENOSIS	13	40749213	0.0228	173851	0.152	Spinal stenosis || id:finn-b-M13_SPINSTENOSIS	Spinal stenosis	Spinal stenosis || ||	TRUE	igd	NA	NA	NA	NA	NA	NA	NA	9169	164682	13	40749213	0.0026	2.90001e-09	681275	ieu-b-40	body mass index || id:ieu-b-40	TRUE	reported	igd	2	TRUE	NA	NA	0.1292	0.1292	2.14602399800189
176	rs17499593	G	C	G	C	0.0125	0.0333	0.1897	0.1281	FALSE	TRUE	FALSE	finn-b-M13_SPINSTENOSIS	2	172649755	0.0249	173851	0.1813	Spinal stenosis || id:finn-b-M13_SPINSTENOSIS	Spinal stenosis	Spinal stenosis || ||	TRUE	igd	NA	NA	NA	NA	NA	NA	NA	9169	164682	2	172649755	0.0022	1.09999e-08	681275	ieu-b-40	body mass index || id:ieu-b-40	TRUE	reported	igd	2	TRUE	NA	NA	0.1897	0.1897	1.81586645984775
177	rs17513613	C	T	C	T	0.0186	-0.0312	0.3236	0.3528	FALSE	FALSE	FALSE	finn-b-M13_SPINSTENOSIS	19	30286822	0.0175	173851	0.0741498	Spinal stenosis || id:finn-b-M13_SPINSTENOSIS	Spinal stenosis	Spinal stenosis || ||	TRUE	igd	NA	NA	NA	NA	NA	NA	NA	9169	164682	19	30286822	0.0018	3.59998e-26	681275	ieu-b-40	body mass index || id:ieu-b-40	TRUE	reported	igd	2	TRUE	NA	NA	0.3236	0.3236	1.48570892169361
178	rs175165	G	T	G	T	-0.0103	-0.0124	0.3941	0.447	FALSE	FALSE	FALSE	finn-b-M13_SPINSTENOSIS	22	20116015	0.0167	173851	0.456	Spinal stenosis || id:finn-b-M13_SPINSTENOSIS	Spinal stenosis	Spinal stenosis || ||	TRUE	igd	NA	NA	NA	NA	NA	NA	NA	9169	164682	22	20116015	0.0018	5.19996e-09	681275	ieu-b-40	body mass index || id:ieu-b-40	TRUE	reported	igd	2	TRUE	NA	NA	0.3941	0.3941	1.48570892169361
179	rs17535749	A	G	A	G	0.015	0.031	0.1023	0.08463	FALSE	FALSE	FALSE	finn-b-M13_SPINSTENOSIS	3	10027724	0.03	173851	0.3011	Spinal stenosis || id:finn-b-M13_SPINSTENOSIS	Spinal stenosis	Spinal stenosis || ||	TRUE	igd	NA	NA	NA	NA	NA	NA	NA	9169	164682	3	10027724	0.0027	2.5e-08	681275	ieu-b-40	body mass index || id:ieu-b-40	TRUE	reported	igd	2	TRUE	NA	NA	0.1023	0.1023	2.22856338254042
180	rs17551974	A	C	A	C	-0.0141	-0.0254	0.1782	0.2145	FALSE	FALSE	FALSE	finn-b-M13_SPINSTENOSIS	2	142293146	0.0203	173851	0.2102	Spinal stenosis || id:finn-b-M13_SPINSTENOSIS	Spinal stenosis	Spinal stenosis || ||	TRUE	igd	NA	NA	NA	NA	NA	NA	NA	9169	164682	2	142293146	0.0022	1.89998e-10	681275	ieu-b-40	body mass index || id:ieu-b-40	TRUE	reported	igd	2	TRUE	NA	NA	0.1782	0.1782	1.81586645984775
181	rs17636031	C	T	C	T	0.016	-0.0109	0.2701	0.1556	FALSE	FALSE	FALSE	finn-b-M13_SPINSTENOSIS	10	126684074	0.0232	173851	0.6393	Spinal stenosis || id:finn-b-M13_SPINSTENOSIS	Spinal stenosis	Spinal stenosis || ||	TRUE	igd	TRUE	rs17636031	rs11245456	C	T	G	C	9169	164682	10	126594078	0.0019	1.20005e-17	681275	ieu-b-40	body mass index || id:ieu-b-40	TRUE	reported	igd	2	TRUE	NA	NA	0.2701	0.2701	1.56824830623215
182	rs17663412	A	C	A	C	0.0157	0.0529	0.1139	0.0768	FALSE	FALSE	FALSE	finn-b-M13_SPINSTENOSIS	5	167595121	0.0314	173851	0.0917001	Spinal stenosis || id:finn-b-M13_SPINSTENOSIS	Spinal stenosis	Spinal stenosis || ||	TRUE	igd	NA	NA	NA	NA	NA	NA	NA	9169	164682	5	167595121	0.0027	6.1e-09	681275	ieu-b-40	body mass index || id:ieu-b-40	TRUE	reported	igd	2	TRUE	NA	NA	0.1139	0.1139	2.22856338254042
183	rs17710386	C	T	C	T	0.0126	-0.0109	0.3319	0.3937	FALSE	FALSE	FALSE	finn-b-M13_SPINSTENOSIS	18	63461201	0.0171	173851	0.5266	Spinal stenosis || id:finn-b-M13_SPINSTENOSIS	Spinal stenosis	Spinal stenosis || ||	TRUE	igd	NA	NA	NA	NA	NA	NA	NA	9169	164682	18	63461201	0.0018	1e-12	681275	ieu-b-40	body mass index || id:ieu-b-40	TRUE	reported	igd	2	TRUE	NA	NA	0.3319	0.3319	1.48570892169361
184	rs17724992	G	A	G	A	-0.0183	-0.0279	0.2596	0.2248	FALSE	FALSE	FALSE	finn-b-M13_SPINSTENOSIS	19	18454825	0.02	173851	0.1631	Spinal stenosis || id:finn-b-M13_SPINSTENOSIS	Spinal stenosis	Spinal stenosis || ||	TRUE	igd	NA	NA	NA	NA	NA	NA	NA	9169	164682	19	18454825	0.0019	1e-22	681275	ieu-b-40	body mass index || id:ieu-b-40	TRUE	reported	igd	2	TRUE	NA	NA	0.2596	0.2596	1.56824830623215
185	rs17789218	C	T	C	T	0.013	0.0115	0.2392	0.2083	FALSE	FALSE	FALSE	finn-b-M13_SPINSTENOSIS	6	100600097	0.0205	173851	0.576901	Spinal stenosis || id:finn-b-M13_SPINSTENOSIS	Spinal stenosis	Spinal stenosis || ||	TRUE	igd	NA	NA	NA	NA	NA	NA	NA	9169	164682	6	100600097	0.0019	7.39946e-12	681275	ieu-b-40	body mass index || id:ieu-b-40	TRUE	reported	igd	2	TRUE	NA	NA	0.2392	0.2392	1.56824830623215
186	rs17806379	T	C	T	C	-0.0258	-0.0452	0.1789	0.1569	FALSE	FALSE	FALSE	finn-b-M13_SPINSTENOSIS	20	51107290	0.023	173851	0.0500196	Spinal stenosis || id:finn-b-M13_SPINSTENOSIS	Spinal stenosis	Spinal stenosis || ||	TRUE	igd	NA	NA	NA	NA	NA	NA	NA	9169	164682	20	51107290	0.0022	1.50003e-30	681275	ieu-b-40	body mass index || id:ieu-b-40	TRUE	reported	igd	2	TRUE	NA	NA	0.1789	0.1789	1.81586645984775
187	rs1784460	A	T	A	T	0.0132	0.0347	0.4035	0.2967	FALSE	TRUE	FALSE	finn-b-M13_SPINSTENOSIS	11	118938371	0.0183	173851	0.0583606	Spinal stenosis || id:finn-b-M13_SPINSTENOSIS	Spinal stenosis	Spinal stenosis || ||	TRUE	igd	NA	NA	NA	NA	NA	NA	NA	9169	164682	11	118938371	0.0018	8.99912e-14	681275	ieu-b-40	body mass index || id:ieu-b-40	TRUE	reported	igd	2	TRUE	NA	NA	0.4035	0.4035	1.48570892169361
188	rs1804528	A	G	A	G	0.0109	0.0236	0.3507	0.3999	FALSE	FALSE	FALSE	finn-b-M13_SPINSTENOSIS	4	146056320	0.017	173851	0.1649	Spinal stenosis || id:finn-b-M13_SPINSTENOSIS	Spinal stenosis	Spinal stenosis || ||	TRUE	igd	NA	NA	NA	NA	NA	NA	NA	9169	164682	4	146056320	0.002	2.99999e-08	681275	ieu-b-40	body mass index || id:ieu-b-40	TRUE	reported	igd	2	TRUE	NA	NA	0.3507	0.3507	1.65078769077068
189	rs1830074	C	T	C	T	0.0115	-0.0187	0.288	0.3161	FALSE	FALSE	FALSE	finn-b-M13_SPINSTENOSIS	7	6718674	0.0179	173851	0.2956	Spinal stenosis || id:finn-b-M13_SPINSTENOSIS	Spinal stenosis	Spinal stenosis || ||	TRUE	igd	NA	NA	NA	NA	NA	NA	NA	9169	164682	7	6718674	0.0019	1.40001e-09	681275	ieu-b-40	body mass index || id:ieu-b-40	TRUE	reported	igd	2	TRUE	NA	NA	0.288	0.288	1.56824830623215
190	rs1836303	G	A	G	A	0.0116	0.0015	0.3873	0.3235	FALSE	FALSE	FALSE	finn-b-M13_SPINSTENOSIS	15	46539116	0.0178	173851	0.9321	Spinal stenosis || id:finn-b-M13_SPINSTENOSIS	Spinal stenosis	Spinal stenosis || ||	TRUE	igd	NA	NA	NA	NA	NA	NA	NA	9169	164682	15	46539116	0.0018	5.30029e-11	681275	ieu-b-40	body mass index || id:ieu-b-40	TRUE	reported	igd	2	TRUE	NA	NA	0.3873	0.3873	1.48570892169361
191	rs1863652	A	G	A	G	-0.0115	7e-04	0.3449	0.2965	FALSE	FALSE	FALSE	finn-b-M13_SPINSTENOSIS	4	95991417	0.0182	173851	0.9688	Spinal stenosis || id:finn-b-M13_SPINSTENOSIS	Spinal stenosis	Spinal stenosis || ||	TRUE	igd	NA	NA	NA	NA	NA	NA	NA	9169	164682	4	95991417	0.0018	1.40001e-10	681275	ieu-b-40	body mass index || id:ieu-b-40	TRUE	reported	igd	2	TRUE	NA	NA	0.3449	0.3449	1.48570892169361
192	rs1884389	T	C	T	C	-0.0103	0.017	0.4289	0.4342	FALSE	FALSE	FALSE	finn-b-M13_SPINSTENOSIS	20	1410582	0.0168	173851	0.311	Spinal stenosis || id:finn-b-M13_SPINSTENOSIS	Spinal stenosis	Spinal stenosis || ||	TRUE	igd	NA	NA	NA	NA	NA	NA	NA	9169	164682	20	1410582	0.0017	4e-09	681275	ieu-b-40	body mass index || id:ieu-b-40	TRUE	reported	igd	2	TRUE	NA	NA	0.4289	0.4289	1.40316953715508
193	rs1885728	A	G	A	G	0.0108	0.0047	0.6787	0.6844	FALSE	FALSE	FALSE	finn-b-M13_SPINSTENOSIS	6	5977833	0.0179	173851	0.7948	Spinal stenosis || id:finn-b-M13_SPINSTENOSIS	Spinal stenosis	Spinal stenosis || ||	TRUE	igd	NA	NA	NA	NA	NA	NA	NA	9169	164682	6	5977833	0.0019	1e-08	681275	ieu-b-40	body mass index || id:ieu-b-40	TRUE	reported	igd	2	TRUE	NA	NA	0.3213	0.3156	1.56824830623215
194	rs1891216	G	T	G	T	0.0107	-0.0072	0.3759	0.4193	FALSE	FALSE	FALSE	finn-b-M13_SPINSTENOSIS	1	7728391	0.0169	173851	0.6705	Spinal stenosis || id:finn-b-M13_SPINSTENOSIS	Spinal stenosis	Spinal stenosis || ||	TRUE	igd	NA	NA	NA	NA	NA	NA	NA	9169	164682	1	7728391	0.0018	2.39999e-09	681275	ieu-b-40	body mass index || id:ieu-b-40	TRUE	reported	igd	2	TRUE	NA	NA	0.3759	0.3759	1.48570892169361
195	rs1896767	A	G	A	G	-0.0109	-0.0116	0.5376	0.4934	FALSE	FALSE	FALSE	finn-b-M13_SPINSTENOSIS	16	62838304	0.0167	173851	0.4872	Spinal stenosis || id:finn-b-M13_SPINSTENOSIS	Spinal stenosis	Spinal stenosis || ||	TRUE	igd	NA	NA	NA	NA	NA	NA	NA	9169	164682	16	62838304	0.0017	2.39999e-10	681275	ieu-b-40	body mass index || id:ieu-b-40	TRUE	reported	igd	2	TRUE	NA	NA	0.4624	0.5066	1.40316953715508
197	rs1927790	C	T	C	T	0.0148	-0.0076	0.4109	0.4838	FALSE	FALSE	FALSE	finn-b-M13_SPINSTENOSIS	13	96922191	0.0167	173851	0.6488	Spinal stenosis || id:finn-b-M13_SPINSTENOSIS	Spinal stenosis	Spinal stenosis || ||	TRUE	igd	NA	NA	NA	NA	NA	NA	NA	9169	164682	13	96922191	0.0016	1.80011e-19	681275	ieu-b-40	body mass index || id:ieu-b-40	TRUE	reported	igd	2	TRUE	NA	NA	0.4109	0.4109	1.32063015261655
198	rs1928295	C	T	C	T	-0.0141	-0.0352	0.4461	0.5131	FALSE	FALSE	FALSE	finn-b-M13_SPINSTENOSIS	9	120378483	0.0167	173851	0.03457	Spinal stenosis || id:finn-b-M13_SPINSTENOSIS	Spinal stenosis	Spinal stenosis || ||	TRUE	igd	NA	NA	NA	NA	NA	NA	NA	9169	164682	9	120378483	0.0016	5.40008e-18	681275	ieu-b-40	body mass index || id:ieu-b-40	TRUE	reported	igd	2	TRUE	NA	NA	0.4461	0.4461	1.32063015261655
199	rs1937683	T	C	T	C	0.0109	0.007	0.6699	0.6635	FALSE	FALSE	FALSE	finn-b-M13_SPINSTENOSIS	10	53679060	0.0177	173851	0.6925	Spinal stenosis || id:finn-b-M13_SPINSTENOSIS	Spinal stenosis	Spinal stenosis || ||	TRUE	igd	NA	NA	NA	NA	NA	NA	NA	9169	164682	10	53679060	0.0018	3.2e-09	681275	ieu-b-40	body mass index || id:ieu-b-40	TRUE	reported	igd	2	TRUE	NA	NA	0.3301	0.3365	1.48570892169361
200	rs1948080	G	T	G	T	-0.0137	-0.0206	0.3749	0.3028	FALSE	FALSE	FALSE	finn-b-M13_SPINSTENOSIS	9	11852043	0.0181	173851	0.2552	Spinal stenosis || id:finn-b-M13_SPINSTENOSIS	Spinal stenosis	Spinal stenosis || ||	TRUE	igd	NA	NA	NA	NA	NA	NA	NA	9169	164682	9	11852043	0.0018	1.10002e-14	681275	ieu-b-40	body mass index || id:ieu-b-40	TRUE	reported	igd	2	TRUE	NA	NA	0.3749	0.3749	1.48570892169361
201	rs1982441	T	G	T	G	0.0175	0.0239	0.1381	0.1843	FALSE	FALSE	FALSE	finn-b-M13_SPINSTENOSIS	8	28021769	0.0215	173851	0.2647	Spinal stenosis || id:finn-b-M13_SPINSTENOSIS	Spinal stenosis	Spinal stenosis || ||	TRUE	igd	NA	NA	NA	NA	NA	NA	NA	9169	164682	8	28021769	0.0026	7.00003e-12	681275	ieu-b-40	body mass index || id:ieu-b-40	TRUE	reported	igd	2	TRUE	NA	NA	0.1381	0.1381	2.14602399800189
202	rs1982725	T	C	T	C	0.0097	0.0187	0.4778	0.4618	FALSE	FALSE	FALSE	finn-b-M13_SPINSTENOSIS	19	30618771	0.0167	173851	0.2638	Spinal stenosis || id:finn-b-M13_SPINSTENOSIS	Spinal stenosis	Spinal stenosis || ||	TRUE	igd	NA	NA	NA	NA	NA	NA	NA	9169	164682	19	30618771	0.0017	3.29997e-08	681275	ieu-b-40	body mass index || id:ieu-b-40	TRUE	reported	igd	2	TRUE	NA	NA	0.4778	0.4778	1.40316953715508
203	rs1993709	G	A	G	A	0.0331	0.0016	0.8177	0.8594	FALSE	FALSE	FALSE	finn-b-M13_SPINSTENOSIS	1	72838529	0.0242	173851	0.9479	Spinal stenosis || id:finn-b-M13_SPINSTENOSIS	Spinal stenosis	Spinal stenosis || ||	TRUE	igd	NA	NA	NA	NA	NA	NA	NA	9169	164682	1	72838529	0.0021	1.9002e-57	681275	ieu-b-40	body mass index || id:ieu-b-40	TRUE	reported	igd	2	TRUE	NA	NA	0.1823	0.1406	1.73332707530922
204	rs2007231	T	C	T	C	-0.0104	0.0203	0.6387	0.692	FALSE	FALSE	FALSE	finn-b-M13_SPINSTENOSIS	1	115266306	0.0181	173851	0.2628	Spinal stenosis || id:finn-b-M13_SPINSTENOSIS	Spinal stenosis	Spinal stenosis || ||	TRUE	igd	NA	NA	NA	NA	NA	NA	NA	9169	164682	1	115266306	0.0018	5.19996e-09	681275	ieu-b-40	body mass index || id:ieu-b-40	TRUE	reported	igd	2	TRUE	NA	NA	0.3613	0.308	1.48570892169361
205	rs200810	C	T	C	T	-0.0136	-0.0027	0.3716	0.3912	FALSE	FALSE	FALSE	finn-b-M13_SPINSTENOSIS	6	97922184	0.0171	173851	0.873	Spinal stenosis || id:finn-b-M13_SPINSTENOSIS	Spinal stenosis	Spinal stenosis || ||	TRUE	igd	NA	NA	NA	NA	NA	NA	NA	9169	164682	6	97922184	0.0017	5.50047e-16	681275	ieu-b-40	body mass index || id:ieu-b-40	TRUE	reported	igd	2	TRUE	NA	NA	0.3716	0.3716	1.40316953715508
206	rs2009416	T	C	T	C	-0.0121	-0.0279	0.361	0.4304	FALSE	FALSE	FALSE	finn-b-M13_SPINSTENOSIS	5	92415111	0.0168	173851	0.0967409	Spinal stenosis || id:finn-b-M13_SPINSTENOSIS	Spinal stenosis	Spinal stenosis || ||	TRUE	igd	NA	NA	NA	NA	NA	NA	NA	9169	164682	5	92415111	0.0018	1.10002e-11	681275	ieu-b-40	body mass index || id:ieu-b-40	TRUE	reported	igd	2	TRUE	NA	NA	0.361	0.361	1.48570892169361
207	rs2051559	C	T	C	T	0.0176	0.054	0.1308	0.1104	FALSE	FALSE	FALSE	finn-b-M13_SPINSTENOSIS	4	3298800	0.0269	173851	0.0443905	Spinal stenosis || id:finn-b-M13_SPINSTENOSIS	Spinal stenosis	Spinal stenosis || ||	TRUE	igd	NA	NA	NA	NA	NA	NA	NA	9169	164682	4	3298800	0.0026	5.00035e-12	681275	ieu-b-40	body mass index || id:ieu-b-40	TRUE	reported	igd	2	TRUE	NA	NA	0.1308	0.1308	2.14602399800189
208	rs2065418	G	T	G	T	-0.0166	-0.0061	0.3623	0.3083	FALSE	FALSE	FALSE	finn-b-M13_SPINSTENOSIS	11	30422068	0.018	173851	0.7373	Spinal stenosis || id:finn-b-M13_SPINSTENOSIS	Spinal stenosis	Spinal stenosis || ||	TRUE	igd	NA	NA	NA	NA	NA	NA	NA	9169	164682	11	30422068	0.0018	3.59998e-20	681275	ieu-b-40	body mass index || id:ieu-b-40	TRUE	reported	igd	2	TRUE	NA	NA	0.3623	0.3623	1.48570892169361
209	rs208015	C	T	C	T	-0.0356	0.0308	0.9216	0.8919	FALSE	FALSE	FALSE	finn-b-M13_SPINSTENOSIS	17	46252346	0.0266	173851	0.2464	Spinal stenosis || id:finn-b-M13_SPINSTENOSIS	Spinal stenosis	Spinal stenosis || ||	TRUE	igd	NA	NA	NA	NA	NA	NA	NA	9169	164682	17	46252346	0.0034	1.39991e-25	681275	ieu-b-40	body mass index || id:ieu-b-40	TRUE	reported	igd	2	TRUE	NA	NA	0.0784	0.1081	2.80633907431016
210	rs2124499	C	G	C	G	-0.0123	-0.0056	0.3718	0.3567	FALSE	TRUE	FALSE	finn-b-M13_SPINSTENOSIS	3	123093541	0.0174	173851	0.749	Spinal stenosis || id:finn-b-M13_SPINSTENOSIS	Spinal stenosis	Spinal stenosis || ||	TRUE	igd	NA	NA	NA	NA	NA	NA	NA	9169	164682	3	123093541	0.0017	3.40017e-13	681275	ieu-b-40	body mass index || id:ieu-b-40	TRUE	reported	igd	2	TRUE	NA	NA	0.3718	0.3718	1.40316953715508
211	rs2143253	A	G	A	G	-0.0188	-0.0095	0.1189	0.09939	FALSE	FALSE	FALSE	finn-b-M13_SPINSTENOSIS	20	41987392	0.0279	173851	0.7338	Spinal stenosis || id:finn-b-M13_SPINSTENOSIS	Spinal stenosis	Spinal stenosis || ||	TRUE	igd	NA	NA	NA	NA	NA	NA	NA	9169	164682	20	41987392	0.0026	1.10002e-12	681275	ieu-b-40	body mass index || id:ieu-b-40	TRUE	reported	igd	2	TRUE	NA	NA	0.1189	0.1189	2.14602399800189
212	rs215634	G	A	G	A	-0.0152	-0.0093	0.6212	0.7139	FALSE	FALSE	FALSE	finn-b-M13_SPINSTENOSIS	7	32369148	0.0187	173851	0.621001	Spinal stenosis || id:finn-b-M13_SPINSTENOSIS	Spinal stenosis	Spinal stenosis || ||	TRUE	igd	NA	NA	NA	NA	NA	NA	NA	9169	164682	7	32369148	0.0018	2.60016e-17	681275	ieu-b-40	body mass index || id:ieu-b-40	TRUE	reported	igd	2	TRUE	NA	NA	0.3788	0.2861	1.48570892169361
213	rs2162524	C	T	C	T	0.0155	0.0147	0.3321	0.303	FALSE	FALSE	FALSE	finn-b-M13_SPINSTENOSIS	2	230817437	0.0181	173851	0.4193	Spinal stenosis || id:finn-b-M13_SPINSTENOSIS	Spinal stenosis	Spinal stenosis || ||	TRUE	igd	NA	NA	NA	NA	NA	NA	NA	9169	164682	2	230817437	0.0018	4.10015e-17	681275	ieu-b-40	body mass index || id:ieu-b-40	TRUE	reported	igd	2	TRUE	NA	NA	0.3321	0.3321	1.48570892169361
216	rs217671	G	A	G	A	0.0144	0.0272	0.2719	0.2111	FALSE	FALSE	FALSE	finn-b-M13_SPINSTENOSIS	14	62360464	0.0204	173851	0.183	Spinal stenosis || id:finn-b-M13_SPINSTENOSIS	Spinal stenosis	Spinal stenosis || ||	TRUE	igd	NA	NA	NA	NA	NA	NA	NA	9169	164682	14	62360464	0.0019	1.29987e-13	681275	ieu-b-40	body mass index || id:ieu-b-40	TRUE	reported	igd	2	TRUE	NA	NA	0.2719	0.2719	1.56824830623215
217	rs2228213	A	G	A	G	-0.0139	-0.003	0.3481	0.3454	FALSE	FALSE	FALSE	finn-b-M13_SPINSTENOSIS	6	12124855	0.0176	173851	0.8643	Spinal stenosis || id:finn-b-M13_SPINSTENOSIS	Spinal stenosis	Spinal stenosis || ||	TRUE	igd	NA	NA	NA	NA	NA	NA	NA	9169	164682	6	12124855	0.0017	4.60045e-16	681275	ieu-b-40	body mass index || id:ieu-b-40	TRUE	reported	igd	2	TRUE	NA	NA	0.3481	0.3481	1.40316953715508
218	rs2235564	T	C	T	C	0.0131	1e-04	0.3466	0.348	FALSE	FALSE	FALSE	finn-b-M13_SPINSTENOSIS	1	6713114	0.0175	173851	0.9974	Spinal stenosis || id:finn-b-M13_SPINSTENOSIS	Spinal stenosis	Spinal stenosis || ||	TRUE	igd	NA	NA	NA	NA	NA	NA	NA	9169	164682	1	6713114	0.0018	3.69999e-13	681275	ieu-b-40	body mass index || id:ieu-b-40	TRUE	reported	igd	2	TRUE	NA	NA	0.3466	0.3466	1.48570892169361
219	rs2246012	C	T	C	T	0.0158	0.0238	0.1628	0.2314	FALSE	FALSE	FALSE	finn-b-M13_SPINSTENOSIS	6	131898208	0.0197	173851	0.2278	Spinal stenosis || id:finn-b-M13_SPINSTENOSIS	Spinal stenosis	Spinal stenosis || ||	TRUE	igd	NA	NA	NA	NA	NA	NA	NA	9169	164682	6	131898208	0.0022	3.10027e-13	681275	ieu-b-40	body mass index || id:ieu-b-40	TRUE	reported	igd	2	TRUE	NA	NA	0.1628	0.1628	1.81586645984775
220	rs2283093	T	C	T	C	0.0127	-0.0095	0.2066	0.1876	FALSE	FALSE	FALSE	finn-b-M13_SPINSTENOSIS	7	126721231	0.0212	173851	0.6548	Spinal stenosis || id:finn-b-M13_SPINSTENOSIS	Spinal stenosis	Spinal stenosis || ||	TRUE	igd	NA	NA	NA	NA	NA	NA	NA	9169	164682	7	126721231	0.0021	3.09999e-09	681275	ieu-b-40	body mass index || id:ieu-b-40	TRUE	reported	igd	2	TRUE	NA	NA	0.2066	0.2066	1.73332707530922
222	rs2285178	C	T	C	T	0.0112	0.0213	0.3109	0.322	FALSE	FALSE	FALSE	finn-b-M13_SPINSTENOSIS	22	38205989	0.0178	173851	0.233	Spinal stenosis || id:finn-b-M13_SPINSTENOSIS	Spinal stenosis	Spinal stenosis || ||	TRUE	igd	NA	NA	NA	NA	NA	NA	NA	9169	164682	22	38205989	0.0019	9.40005e-09	681275	ieu-b-40	body mass index || id:ieu-b-40	TRUE	reported	igd	2	TRUE	NA	NA	0.3109	0.3109	1.56824830623215
223	rs2306537	G	A	G	A	0.0133	0.005	0.3092	0.2632	FALSE	FALSE	FALSE	finn-b-M13_SPINSTENOSIS	12	133423695	0.019	173851	0.7942	Spinal stenosis || id:finn-b-M13_SPINSTENOSIS	Spinal stenosis	Spinal stenosis || ||	TRUE	igd	NA	NA	NA	NA	NA	NA	NA	9169	164682	12	133423695	0.0019	8.69961e-13	681275	ieu-b-40	body mass index || id:ieu-b-40	TRUE	reported	igd	2	TRUE	NA	NA	0.3092	0.3092	1.56824830623215
224	rs2307111	C	T	C	T	-0.0265	0.0056	0.3962	0.4265	FALSE	FALSE	FALSE	finn-b-M13_SPINSTENOSIS	5	75003678	0.0168	173851	0.7383	Spinal stenosis || id:finn-b-M13_SPINSTENOSIS	Spinal stenosis	Spinal stenosis || ||	TRUE	igd	NA	NA	NA	NA	NA	NA	NA	9169	164682	5	75003678	0.0016	1.59993e-58	681275	ieu-b-40	body mass index || id:ieu-b-40	TRUE	reported	igd	2	TRUE	NA	NA	0.3962	0.3962	1.32063015261655
225	rs2317299	C	T	C	T	-0.0106	0.0143	0.5597	0.5081	FALSE	FALSE	FALSE	finn-b-M13_SPINSTENOSIS	2	236903093	0.0167	173851	0.3939	Spinal stenosis || id:finn-b-M13_SPINSTENOSIS	Spinal stenosis	Spinal stenosis || ||	TRUE	igd	NA	NA	NA	NA	NA	NA	NA	9169	164682	2	236903093	0.0017	1.29999e-09	681275	ieu-b-40	body mass index || id:ieu-b-40	TRUE	reported	igd	2	TRUE	NA	NA	0.4403	0.4919	1.40316953715508
226	rs2325036	C	A	C	A	-0.0181	3e-04	0.3845	0.4582	FALSE	FALSE	FALSE	finn-b-M13_SPINSTENOSIS	3	85819412	0.0167	173851	0.9847	Spinal stenosis || id:finn-b-M13_SPINSTENOSIS	Spinal stenosis	Spinal stenosis || ||	TRUE	igd	NA	NA	NA	NA	NA	NA	NA	9169	164682	3	85819412	0.0017	3.59998e-27	681275	ieu-b-40	body mass index || id:ieu-b-40	TRUE	reported	igd	2	TRUE	NA	NA	0.3845	0.3845	1.40316953715508
227	rs2357760	A	G	A	G	0.0145	0.0044	0.6754	0.6651	FALSE	FALSE	FALSE	finn-b-M13_SPINSTENOSIS	6	120213880	0.0176	173851	0.8049	Spinal stenosis || id:finn-b-M13_SPINSTENOSIS	Spinal stenosis	Spinal stenosis || ||	TRUE	igd	NA	NA	NA	NA	NA	NA	NA	9169	164682	6	120213880	0.0017	6.79986e-17	681275	ieu-b-40	body mass index || id:ieu-b-40	TRUE	reported	igd	2	TRUE	NA	NA	0.3246	0.3349	1.40316953715508
228	rs2361988	C	T	C	T	-0.0155	0.0199	0.2539	0.203	FALSE	FALSE	FALSE	finn-b-M13_SPINSTENOSIS	16	398151	0.0207	173851	0.3376	Spinal stenosis || id:finn-b-M13_SPINSTENOSIS	Spinal stenosis	Spinal stenosis || ||	TRUE	igd	NA	NA	NA	NA	NA	NA	NA	9169	164682	16	398151	0.002	5.19996e-15	681275	ieu-b-40	body mass index || id:ieu-b-40	TRUE	reported	igd	2	TRUE	NA	NA	0.2539	0.2539	1.65078769077068
229	rs2365389	T	C	T	C	-0.0174	-0.0154	0.4143	0.4371	FALSE	FALSE	FALSE	finn-b-M13_SPINSTENOSIS	3	61236462	0.0168	173851	0.3603	Spinal stenosis || id:finn-b-M13_SPINSTENOSIS	Spinal stenosis	Spinal stenosis || ||	TRUE	igd	NA	NA	NA	NA	NA	NA	NA	9169	164682	3	61236462	0.0017	1.29987e-25	681275	ieu-b-40	body mass index || id:ieu-b-40	TRUE	reported	igd	2	TRUE	NA	NA	0.4143	0.4143	1.40316953715508
230	rs2367112	G	T	G	T	-0.0119	-0.0241	0.4919	0.53	FALSE	FALSE	FALSE	finn-b-M13_SPINSTENOSIS	5	64168193	0.0167	173851	0.1495	Spinal stenosis || id:finn-b-M13_SPINSTENOSIS	Spinal stenosis	Spinal stenosis || ||	TRUE	igd	NA	NA	NA	NA	NA	NA	NA	9169	164682	5	64168193	0.0016	2.29985e-13	681275	ieu-b-40	body mass index || id:ieu-b-40	TRUE	reported	igd	2	TRUE	NA	NA	0.4919	0.47	1.32063015261655
231	rs2423668	C	T	C	T	-0.0105	0.0207	0.5505	0.5624	FALSE	FALSE	FALSE	finn-b-M13_SPINSTENOSIS	20	12430673	0.0168	173851	0.2186	Spinal stenosis || id:finn-b-M13_SPINSTENOSIS	Spinal stenosis	Spinal stenosis || ||	TRUE	igd	NA	NA	NA	NA	NA	NA	NA	9169	164682	20	12430673	0.0019	2.80001e-08	681275	ieu-b-40	body mass index || id:ieu-b-40	TRUE	reported	igd	2	TRUE	NA	NA	0.4495	0.4376	1.56824830623215
232	rs2425840	C	A	C	A	0.0119	0.0043	0.4059	0.3355	FALSE	FALSE	FALSE	finn-b-M13_SPINSTENOSIS	20	44904838	0.0176	173851	0.8084	Spinal stenosis || id:finn-b-M13_SPINSTENOSIS	Spinal stenosis	Spinal stenosis || ||	TRUE	igd	NA	NA	NA	NA	NA	NA	NA	9169	164682	20	44904838	0.0018	1.59993e-11	681275	ieu-b-40	body mass index || id:ieu-b-40	TRUE	reported	igd	2	TRUE	NA	NA	0.4059	0.4059	1.48570892169361
233	rs2429150	C	A	C	A	0.0111	0.0131	0.4164	0.4557	FALSE	FALSE	FALSE	finn-b-M13_SPINSTENOSIS	12	2152655	0.0167	173851	0.4326	Spinal stenosis || id:finn-b-M13_SPINSTENOSIS	Spinal stenosis	Spinal stenosis || ||	TRUE	igd	NA	NA	NA	NA	NA	NA	NA	9169	164682	12	2152655	0.0018	2.69998e-10	681275	ieu-b-40	body mass index || id:ieu-b-40	TRUE	reported	igd	2	TRUE	NA	NA	0.4164	0.4164	1.48570892169361
234	rs2479958	G	A	G	A	-0.0154	-0.0093	0.5075	0.5084	FALSE	FALSE	FALSE	finn-b-M13_SPINSTENOSIS	13	111984244	0.0167	173851	0.578699	Spinal stenosis || id:finn-b-M13_SPINSTENOSIS	Spinal stenosis	Spinal stenosis || ||	TRUE	igd	NA	NA	NA	NA	NA	NA	NA	9169	164682	13	111984244	0.0018	1.50003e-17	681275	ieu-b-40	body mass index || id:ieu-b-40	TRUE	reported	igd	2	TRUE	NA	NA	0.4925	0.4916	1.48570892169361
235	rs2481665	C	T	C	T	-0.0161	-0.013	0.4408	0.3679	FALSE	FALSE	FALSE	finn-b-M13_SPINSTENOSIS	1	62594677	0.0173	173851	0.4528	Spinal stenosis || id:finn-b-M13_SPINSTENOSIS	Spinal stenosis	Spinal stenosis || ||	TRUE	igd	NA	NA	NA	NA	NA	NA	NA	9169	164682	1	62594677	0.0016	7.19946e-23	681275	ieu-b-40	body mass index || id:ieu-b-40	TRUE	reported	igd	2	TRUE	NA	NA	0.4408	0.4408	1.32063015261655
236	rs2543132	C	G	C	G	0.0146	0.0294	0.8134	0.8424	FALSE	TRUE	FALSE	finn-b-M13_SPINSTENOSIS	8	15536311	0.0228	173851	0.1972	Spinal stenosis || id:finn-b-M13_SPINSTENOSIS	Spinal stenosis	Spinal stenosis || ||	TRUE	igd	NA	NA	NA	NA	NA	NA	NA	9169	164682	8	15536311	0.0022	5.00035e-11	681275	ieu-b-40	body mass index || id:ieu-b-40	TRUE	reported	igd	2	TRUE	NA	NA	0.1866	0.1576	1.81586645984775
237	rs2600226	T	C	T	C	-0.0116	0.0212	0.6697	0.6345	FALSE	FALSE	FALSE	finn-b-M13_SPINSTENOSIS	3	12928762	0.0174	173851	0.2209	Spinal stenosis || id:finn-b-M13_SPINSTENOSIS	Spinal stenosis	Spinal stenosis || ||	TRUE	igd	NA	NA	NA	NA	NA	NA	NA	9169	164682	3	12928762	0.0019	3.69999e-10	681275	ieu-b-40	body mass index || id:ieu-b-40	TRUE	reported	igd	2	TRUE	NA	NA	0.3303	0.3655	1.56824830623215
238	rs2605603	A	G	A	G	-0.0103	-0.0113	0.4887	0.517	FALSE	FALSE	FALSE	finn-b-M13_SPINSTENOSIS	11	93221105	0.0166	173851	0.4963	Spinal stenosis || id:finn-b-M13_SPINSTENOSIS	Spinal stenosis	Spinal stenosis || ||	TRUE	igd	NA	NA	NA	NA	NA	NA	NA	9169	164682	11	93221105	0.0016	2.5e-10	681275	ieu-b-40	body mass index || id:ieu-b-40	TRUE	reported	igd	2	TRUE	NA	NA	0.4887	0.483	1.32063015261655
239	rs2608703	A	C	A	C	0.0142	0.0114	0.4546	0.4414	FALSE	FALSE	FALSE	finn-b-M13_SPINSTENOSIS	12	41846769	0.0167	173851	0.494399	Spinal stenosis || id:finn-b-M13_SPINSTENOSIS	Spinal stenosis	Spinal stenosis || ||	TRUE	igd	NA	NA	NA	NA	NA	NA	NA	9169	164682	12	41846769	0.0017	1.9002e-16	681275	ieu-b-40	body mass index || id:ieu-b-40	TRUE	reported	igd	2	TRUE	NA	NA	0.4546	0.4546	1.40316953715508
240	rs262130	T	C	T	C	0.0127	-2e-04	0.1969	0.2032	FALSE	FALSE	FALSE	finn-b-M13_SPINSTENOSIS	6	142853486	0.0206	173851	0.9939	Spinal stenosis || id:finn-b-M13_SPINSTENOSIS	Spinal stenosis	Spinal stenosis || ||	TRUE	igd	NA	NA	NA	NA	NA	NA	NA	9169	164682	6	142853486	0.0023	1.79999e-08	681275	ieu-b-40	body mass index || id:ieu-b-40	TRUE	reported	igd	2	TRUE	NA	NA	0.1969	0.1969	1.89840584438628
242	rs2693826	A	G	A	G	-0.0137	-0.0224	0.4421	0.5094	FALSE	FALSE	FALSE	finn-b-M13_SPINSTENOSIS	2	6160943	0.0167	173851	0.1776	Spinal stenosis || id:finn-b-M13_SPINSTENOSIS	Spinal stenosis	Spinal stenosis || ||	TRUE	igd	NA	NA	NA	NA	NA	NA	NA	9169	164682	2	6160943	0.0017	1.99986e-15	681275	ieu-b-40	body mass index || id:ieu-b-40	TRUE	reported	igd	2	TRUE	NA	NA	0.4421	0.4421	1.40316953715508
243	rs2694047	G	A	G	A	0.0188	-0.0139	0.747	0.7077	FALSE	FALSE	FALSE	finn-b-M13_SPINSTENOSIS	8	116750548	0.0183	173851	0.447	Spinal stenosis || id:finn-b-M13_SPINSTENOSIS	Spinal stenosis	Spinal stenosis || ||	TRUE	igd	NA	NA	NA	NA	NA	NA	NA	9169	164682	8	116750548	0.002	3.90032e-21	681275	ieu-b-40	body mass index || id:ieu-b-40	TRUE	reported	igd	2	TRUE	NA	NA	0.253	0.2923	1.65078769077068
244	rs273504	G	A	G	A	0.0153	-0.0109	0.4266	0.4889	FALSE	FALSE	FALSE	finn-b-M13_SPINSTENOSIS	19	18215247	0.0166	173851	0.5132	Spinal stenosis || id:finn-b-M13_SPINSTENOSIS	Spinal stenosis	Spinal stenosis || ||	TRUE	igd	NA	NA	NA	NA	NA	NA	NA	9169	164682	19	18215247	0.0018	4.40048e-18	681275	ieu-b-40	body mass index || id:ieu-b-40	TRUE	reported	igd	2	TRUE	NA	NA	0.4266	0.4266	1.48570892169361
245	rs2744974	T	C	T	C	0.0249	0.0318	0.338	0.3323	FALSE	FALSE	FALSE	finn-b-M13_SPINSTENOSIS	6	34579431	0.0178	173851	0.0742592	Spinal stenosis || id:finn-b-M13_SPINSTENOSIS	Spinal stenosis	Spinal stenosis || ||	TRUE	igd	NA	NA	NA	NA	NA	NA	NA	9169	164682	6	34579431	0.0018	1.39991e-45	681275	ieu-b-40	body mass index || id:ieu-b-40	TRUE	reported	igd	2	TRUE	NA	NA	0.338	0.338	1.48570892169361
246	rs2791653	G	A	G	A	-0.0141	0.0029	0.7577	0.7719	FALSE	FALSE	FALSE	finn-b-M13_SPINSTENOSIS	1	11129848	0.0199	173851	0.8849	Spinal stenosis || id:finn-b-M13_SPINSTENOSIS	Spinal stenosis	Spinal stenosis || ||	TRUE	igd	NA	NA	NA	NA	NA	NA	NA	9169	164682	1	11129848	0.0019	1.29987e-13	681275	ieu-b-40	body mass index || id:ieu-b-40	TRUE	reported	igd	2	TRUE	NA	NA	0.2423	0.2281	1.56824830623215
247	rs2820311	G	A	G	A	0.0235	-0.0016	0.3369	0.2946	FALSE	FALSE	FALSE	finn-b-M13_SPINSTENOSIS	1	201841476	0.0183	173851	0.9293	Spinal stenosis || id:finn-b-M13_SPINSTENOSIS	Spinal stenosis	Spinal stenosis || ||	TRUE	igd	NA	NA	NA	NA	NA	NA	NA	9169	164682	1	201841476	0.0018	4.10015e-38	681275	ieu-b-40	body mass index || id:ieu-b-40	TRUE	reported	igd	2	TRUE	NA	NA	0.3369	0.3369	1.48570892169361
248	rs2832283	A	G	A	G	0.0115	0.0193	0.2208	0.258	FALSE	FALSE	FALSE	finn-b-M13_SPINSTENOSIS	21	30690558	0.019	173851	0.3113	Spinal stenosis || id:finn-b-M13_SPINSTENOSIS	Spinal stenosis	Spinal stenosis || ||	TRUE	igd	NA	NA	NA	NA	NA	NA	NA	9169	164682	21	30690558	0.002	5.80003e-09	681275	ieu-b-40	body mass index || id:ieu-b-40	TRUE	reported	igd	2	TRUE	NA	NA	0.2208	0.2208	1.65078769077068
249	rs2836964	C	T	C	T	-0.011	-0.036	0.3576	0.2359	FALSE	FALSE	FALSE	finn-b-M13_SPINSTENOSIS	21	40631006	0.0198	173851	0.0689208	Spinal stenosis || id:finn-b-M13_SPINSTENOSIS	Spinal stenosis	Spinal stenosis || ||	TRUE	igd	NA	NA	NA	NA	NA	NA	NA	9169	164682	21	40631006	0.0018	1.29999e-09	681275	ieu-b-40	body mass index || id:ieu-b-40	TRUE	reported	igd	2	TRUE	NA	NA	0.3576	0.3576	1.48570892169361
250	rs2861683	C	A	C	A	-0.0144	0.0014	0.407	0.4125	FALSE	FALSE	FALSE	finn-b-M13_SPINSTENOSIS	2	67836507	0.0169	173851	0.9324	Spinal stenosis || id:finn-b-M13_SPINSTENOSIS	Spinal stenosis	Spinal stenosis || ||	TRUE	igd	NA	NA	NA	NA	NA	NA	NA	9169	164682	2	67836507	0.0017	1.29987e-16	681275	ieu-b-40	body mass index || id:ieu-b-40	TRUE	reported	igd	2	TRUE	NA	NA	0.407	0.407	1.40316953715508
251	rs2868975	A	G	A	G	-0.0143	0.0396	0.178	0.2327	FALSE	FALSE	FALSE	finn-b-M13_SPINSTENOSIS	3	116935323	0.0196	173851	0.0435803	Spinal stenosis || id:finn-b-M13_SPINSTENOSIS	Spinal stenosis	Spinal stenosis || ||	TRUE	igd	NA	NA	NA	NA	NA	NA	NA	9169	164682	3	116935323	0.0023	2.19999e-10	681275	ieu-b-40	body mass index || id:ieu-b-40	TRUE	reported	igd	2	TRUE	NA	NA	0.178	0.178	1.89840584438628
252	rs287104	A	G	A	G	0.0115	0.0526	0.6604	0.5618	FALSE	FALSE	FALSE	finn-b-M13_SPINSTENOSIS	19	34290995	0.0168	173851	0.00178801	Spinal stenosis || id:finn-b-M13_SPINSTENOSIS	Spinal stenosis	Spinal stenosis || ||	TRUE	igd	NA	NA	NA	NA	NA	NA	NA	9169	164682	19	34290995	0.0017	4.40048e-11	681275	ieu-b-40	body mass index || id:ieu-b-40	TRUE	reported	igd	2	TRUE	NA	NA	0.3396	0.4382	1.40316953715508
253	rs2875762	C	G	C	G	0.0139	0.0605	0.2473	0.1112	FALSE	TRUE	FALSE	finn-b-M13_SPINSTENOSIS	6	124925032	0.0266	173851	0.0230999	Spinal stenosis || id:finn-b-M13_SPINSTENOSIS	Spinal stenosis	Spinal stenosis || ||	TRUE	igd	NA	NA	NA	NA	NA	NA	NA	9169	164682	6	124925032	0.002	1.20005e-11	681275	ieu-b-40	body mass index || id:ieu-b-40	TRUE	reported	igd	2	TRUE	NA	NA	0.2473	0.2473	1.65078769077068
254	rs2907948	A	G	A	G	-0.0141	-0.0011	0.2427	0.1696	FALSE	FALSE	FALSE	finn-b-M13_SPINSTENOSIS	7	150638484	0.0223	173851	0.9605	Spinal stenosis || id:finn-b-M13_SPINSTENOSIS	Spinal stenosis	Spinal stenosis || ||	TRUE	igd	NA	NA	NA	NA	NA	NA	NA	9169	164682	7	150638484	0.0019	1.29987e-13	681275	ieu-b-40	body mass index || id:ieu-b-40	TRUE	reported	igd	2	TRUE	NA	NA	0.2427	0.2427	1.56824830623215
255	rs2931434	T	C	T	C	-0.0104	-0.0088	0.3168	0.2963	FALSE	FALSE	FALSE	finn-b-M13_SPINSTENOSIS	5	73159098	0.0182	173851	0.6277	Spinal stenosis || id:finn-b-M13_SPINSTENOSIS	Spinal stenosis	Spinal stenosis || ||	TRUE	igd	NA	NA	NA	NA	NA	NA	NA	9169	164682	5	73159098	0.0018	1.40001e-08	681275	ieu-b-40	body mass index || id:ieu-b-40	TRUE	reported	igd	2	TRUE	NA	NA	0.3168	0.3168	1.48570892169361
256	rs2943465	C	T	C	T	0.0248	8e-04	0.9444	0.9215	FALSE	FALSE	FALSE	finn-b-M13_SPINSTENOSIS	12	19265921	0.031	173851	0.9803	Spinal stenosis || id:finn-b-M13_SPINSTENOSIS	Spinal stenosis	Spinal stenosis || ||	TRUE	igd	NA	NA	NA	NA	NA	NA	NA	9169	164682	12	19265921	0.0039	2e-10	681275	ieu-b-40	body mass index || id:ieu-b-40	TRUE	reported	igd	2	TRUE	NA	NA	0.0556	0.0785	3.21903599700283
257	rs294704	T	G	T	G	-0.0113	0.0095	0.7239	0.764	FALSE	FALSE	FALSE	finn-b-M13_SPINSTENOSIS	5	152519088	0.0198	173851	0.6311	Spinal stenosis || id:finn-b-M13_SPINSTENOSIS	Spinal stenosis	Spinal stenosis || ||	TRUE	igd	NA	NA	NA	NA	NA	NA	NA	9169	164682	5	152519088	0.0019	4e-09	681275	ieu-b-40	body mass index || id:ieu-b-40	TRUE	reported	igd	2	TRUE	NA	NA	0.2761	0.236	1.56824830623215
258	rs3007105	T	C	T	C	0.0142	0.0076	0.4697	0.3523	FALSE	FALSE	FALSE	finn-b-M13_SPINSTENOSIS	14	47367616	0.0175	173851	0.666	Spinal stenosis || id:finn-b-M13_SPINSTENOSIS	Spinal stenosis	Spinal stenosis || ||	TRUE	igd	NA	NA	NA	NA	NA	NA	NA	9169	164682	14	47367616	0.0017	1.10002e-17	681275	ieu-b-40	body mass index || id:ieu-b-40	TRUE	reported	igd	2	TRUE	NA	NA	0.4697	0.4697	1.40316953715508
259	rs326896	T	C	T	C	-0.0128	-0.0066	0.3925	0.3301	FALSE	FALSE	FALSE	finn-b-M13_SPINSTENOSIS	4	112669571	0.0178	173851	0.7112	Spinal stenosis || id:finn-b-M13_SPINSTENOSIS	Spinal stenosis	Spinal stenosis || ||	TRUE	igd	NA	NA	NA	NA	NA	NA	NA	9169	164682	4	112669571	0.0018	2.80027e-13	681275	ieu-b-40	body mass index || id:ieu-b-40	TRUE	reported	igd	2	TRUE	NA	NA	0.3925	0.3925	1.48570892169361
260	rs331966	C	A	C	A	0.0112	0.0228	0.3792	0.3657	FALSE	FALSE	FALSE	finn-b-M13_SPINSTENOSIS	4	143675717	0.0173	173851	0.1874	Spinal stenosis || id:finn-b-M13_SPINSTENOSIS	Spinal stenosis	Spinal stenosis || ||	TRUE	igd	NA	NA	NA	NA	NA	NA	NA	9169	164682	4	143675717	0.0018	3.2e-10	681275	ieu-b-40	body mass index || id:ieu-b-40	TRUE	reported	igd	2	TRUE	NA	NA	0.3792	0.3792	1.48570892169361
261	rs33500	T	C	T	C	-0.0167	0.0181	0.8082	0.8127	FALSE	FALSE	FALSE	finn-b-M13_SPINSTENOSIS	3	42427191	0.0214	173851	0.3989	Spinal stenosis || id:finn-b-M13_SPINSTENOSIS	Spinal stenosis	Spinal stenosis || ||	TRUE	igd	NA	NA	NA	NA	NA	NA	NA	9169	164682	3	42427191	0.0022	4.30031e-14	681275	ieu-b-40	body mass index || id:ieu-b-40	TRUE	reported	igd	2	TRUE	NA	NA	0.1918	0.1873	1.81586645984775
262	rs339991	G	A	G	A	0.0124	-0.0095	0.5631	0.6165	FALSE	FALSE	FALSE	finn-b-M13_SPINSTENOSIS	15	60913637	0.0171	173851	0.5784	Spinal stenosis || id:finn-b-M13_SPINSTENOSIS	Spinal stenosis	Spinal stenosis || ||	TRUE	igd	NA	NA	NA	NA	NA	NA	NA	9169	164682	15	60913637	0.0018	1.20005e-12	681275	ieu-b-40	body mass index || id:ieu-b-40	TRUE	reported	igd	2	TRUE	NA	NA	0.4369	0.3835	1.48570892169361
263	rs349088	A	C	A	C	-0.0128	-0.0187	0.4976	0.6102	FALSE	FALSE	FALSE	finn-b-M13_SPINSTENOSIS	11	84814393	0.0172	173851	0.2762	Spinal stenosis || id:finn-b-M13_SPINSTENOSIS	Spinal stenosis	Spinal stenosis || ||	TRUE	igd	NA	NA	NA	NA	NA	NA	NA	9169	164682	11	84814393	0.0017	1.80011e-13	681275	ieu-b-40	body mass index || id:ieu-b-40	TRUE	reported	igd	2	TRUE	NA	NA	0.4976	0.3898	1.40316953715508
265	rs3731695	C	T	C	T	0.0116	-0.0246	0.5582	0.4509	FALSE	FALSE	FALSE	finn-b-M13_SPINSTENOSIS	2	203820275	0.0168	173851	0.143	Spinal stenosis || id:finn-b-M13_SPINSTENOSIS	Spinal stenosis	Spinal stenosis || ||	TRUE	igd	NA	NA	NA	NA	NA	NA	NA	9169	164682	2	203820275	0.0016	7.89951e-13	681275	ieu-b-40	body mass index || id:ieu-b-40	TRUE	reported	igd	2	TRUE	NA	NA	0.4418	0.5491	1.32063015261655
266	rs3732084	C	T	C	T	0.0107	-0.017	0.6139	0.5202	FALSE	FALSE	FALSE	finn-b-M13_SPINSTENOSIS	2	207174316	0.0166	173851	0.3079	Spinal stenosis || id:finn-b-M13_SPINSTENOSIS	Spinal stenosis	Spinal stenosis || ||	TRUE	igd	NA	NA	NA	NA	NA	NA	NA	9169	164682	2	207174316	0.0018	1.09999e-09	681275	ieu-b-40	body mass index || id:ieu-b-40	TRUE	reported	igd	2	TRUE	NA	NA	0.3861	0.4798	1.48570892169361
267	rs3736485	G	A	G	A	-0.0134	-0.0057	0.5443	0.5875	FALSE	FALSE	FALSE	finn-b-M13_SPINSTENOSIS	15	51748610	0.0169	173851	0.736801	Spinal stenosis || id:finn-b-M13_SPINSTENOSIS	Spinal stenosis	Spinal stenosis || ||	TRUE	igd	NA	NA	NA	NA	NA	NA	NA	9169	164682	15	51748610	0.0016	2.49977e-16	681275	ieu-b-40	body mass index || id:ieu-b-40	TRUE	reported	igd	2	TRUE	NA	NA	0.4557	0.4125	1.32063015261655
268	rs3749897	T	C	T	C	0.0122	0.0417	0.4172	0.4501	FALSE	FALSE	FALSE	finn-b-M13_SPINSTENOSIS	6	42532102	0.0167	173851	0.0126599	Spinal stenosis || id:finn-b-M13_SPINSTENOSIS	Spinal stenosis	Spinal stenosis || ||	TRUE	igd	NA	NA	NA	NA	NA	NA	NA	9169	164682	6	42532102	0.0018	8.4004e-12	681275	ieu-b-40	body mass index || id:ieu-b-40	TRUE	reported	igd	2	TRUE	NA	NA	0.4172	0.4172	1.48570892169361
269	rs3754963	T	A	T	A	-0.0123	-0.003	0.2574	0.3024	FALSE	TRUE	FALSE	finn-b-M13_SPINSTENOSIS	2	166185707	0.0182	173851	0.868	Spinal stenosis || id:finn-b-M13_SPINSTENOSIS	Spinal stenosis	Spinal stenosis || ||	TRUE	igd	NA	NA	NA	NA	NA	NA	NA	9169	164682	2	166185707	0.002	3.29997e-10	681275	ieu-b-40	body mass index || id:ieu-b-40	TRUE	reported	igd	2	TRUE	NA	NA	0.2574	0.2574	1.65078769077068
270	rs3764835	A	G	A	G	-0.0141	-0.0314	0.1528	0.1837	FALSE	FALSE	FALSE	finn-b-M13_SPINSTENOSIS	2	159519368	0.0215	173851	0.1438	Spinal stenosis || id:finn-b-M13_SPINSTENOSIS	Spinal stenosis	Spinal stenosis || ||	TRUE	igd	NA	NA	NA	NA	NA	NA	NA	9169	164682	2	159519368	0.0024	3.09999e-09	681275	ieu-b-40	body mass index || id:ieu-b-40	TRUE	reported	igd	2	TRUE	NA	NA	0.1528	0.1528	1.98094522892482
271	rs3772882	A	C	A	C	0.0127	0.0041	0.3661	0.451	FALSE	FALSE	FALSE	finn-b-M13_SPINSTENOSIS	3	81808602	0.0167	173851	0.8051	Spinal stenosis || id:finn-b-M13_SPINSTENOSIS	Spinal stenosis	Spinal stenosis || ||	TRUE	igd	NA	NA	NA	NA	NA	NA	NA	9169	164682	3	81808602	0.0018	6.59933e-13	681275	ieu-b-40	body mass index || id:ieu-b-40	TRUE	reported	igd	2	TRUE	NA	NA	0.3661	0.3661	1.48570892169361
272	rs3800229	T	G	T	G	0.0175	0.0025	0.7123	0.639	FALSE	FALSE	FALSE	finn-b-M13_SPINSTENOSIS	6	108996963	0.0173	173851	0.8856	Spinal stenosis || id:finn-b-M13_SPINSTENOSIS	Spinal stenosis	Spinal stenosis || ||	TRUE	igd	NA	NA	NA	NA	NA	NA	NA	9169	164682	6	108996963	0.0018	1.39991e-22	681275	ieu-b-40	body mass index || id:ieu-b-40	TRUE	reported	igd	2	TRUE	NA	NA	0.2877	0.361	1.48570892169361
273	rs3800637	C	T	C	T	0.0115	-0.0264	0.336	0.3382	FALSE	FALSE	FALSE	finn-b-M13_SPINSTENOSIS	7	137403432	0.0176	173851	0.1338	Spinal stenosis || id:finn-b-M13_SPINSTENOSIS	Spinal stenosis	Spinal stenosis || ||	TRUE	igd	NA	NA	NA	NA	NA	NA	NA	9169	164682	7	137403432	0.0018	5.1e-10	681275	ieu-b-40	body mass index || id:ieu-b-40	TRUE	reported	igd	2	TRUE	NA	NA	0.336	0.336	1.48570892169361
274	rs3806114	A	G	A	G	-0.0113	-0.0202	0.6773	0.7522	FALSE	FALSE	FALSE	finn-b-M13_SPINSTENOSIS	6	20482335	0.0194	173851	0.2972	Spinal stenosis || id:finn-b-M13_SPINSTENOSIS	Spinal stenosis	Spinal stenosis || ||	TRUE	igd	NA	NA	NA	NA	NA	NA	NA	9169	164682	6	20482335	0.0018	3.40001e-10	681275	ieu-b-40	body mass index || id:ieu-b-40	TRUE	reported	igd	2	TRUE	NA	NA	0.3227	0.2478	1.48570892169361
275	rs3806572	A	G	A	G	-0.0145	-0.0208	0.2788	0.2439	FALSE	FALSE	FALSE	finn-b-M13_SPINSTENOSIS	2	55238677	0.0194	173851	0.2821	Spinal stenosis || id:finn-b-M13_SPINSTENOSIS	Spinal stenosis	Spinal stenosis || ||	TRUE	igd	NA	NA	NA	NA	NA	NA	NA	9169	164682	2	55238677	0.0019	1.59993e-14	681275	ieu-b-40	body mass index || id:ieu-b-40	TRUE	reported	igd	2	TRUE	NA	NA	0.2788	0.2788	1.56824830623215
276	rs3807645	A	G	A	G	-0.0166	-0.0126	0.221	0.2029	FALSE	FALSE	FALSE	finn-b-M13_SPINSTENOSIS	7	77830091	0.0206	173851	0.5414	Spinal stenosis || id:finn-b-M13_SPINSTENOSIS	Spinal stenosis	Spinal stenosis || ||	TRUE	igd	NA	NA	NA	NA	NA	NA	NA	9169	164682	7	77830091	0.0021	2.39994e-15	681275	ieu-b-40	body mass index || id:ieu-b-40	TRUE	reported	igd	2	TRUE	NA	NA	0.221	0.221	1.73332707530922
277	rs380857	A	C	A	C	-0.0151	-0.0211	0.8878	0.8194	FALSE	FALSE	FALSE	finn-b-M13_SPINSTENOSIS	9	101491066	0.0217	173851	0.3301	Spinal stenosis || id:finn-b-M13_SPINSTENOSIS	Spinal stenosis	Spinal stenosis || ||	TRUE	igd	NA	NA	NA	NA	NA	NA	NA	9169	164682	9	101491066	0.0027	3.59998e-08	681275	ieu-b-40	body mass index || id:ieu-b-40	TRUE	reported	igd	2	TRUE	NA	NA	0.1122	0.1806	2.22856338254042
278	rs3814883	T	C	T	C	0.0232	0.0024	0.4764	0.4117	FALSE	FALSE	FALSE	finn-b-M13_SPINSTENOSIS	16	29994922	0.0169	173851	0.8876	Spinal stenosis || id:finn-b-M13_SPINSTENOSIS	Spinal stenosis	Spinal stenosis || ||	TRUE	igd	NA	NA	NA	NA	NA	NA	NA	9169	164682	16	29994922	0.0017	1.10002e-40	681275	ieu-b-40	body mass index || id:ieu-b-40	TRUE	reported	igd	2	TRUE	NA	NA	0.4764	0.4764	1.40316953715508
279	rs3828783	A	G	A	G	-0.0165	0.0192	0.1809	0.2266	FALSE	FALSE	FALSE	finn-b-M13_SPINSTENOSIS	6	33767727	0.02	173851	0.3358	Spinal stenosis || id:finn-b-M13_SPINSTENOSIS	Spinal stenosis	Spinal stenosis || ||	TRUE	igd	NA	NA	NA	NA	NA	NA	NA	9169	164682	6	33767727	0.0021	5.60015e-15	681275	ieu-b-40	body mass index || id:ieu-b-40	TRUE	reported	igd	2	TRUE	NA	NA	0.1809	0.1809	1.73332707530922
280	rs3829849	T	C	T	C	0.0098	-0.0159	0.3589	0.3713	FALSE	FALSE	FALSE	finn-b-M13_SPINSTENOSIS	9	129390800	0.0173	173851	0.3575	Spinal stenosis || id:finn-b-M13_SPINSTENOSIS	Spinal stenosis	Spinal stenosis || ||	TRUE	igd	NA	NA	NA	NA	NA	NA	NA	9169	164682	9	129390800	0.0017	5.89997e-09	681275	ieu-b-40	body mass index || id:ieu-b-40	TRUE	reported	igd	2	TRUE	NA	NA	0.3589	0.3589	1.40316953715508
281	rs38314	A	G	A	G	-0.012	-0.0184	0.4912	0.5295	FALSE	FALSE	FALSE	finn-b-M13_SPINSTENOSIS	7	70067315	0.0167	173851	0.2698	Spinal stenosis || id:finn-b-M13_SPINSTENOSIS	Spinal stenosis	Spinal stenosis || ||	TRUE	igd	NA	NA	NA	NA	NA	NA	NA	9169	164682	7	70067315	0.0017	4.70002e-12	681275	ieu-b-40	body mass index || id:ieu-b-40	TRUE	reported	igd	2	TRUE	NA	NA	0.4912	0.4705	1.40316953715508
282	rs3844598	G	A	G	A	0.0095	-0.0134	0.521	0.5647	FALSE	FALSE	FALSE	finn-b-M13_SPINSTENOSIS	5	140992235	0.0168	173851	0.4252	Spinal stenosis || id:finn-b-M13_SPINSTENOSIS	Spinal stenosis	Spinal stenosis || ||	TRUE	igd	NA	NA	NA	NA	NA	NA	NA	9169	164682	5	140992235	0.0017	3.79997e-08	681275	ieu-b-40	body mass index || id:ieu-b-40	TRUE	reported	igd	2	TRUE	NA	NA	0.479	0.4353	1.40316953715508
283	rs3902951	G	T	G	T	0.0134	0.0264	0.2455	0.3459	FALSE	FALSE	FALSE	finn-b-M13_SPINSTENOSIS	14	69790778	0.0176	173851	0.1335	Spinal stenosis || id:finn-b-M13_SPINSTENOSIS	Spinal stenosis	Spinal stenosis || ||	TRUE	igd	TRUE	rs3902951	rs35277540	G	T	T	G	9169	164682	14	69789755	0.002	7.00003e-12	681275	ieu-b-40	body mass index || id:ieu-b-40	TRUE	reported	igd	2	TRUE	NA	NA	0.2455	0.2455	1.65078769077068
284	rs3904244	A	T	A	T	0.0155	-0.0243	0.1377	0.2318	FALSE	TRUE	FALSE	finn-b-M13_SPINSTENOSIS	10	27361527	0.0197	173851	0.2175	Spinal stenosis || id:finn-b-M13_SPINSTENOSIS	Spinal stenosis	Spinal stenosis || ||	TRUE	igd	NA	NA	NA	NA	NA	NA	NA	9169	164682	10	27361527	0.0025	4.30002e-10	681275	ieu-b-40	body mass index || id:ieu-b-40	TRUE	reported	igd	2	TRUE	NA	NA	0.1377	0.1377	2.06348461346335
285	rs391300	C	T	C	T	-0.0119	-0.0062	0.6275	0.6276	FALSE	FALSE	FALSE	finn-b-M13_SPINSTENOSIS	17	2216258	0.0172	173851	0.716699	Spinal stenosis || id:finn-b-M13_SPINSTENOSIS	Spinal stenosis	Spinal stenosis || ||	TRUE	igd	NA	NA	NA	NA	NA	NA	NA	9169	164682	17	2216258	0.0017	3.10027e-12	681275	ieu-b-40	body mass index || id:ieu-b-40	TRUE	reported	igd	2	TRUE	NA	NA	0.3725	0.3724	1.40316953715508
287	rs3977755	T	C	T	C	-0.0135	-0.0202	0.2804	0.206	FALSE	FALSE	FALSE	finn-b-M13_SPINSTENOSIS	10	104420210	0.0205	173851	0.3245	Spinal stenosis || id:finn-b-M13_SPINSTENOSIS	Spinal stenosis	Spinal stenosis || ||	TRUE	igd	NA	NA	NA	NA	NA	NA	NA	9169	164682	10	104420210	0.0019	5.90065e-13	681275	ieu-b-40	body mass index || id:ieu-b-40	TRUE	reported	igd	2	TRUE	NA	NA	0.2804	0.2804	1.56824830623215
288	rs40067	A	G	A	G	-0.0266	0.0292	0.1713	0.2097	FALSE	FALSE	FALSE	finn-b-M13_SPINSTENOSIS	5	107439012	0.0205	173851	0.1547	Spinal stenosis || id:finn-b-M13_SPINSTENOSIS	Spinal stenosis	Spinal stenosis || ||	TRUE	igd	NA	NA	NA	NA	NA	NA	NA	9169	164682	5	107439012	0.0023	7.10068e-30	681275	ieu-b-40	body mass index || id:ieu-b-40	TRUE	reported	igd	2	TRUE	NA	NA	0.1713	0.1713	1.89840584438628
289	rs4012234	G	T	G	T	0.0141	-0.0044	0.5924	0.6479	FALSE	FALSE	FALSE	finn-b-M13_SPINSTENOSIS	20	32553047	0.0174	173851	0.8013	Spinal stenosis || id:finn-b-M13_SPINSTENOSIS	Spinal stenosis	Spinal stenosis || ||	TRUE	igd	NA	NA	NA	NA	NA	NA	NA	9169	164682	20	32553047	0.0018	9.8992e-16	681275	ieu-b-40	body mass index || id:ieu-b-40	TRUE	reported	igd	2	TRUE	NA	NA	0.4076	0.3521	1.48570892169361
290	rs4072917	A	G	A	G	0.0115	0.0035	0.4694	0.4399	FALSE	FALSE	FALSE	finn-b-M13_SPINSTENOSIS	8	143300279	0.0168	173851	0.8343	Spinal stenosis || id:finn-b-M13_SPINSTENOSIS	Spinal stenosis	Spinal stenosis || ||	TRUE	igd	NA	NA	NA	NA	NA	NA	NA	9169	164682	8	143300279	0.0018	6.89922e-11	681275	ieu-b-40	body mass index || id:ieu-b-40	TRUE	reported	igd	2	TRUE	NA	NA	0.4694	0.4694	1.48570892169361
291	rs4148155	G	A	G	A	-0.0188	0.0689	0.1127	0.07515	FALSE	FALSE	FALSE	finn-b-M13_SPINSTENOSIS	4	89054667	0.0318	173851	0.0301002	Spinal stenosis || id:finn-b-M13_SPINSTENOSIS	Spinal stenosis	Spinal stenosis || ||	TRUE	igd	NA	NA	NA	NA	NA	NA	NA	9169	164682	4	89054667	0.0026	5.00035e-13	681275	ieu-b-40	body mass index || id:ieu-b-40	TRUE	reported	igd	2	TRUE	NA	NA	0.1127	0.1127	2.14602399800189
292	rs4148866	T	C	T	C	0.0098	0.0056	0.4068	0.4005	FALSE	FALSE	FALSE	finn-b-M13_SPINSTENOSIS	12	123425575	0.0171	173851	0.7424	Spinal stenosis || id:finn-b-M13_SPINSTENOSIS	Spinal stenosis	Spinal stenosis || ||	TRUE	igd	NA	NA	NA	NA	NA	NA	NA	9169	164682	12	123425575	0.0018	4e-08	681275	ieu-b-40	body mass index || id:ieu-b-40	TRUE	reported	igd	2	TRUE	NA	NA	0.4068	0.4068	1.48570892169361
293	rs4237643	G	T	G	T	-0.0223	-0.0059	0.6938	0.6946	FALSE	FALSE	FALSE	finn-b-M13_SPINSTENOSIS	11	43648368	0.018	173851	0.7426	Spinal stenosis || id:finn-b-M13_SPINSTENOSIS	Spinal stenosis	Spinal stenosis || ||	TRUE	igd	NA	NA	NA	NA	NA	NA	NA	9169	164682	11	43648368	0.0019	4.30031e-33	681275	ieu-b-40	body mass index || id:ieu-b-40	TRUE	reported	igd	2	TRUE	NA	NA	0.3062	0.3054	1.56824830623215
294	rs427943	C	A	C	A	0.017	0.0202	0.5669	0.581	FALSE	FALSE	FALSE	finn-b-M13_SPINSTENOSIS	21	46570896	0.0169	173851	0.2307	Spinal stenosis || id:finn-b-M13_SPINSTENOSIS	Spinal stenosis	Spinal stenosis || ||	TRUE	igd	NA	NA	NA	NA	NA	NA	NA	9169	164682	21	46570896	0.0017	7.29962e-23	681275	ieu-b-40	body mass index || id:ieu-b-40	TRUE	reported	igd	2	TRUE	NA	NA	0.4331	0.419	1.40316953715508
295	rs429343	G	A	G	A	-0.015	-0.0154	0.5813	0.5316	FALSE	FALSE	FALSE	finn-b-M13_SPINSTENOSIS	2	147903382	0.0167	173851	0.357	Spinal stenosis || id:finn-b-M13_SPINSTENOSIS	Spinal stenosis	Spinal stenosis || ||	TRUE	igd	NA	NA	NA	NA	NA	NA	NA	9169	164682	2	147903382	0.0017	6.79986e-18	681275	ieu-b-40	body mass index || id:ieu-b-40	TRUE	reported	igd	2	TRUE	NA	NA	0.4187	0.4684	1.40316953715508
296	rs4307239	G	A	G	A	0.0115	0.0076	0.4578	0.4541	FALSE	FALSE	FALSE	finn-b-M13_SPINSTENOSIS	7	24354300	0.0169	173851	0.653301	Spinal stenosis || id:finn-b-M13_SPINSTENOSIS	Spinal stenosis	Spinal stenosis || ||	TRUE	igd	NA	NA	NA	NA	NA	NA	NA	9169	164682	7	24354300	0.0017	3.90032e-11	681275	ieu-b-40	body mass index || id:ieu-b-40	TRUE	reported	igd	2	TRUE	NA	NA	0.4578	0.4578	1.40316953715508
297	rs4358081	C	A	C	A	0.0097	-0.0275	0.4631	0.4492	FALSE	FALSE	FALSE	finn-b-M13_SPINSTENOSIS	2	29100642	0.0167	173851	0.1006	Spinal stenosis || id:finn-b-M13_SPINSTENOSIS	Spinal stenosis	Spinal stenosis || ||	TRUE	igd	NA	NA	NA	NA	NA	NA	NA	9169	164682	2	29100642	0.0017	1.5e-08	681275	ieu-b-40	body mass index || id:ieu-b-40	TRUE	reported	igd	2	TRUE	NA	NA	0.4631	0.4631	1.40316953715508
298	rs4414033	A	G	A	G	0.0129	-0.0222	0.627	0.5717	FALSE	FALSE	FALSE	finn-b-M13_SPINSTENOSIS	1	156406853	0.0169	173851	0.1884	Spinal stenosis || id:finn-b-M13_SPINSTENOSIS	Spinal stenosis	Spinal stenosis || ||	TRUE	igd	NA	NA	NA	NA	NA	NA	NA	9169	164682	1	156406853	0.0018	1.39991e-12	681275	ieu-b-40	body mass index || id:ieu-b-40	TRUE	reported	igd	2	TRUE	NA	NA	0.373	0.4283	1.48570892169361
299	rs4430672	C	T	C	T	-0.0127	-0.0071	0.8004	0.7903	FALSE	FALSE	FALSE	finn-b-M13_SPINSTENOSIS	14	63094407	0.0205	173851	0.7302	Spinal stenosis || id:finn-b-M13_SPINSTENOSIS	Spinal stenosis	Spinal stenosis || ||	TRUE	igd	NA	NA	NA	NA	NA	NA	NA	9169	164682	14	63094407	0.0022	3.89996e-09	681275	ieu-b-40	body mass index || id:ieu-b-40	TRUE	reported	igd	2	TRUE	NA	NA	0.1996	0.2097	1.81586645984775
300	rs4482463	A	C	A	C	-0.0331	0.011	0.9213	0.94	FALSE	FALSE	FALSE	finn-b-M13_SPINSTENOSIS	2	205375909	0.035	173851	0.7543	Spinal stenosis || id:finn-b-M13_SPINSTENOSIS	Spinal stenosis	Spinal stenosis || ||	TRUE	igd	NA	NA	NA	NA	NA	NA	NA	9169	164682	2	205375909	0.0033	2.80027e-23	681275	ieu-b-40	body mass index || id:ieu-b-40	TRUE	reported	igd	2	TRUE	NA	NA	0.0787	0.0600000000000001	2.72379968977162
302	rs4518345	A	G	A	G	-0.0117	-0.0297	0.2842	0.2443	FALSE	FALSE	FALSE	finn-b-M13_SPINSTENOSIS	5	27185904	0.0195	173851	0.1278	Spinal stenosis || id:finn-b-M13_SPINSTENOSIS	Spinal stenosis	Spinal stenosis || ||	TRUE	igd	NA	NA	NA	NA	NA	NA	NA	9169	164682	5	27185904	0.0019	1e-09	681275	ieu-b-40	body mass index || id:ieu-b-40	TRUE	reported	igd	2	TRUE	NA	NA	0.2842	0.2842	1.56824830623215
303	rs4556997	A	C	A	C	0.0197	0.0323	0.1349	0.1386	FALSE	FALSE	FALSE	finn-b-M13_SPINSTENOSIS	2	100814858	0.0242	173851	0.1816	Spinal stenosis || id:finn-b-M13_SPINSTENOSIS	Spinal stenosis	Spinal stenosis || ||	TRUE	igd	NA	NA	NA	NA	NA	NA	NA	9169	164682	2	100814858	0.0024	6.90081e-17	681275	ieu-b-40	body mass index || id:ieu-b-40	TRUE	reported	igd	2	TRUE	NA	NA	0.1349	0.1349	1.98094522892482
304	rs4589691	G	C	G	C	0.0141	0.0454	0.1579	0.1415	FALSE	TRUE	FALSE	finn-b-M13_SPINSTENOSIS	2	144051398	0.0237	173851	0.0548201	Spinal stenosis || id:finn-b-M13_SPINSTENOSIS	Spinal stenosis	Spinal stenosis || ||	TRUE	igd	NA	NA	NA	NA	NA	NA	NA	9169	164682	2	144051398	0.0024	4.70002e-09	681275	ieu-b-40	body mass index || id:ieu-b-40	TRUE	reported	igd	2	TRUE	NA	NA	0.1579	0.1579	1.98094522892482
305	rs4639527	G	A	G	A	0.0172	0.0109	0.3012	0.3749	FALSE	FALSE	FALSE	finn-b-M13_SPINSTENOSIS	2	416815	0.0172	173851	0.5263	Spinal stenosis || id:finn-b-M13_SPINSTENOSIS	Spinal stenosis	Spinal stenosis || ||	TRUE	igd	NA	NA	NA	NA	NA	NA	NA	9169	164682	2	416815	0.0019	3.29989e-20	681275	ieu-b-40	body mass index || id:ieu-b-40	TRUE	reported	igd	2	TRUE	NA	NA	0.3012	0.3012	1.56824830623215
306	rs4653017	T	C	T	C	0.0122	0.0019	0.6818	0.6658	FALSE	FALSE	FALSE	finn-b-M13_SPINSTENOSIS	1	33776728	0.0177	173851	0.9142	Spinal stenosis || id:finn-b-M13_SPINSTENOSIS	Spinal stenosis	Spinal stenosis || ||	TRUE	igd	NA	NA	NA	NA	NA	NA	NA	9169	164682	1	33776728	0.0018	4.49987e-11	681275	ieu-b-40	body mass index || id:ieu-b-40	TRUE	reported	igd	2	TRUE	NA	NA	0.3182	0.3342	1.48570892169361
307	rs4660443	T	C	T	C	0.0164	0.0161	0.2218	0.1887	FALSE	FALSE	FALSE	finn-b-M13_SPINSTENOSIS	1	39591779	0.0213	173851	0.4484	Spinal stenosis || id:finn-b-M13_SPINSTENOSIS	Spinal stenosis	Spinal stenosis || ||	TRUE	igd	NA	NA	NA	NA	NA	NA	NA	9169	164682	1	39591779	0.0021	6.79986e-15	681275	ieu-b-40	body mass index || id:ieu-b-40	TRUE	reported	igd	2	TRUE	NA	NA	0.2218	0.2218	1.73332707530922
308	rs4722398	T	C	T	C	0.0158	0.0336	0.1336	0.07023	FALSE	FALSE	FALSE	finn-b-M13_SPINSTENOSIS	7	3125220	0.0332	173851	0.3115	Spinal stenosis || id:finn-b-M13_SPINSTENOSIS	Spinal stenosis	Spinal stenosis || ||	TRUE	igd	NA	NA	NA	NA	NA	NA	NA	9169	164682	7	3125220	0.0025	3.59998e-10	681275	ieu-b-40	body mass index || id:ieu-b-40	TRUE	reported	igd	2	TRUE	NA	NA	0.1336	0.1336	2.06348461346335
309	rs4740619	C	T	C	T	-0.0186	0.0172	0.4521	0.5113	FALSE	FALSE	FALSE	finn-b-M13_SPINSTENOSIS	9	15634326	0.0167	173851	0.3032	Spinal stenosis || id:finn-b-M13_SPINSTENOSIS	Spinal stenosis	Spinal stenosis || ||	TRUE	igd	NA	NA	NA	NA	NA	NA	NA	9169	164682	9	15634326	0.0016	2.29985e-30	681275	ieu-b-40	body mass index || id:ieu-b-40	TRUE	reported	igd	2	TRUE	NA	NA	0.4521	0.4521	1.32063015261655
310	rs4757144	A	G	A	G	0.0169	0.0472	0.5878	0.5087	FALSE	FALSE	FALSE	finn-b-M13_SPINSTENOSIS	11	13331226	0.0167	173851	0.00466595	Spinal stenosis || id:finn-b-M13_SPINSTENOSIS	Spinal stenosis	Spinal stenosis || ||	TRUE	igd	NA	NA	NA	NA	NA	NA	NA	9169	164682	11	13331226	0.0018	5.60015e-22	681275	ieu-b-40	body mass index || id:ieu-b-40	TRUE	reported	igd	2	TRUE	NA	NA	0.4122	0.4913	1.48570892169361
311	rs4783830	A	G	A	G	-0.0105	0.0154	0.3074	0.3193	FALSE	FALSE	FALSE	finn-b-M13_SPINSTENOSIS	16	54255346	0.0178	173851	0.3884	Spinal stenosis || id:finn-b-M13_SPINSTENOSIS	Spinal stenosis	Spinal stenosis || ||	TRUE	igd	NA	NA	NA	NA	NA	NA	NA	9169	164682	16	54255346	0.0019	2.39999e-08	681275	ieu-b-40	body mass index || id:ieu-b-40	TRUE	reported	igd	2	TRUE	NA	NA	0.3074	0.3074	1.56824830623215
312	rs4786903	G	A	G	A	0.0125	-0.0111	0.7368	0.7574	FALSE	FALSE	FALSE	finn-b-M13_SPINSTENOSIS	16	6697104	0.0195	173851	0.5686	Spinal stenosis || id:finn-b-M13_SPINSTENOSIS	Spinal stenosis	Spinal stenosis || ||	TRUE	igd	NA	NA	NA	NA	NA	NA	NA	9169	164682	16	6697104	0.002	3.50002e-10	681275	ieu-b-40	body mass index || id:ieu-b-40	TRUE	reported	igd	2	TRUE	NA	NA	0.2632	0.2426	1.65078769077068
313	rs4800191	C	G	C	G	0.0103	4e-04	0.6369	0.6429	FALSE	TRUE	FALSE	finn-b-M13_SPINSTENOSIS	18	22461398	0.0175	173851	0.9799	Spinal stenosis || id:finn-b-M13_SPINSTENOSIS	Spinal stenosis	Spinal stenosis || ||	TRUE	igd	NA	NA	NA	NA	NA	NA	NA	9169	164682	18	22461398	0.0017	2.5e-09	681275	ieu-b-40	body mass index || id:ieu-b-40	TRUE	reported	igd	2	TRUE	NA	NA	0.3631	0.3571	1.40316953715508
314	rs4813619	T	G	T	G	-0.0108	0.0041	0.5101	0.5579	FALSE	FALSE	FALSE	finn-b-M13_SPINSTENOSIS	20	2815715	0.0168	173851	0.8066	Spinal stenosis || id:finn-b-M13_SPINSTENOSIS	Spinal stenosis	Spinal stenosis || ||	TRUE	igd	NA	NA	NA	NA	NA	NA	NA	9169	164682	20	2815715	0.0018	2.30001e-09	681275	ieu-b-40	body mass index || id:ieu-b-40	TRUE	reported	igd	2	TRUE	NA	NA	0.4899	0.4421	1.48570892169361
315	rs4818225	G	A	G	A	0.0117	0.0308	0.6606	0.5859	FALSE	FALSE	FALSE	finn-b-M13_SPINSTENOSIS	21	42629895	0.0169	173851	0.0685204	Spinal stenosis || id:finn-b-M13_SPINSTENOSIS	Spinal stenosis	Spinal stenosis || ||	TRUE	igd	NA	NA	NA	NA	NA	NA	NA	9169	164682	21	42629895	0.0018	2.30001e-10	681275	ieu-b-40	body mass index || id:ieu-b-40	TRUE	reported	igd	2	TRUE	NA	NA	0.3394	0.4141	1.48570892169361
316	rs4820408	G	T	G	T	-0.0151	-0.0122	0.592	0.6016	FALSE	FALSE	FALSE	finn-b-M13_SPINSTENOSIS	22	40604945	0.017	173851	0.474	Spinal stenosis || id:finn-b-M13_SPINSTENOSIS	Spinal stenosis	Spinal stenosis || ||	TRUE	igd	NA	NA	NA	NA	NA	NA	NA	9169	164682	22	40604945	0.0017	2.09991e-19	681275	ieu-b-40	body mass index || id:ieu-b-40	TRUE	reported	igd	2	TRUE	NA	NA	0.408	0.3984	1.40316953715508
317	rs4842491	T	C	T	C	0.0098	-0.0161	0.7138	0.6939	FALSE	FALSE	FALSE	finn-b-M13_SPINSTENOSIS	12	89905537	0.0181	173851	0.3741	Spinal stenosis || id:finn-b-M13_SPINSTENOSIS	Spinal stenosis	Spinal stenosis || ||	TRUE	igd	NA	NA	NA	NA	NA	NA	NA	9169	164682	12	89905537	0.0018	4e-08	681275	ieu-b-40	body mass index || id:ieu-b-40	TRUE	reported	igd	2	TRUE	NA	NA	0.2862	0.3061	1.48570892169361
318	rs4851029	G	T	G	T	0.0121	0.0201	0.5247	0.4983	FALSE	FALSE	FALSE	finn-b-M13_SPINSTENOSIS	2	104159785	0.0166	173851	0.228	Spinal stenosis || id:finn-b-M13_SPINSTENOSIS	Spinal stenosis	Spinal stenosis || ||	TRUE	igd	NA	NA	NA	NA	NA	NA	NA	9169	164682	2	104159785	0.0017	1.69981e-12	681275	ieu-b-40	body mass index || id:ieu-b-40	TRUE	reported	igd	2	TRUE	NA	NA	0.4753	0.5017	1.40316953715508
319	rs4858193	C	T	C	T	-0.0129	-0.0155	0.2779	0.2633	FALSE	FALSE	FALSE	finn-b-M13_SPINSTENOSIS	3	20441050	0.019	173851	0.4146	Spinal stenosis || id:finn-b-M13_SPINSTENOSIS	Spinal stenosis	Spinal stenosis || ||	TRUE	igd	NA	NA	NA	NA	NA	NA	NA	9169	164682	3	20441050	0.0019	1.59993e-11	681275	ieu-b-40	body mass index || id:ieu-b-40	TRUE	reported	igd	2	TRUE	NA	NA	0.2779	0.2779	1.56824830623215
321	rs4864201	C	T	C	T	-0.0141	-0.0014	0.6469	0.6181	FALSE	FALSE	FALSE	finn-b-M13_SPINSTENOSIS	4	130731284	0.0172	173851	0.9364	Spinal stenosis || id:finn-b-M13_SPINSTENOSIS	Spinal stenosis	Spinal stenosis || ||	TRUE	igd	NA	NA	NA	NA	NA	NA	NA	9169	164682	4	130731284	0.0017	1.50003e-16	681275	ieu-b-40	body mass index || id:ieu-b-40	TRUE	reported	igd	2	TRUE	NA	NA	0.3531	0.3819	1.40316953715508
322	rs4880341	T	C	T	C	-0.0118	-0.0111	0.5606	0.512	FALSE	FALSE	FALSE	finn-b-M13_SPINSTENOSIS	10	133992689	0.0166	173851	0.502599	Spinal stenosis || id:finn-b-M13_SPINSTENOSIS	Spinal stenosis	Spinal stenosis || ||	TRUE	igd	NA	NA	NA	NA	NA	NA	NA	9169	164682	10	133992689	0.0017	1.10002e-11	681275	ieu-b-40	body mass index || id:ieu-b-40	TRUE	reported	igd	2	TRUE	NA	NA	0.4394	0.488	1.40316953715508
323	rs4906908	G	T	G	T	0.0103	-4e-04	0.5253	0.5129	FALSE	FALSE	FALSE	finn-b-M13_SPINSTENOSIS	15	27040082	0.0166	173851	0.9812	Spinal stenosis || id:finn-b-M13_SPINSTENOSIS	Spinal stenosis	Spinal stenosis || ||	TRUE	igd	NA	NA	NA	NA	NA	NA	NA	9169	164682	15	27040082	0.0017	2.5e-09	681275	ieu-b-40	body mass index || id:ieu-b-40	TRUE	reported	igd	2	TRUE	NA	NA	0.4747	0.4871	1.40316953715508
324	rs491711	C	A	C	A	-0.0115	-0.0114	0.316	0.2318	FALSE	FALSE	FALSE	finn-b-M13_SPINSTENOSIS	11	28742220	0.0198	173851	0.5632	Spinal stenosis || id:finn-b-M13_SPINSTENOSIS	Spinal stenosis	Spinal stenosis || ||	TRUE	igd	NA	NA	NA	NA	NA	NA	NA	9169	164682	11	28742220	0.0019	1.09999e-09	681275	ieu-b-40	body mass index || id:ieu-b-40	TRUE	reported	igd	2	TRUE	NA	NA	0.316	0.316	1.56824830623215
325	rs4929923	C	T	C	T	0.0181	-0.007	0.6376	0.6468	FALSE	FALSE	FALSE	finn-b-M13_SPINSTENOSIS	11	8639200	0.0174	173851	0.687	Spinal stenosis || id:finn-b-M13_SPINSTENOSIS	Spinal stenosis	Spinal stenosis || ||	TRUE	igd	NA	NA	NA	NA	NA	NA	NA	9169	164682	11	8639200	0.0017	7.19946e-27	681275	ieu-b-40	body mass index || id:ieu-b-40	TRUE	reported	igd	2	TRUE	NA	NA	0.3624	0.3532	1.40316953715508
326	rs4936175	C	T	C	T	0.0122	0.0121	0.4445	0.3579	FALSE	FALSE	FALSE	finn-b-M13_SPINSTENOSIS	11	132641959	0.0173	173851	0.4853	Spinal stenosis || id:finn-b-M13_SPINSTENOSIS	Spinal stenosis	Spinal stenosis || ||	TRUE	igd	NA	NA	NA	NA	NA	NA	NA	9169	164682	11	132641959	0.0017	1.39991e-12	681275	ieu-b-40	body mass index || id:ieu-b-40	TRUE	reported	igd	2	TRUE	NA	NA	0.4445	0.4445	1.40316953715508
327	rs4937870	G	A	G	A	-0.0109	-0.0292	0.3172	0.4144	FALSE	FALSE	FALSE	finn-b-M13_SPINSTENOSIS	11	112826709	0.017	173851	0.0852707	Spinal stenosis || id:finn-b-M13_SPINSTENOSIS	Spinal stenosis	Spinal stenosis || ||	TRUE	igd	NA	NA	NA	NA	NA	NA	NA	9169	164682	11	112826709	0.0019	8.79995e-09	681275	ieu-b-40	body mass index || id:ieu-b-40	TRUE	reported	igd	2	TRUE	NA	NA	0.3172	0.3172	1.56824830623215
328	rs4952843	G	A	G	A	-0.0131	0.0354	0.3807	0.3394	FALSE	FALSE	FALSE	finn-b-M13_SPINSTENOSIS	2	46957845	0.0177	173851	0.04561	Spinal stenosis || id:finn-b-M13_SPINSTENOSIS	Spinal stenosis	Spinal stenosis || ||	TRUE	igd	NA	NA	NA	NA	NA	NA	NA	9169	164682	2	46957845	0.0018	6.79986e-14	681275	ieu-b-40	body mass index || id:ieu-b-40	TRUE	reported	igd	2	TRUE	NA	NA	0.3807	0.3807	1.48570892169361
329	rs4954638	C	A	C	A	-0.0118	-0.0142	0.2492	0.3426	FALSE	FALSE	FALSE	finn-b-M13_SPINSTENOSIS	2	137435455	0.0176	173851	0.4186	Spinal stenosis || id:finn-b-M13_SPINSTENOSIS	Spinal stenosis	Spinal stenosis || ||	TRUE	igd	NA	NA	NA	NA	NA	NA	NA	9169	164682	2	137435455	0.002	2.90001e-09	681275	ieu-b-40	body mass index || id:ieu-b-40	TRUE	reported	igd	2	TRUE	NA	NA	0.2492	0.2492	1.65078769077068
330	rs4968656	G	A	G	A	0.0116	0.0277	0.3216	0.3075	FALSE	FALSE	FALSE	finn-b-M13_SPINSTENOSIS	17	61616959	0.0181	173851	0.1252	Spinal stenosis || id:finn-b-M13_SPINSTENOSIS	Spinal stenosis	Spinal stenosis || ||	TRUE	igd	NA	NA	NA	NA	NA	NA	NA	9169	164682	17	61616959	0.0019	8.19993e-10	681275	ieu-b-40	body mass index || id:ieu-b-40	TRUE	reported	igd	2	TRUE	NA	NA	0.3216	0.3216	1.56824830623215
331	rs4981693	A	G	A	G	0.0206	-0.0265	0.771	0.671	FALSE	FALSE	FALSE	finn-b-M13_SPINSTENOSIS	14	29680331	0.0177	173851	0.1337	Spinal stenosis || id:finn-b-M13_SPINSTENOSIS	Spinal stenosis	Spinal stenosis || ||	TRUE	igd	NA	NA	NA	NA	NA	NA	NA	9169	164682	14	29680331	0.002	6.90081e-24	681275	ieu-b-40	body mass index || id:ieu-b-40	TRUE	reported	igd	2	TRUE	NA	NA	0.229	0.329	1.65078769077068
332	rs4986044	T	C	T	C	-0.0164	-0.018	0.4687	0.4993	FALSE	FALSE	FALSE	finn-b-M13_SPINSTENOSIS	17	21261560	0.0167	173851	0.2801	Spinal stenosis || id:finn-b-M13_SPINSTENOSIS	Spinal stenosis	Spinal stenosis || ||	TRUE	igd	NA	NA	NA	NA	NA	NA	NA	9169	164682	17	21261560	0.0016	3.29989e-23	681275	ieu-b-40	body mass index || id:ieu-b-40	TRUE	reported	igd	2	TRUE	NA	NA	0.4687	0.4687	1.32063015261655
333	rs538579	C	G	C	G	0.0137	0.0252	0.3228	0.2653	FALSE	TRUE	FALSE	finn-b-M13_SPINSTENOSIS	3	62711674	0.0189	173851	0.1825	Spinal stenosis || id:finn-b-M13_SPINSTENOSIS	Spinal stenosis	Spinal stenosis || ||	TRUE	igd	NA	NA	NA	NA	NA	NA	NA	9169	164682	3	62711674	0.0019	1.29987e-13	681275	ieu-b-40	body mass index || id:ieu-b-40	TRUE	reported	igd	2	TRUE	NA	NA	0.3228	0.3228	1.56824830623215
334	rs543874	G	A	G	A	0.0475	0.0174	0.1952	0.1784	FALSE	FALSE	FALSE	finn-b-M13_SPINSTENOSIS	1	177889480	0.0219	173851	0.4257	Spinal stenosis || id:finn-b-M13_SPINSTENOSIS	Spinal stenosis	Spinal stenosis || ||	TRUE	igd	NA	NA	NA	NA	NA	NA	NA	9169	164682	1	177889480	0.002	1.1995e-122	681275	ieu-b-40	body mass index || id:ieu-b-40	TRUE	reported	igd	2	TRUE	NA	NA	0.1952	0.1952	1.65078769077068
335	rs559231	T	G	T	G	0.0135	0.0171	0.3956	0.4227	FALSE	FALSE	FALSE	finn-b-M13_SPINSTENOSIS	18	39644247	0.0168	173851	0.3103	Spinal stenosis || id:finn-b-M13_SPINSTENOSIS	Spinal stenosis	Spinal stenosis || ||	TRUE	igd	NA	NA	NA	NA	NA	NA	NA	9169	164682	18	39644247	0.0018	2.39994e-14	681275	ieu-b-40	body mass index || id:ieu-b-40	TRUE	reported	igd	2	TRUE	NA	NA	0.3956	0.3956	1.48570892169361
336	rs577525	C	T	C	T	0.0166	0.0392	0.5676	0.512	FALSE	FALSE	FALSE	finn-b-M13_SPINSTENOSIS	10	99769388	0.0167	173851	0.0193201	Spinal stenosis || id:finn-b-M13_SPINSTENOSIS	Spinal stenosis	Spinal stenosis || ||	TRUE	igd	NA	NA	NA	NA	NA	NA	NA	9169	164682	10	99769388	0.0017	9.70063e-22	681275	ieu-b-40	body mass index || id:ieu-b-40	TRUE	reported	igd	2	TRUE	NA	NA	0.4324	0.488	1.40316953715508
337	rs592483	T	C	T	C	-0.0147	0.0122	0.5716	0.445	FALSE	FALSE	FALSE	finn-b-M13_SPINSTENOSIS	11	69445173	0.0169	173851	0.4718	Spinal stenosis || id:finn-b-M13_SPINSTENOSIS	Spinal stenosis	Spinal stenosis || ||	TRUE	igd	NA	NA	NA	NA	NA	NA	NA	9169	164682	11	69445173	0.0017	1.99986e-18	681275	ieu-b-40	body mass index || id:ieu-b-40	TRUE	reported	igd	2	TRUE	NA	NA	0.4284	0.555	1.40316953715508
339	rs6050446	G	A	G	A	0.0343	0.0731	0.97001	0.9769	FALSE	FALSE	FALSE	finn-b-M13_SPINSTENOSIS	20	25195509	0.0551	173851	0.1848	Spinal stenosis || id:finn-b-M13_SPINSTENOSIS	Spinal stenosis	Spinal stenosis || ||	TRUE	igd	NA	NA	NA	NA	NA	NA	NA	9169	164682	20	25195509	0.0047	4.40048e-13	681275	ieu-b-40	body mass index || id:ieu-b-40	TRUE	reported	igd	2	TRUE	NA	NA	0.02999	0.0231	3.8793510733111
340	rs6235	G	C	G	C	0.0175	-0.0033	0.2702	0.2852	FALSE	TRUE	FALSE	finn-b-M13_SPINSTENOSIS	5	95728898	0.0184	173851	0.8571	Spinal stenosis || id:finn-b-M13_SPINSTENOSIS	Spinal stenosis	Spinal stenosis || ||	TRUE	igd	NA	NA	NA	NA	NA	NA	NA	9169	164682	5	95728898	0.0019	1.50003e-19	681275	ieu-b-40	body mass index || id:ieu-b-40	TRUE	reported	igd	2	TRUE	NA	NA	0.2702	0.2702	1.56824830623215
341	rs6265	T	C	T	C	-0.0412	-0.0479	0.1951	0.1547	FALSE	FALSE	FALSE	finn-b-M13_SPINSTENOSIS	11	27679916	0.023	173851	0.0374102	Spinal stenosis || id:finn-b-M13_SPINSTENOSIS	Spinal stenosis	Spinal stenosis || ||	TRUE	igd	NA	NA	NA	NA	NA	NA	NA	9169	164682	11	27679916	0.0021	1e-86	681275	ieu-b-40	body mass index || id:ieu-b-40	TRUE	reported	igd	2	TRUE	NA	NA	0.1951	0.1951	1.73332707530922
342	rs6443750	C	T	C	T	0.0148	-0.0067	0.8068	0.79	FALSE	FALSE	FALSE	finn-b-M13_SPINSTENOSIS	3	181329682	0.0206	173851	0.743901	Spinal stenosis || id:finn-b-M13_SPINSTENOSIS	Spinal stenosis	Spinal stenosis || ||	TRUE	igd	NA	NA	NA	NA	NA	NA	NA	9169	164682	3	181329682	0.0021	3.19963e-12	681275	ieu-b-40	body mass index || id:ieu-b-40	TRUE	reported	igd	2	TRUE	NA	NA	0.1932	0.21	1.73332707530922
343	rs6448587	C	A	C	A	-0.0167	-0.0217	0.1891	0.226	FALSE	FALSE	FALSE	finn-b-M13_SPINSTENOSIS	4	28561990	0.0199	173851	0.2755	Spinal stenosis || id:finn-b-M13_SPINSTENOSIS	Spinal stenosis	Spinal stenosis || ||	TRUE	igd	NA	NA	NA	NA	NA	NA	NA	9169	164682	4	28561990	0.0023	2.29985e-13	681275	ieu-b-40	body mass index || id:ieu-b-40	TRUE	reported	igd	2	TRUE	NA	NA	0.1891	0.1891	1.89840584438628
344	rs645040	T	G	T	G	0.0171	0.0119	0.7762	0.8508	FALSE	FALSE	FALSE	finn-b-M13_SPINSTENOSIS	3	135926622	0.0235	173851	0.611899	Spinal stenosis || id:finn-b-M13_SPINSTENOSIS	Spinal stenosis	Spinal stenosis || ||	TRUE	igd	NA	NA	NA	NA	NA	NA	NA	9169	164682	3	135926622	0.002	2.49977e-18	681275	ieu-b-40	body mass index || id:ieu-b-40	TRUE	reported	igd	2	TRUE	NA	NA	0.2238	0.1492	1.65078769077068
345	rs6461115	G	A	G	A	-0.0144	-0.0059	0.2285	0.3019	FALSE	FALSE	FALSE	finn-b-M13_SPINSTENOSIS	7	2103668	0.0182	173851	0.7449	Spinal stenosis || id:finn-b-M13_SPINSTENOSIS	Spinal stenosis	Spinal stenosis || ||	TRUE	igd	NA	NA	NA	NA	NA	NA	NA	9169	164682	7	2103668	0.0019	1.20005e-13	681275	ieu-b-40	body mass index || id:ieu-b-40	TRUE	reported	igd	2	TRUE	NA	NA	0.2285	0.2285	1.56824830623215
346	rs6471941	A	G	A	G	0.0156	0.0179	0.1684	0.3257	FALSE	FALSE	FALSE	finn-b-M13_SPINSTENOSIS	8	62117973	0.0177	173851	0.3126	Spinal stenosis || id:finn-b-M13_SPINSTENOSIS	Spinal stenosis	Spinal stenosis || ||	TRUE	igd	NA	NA	NA	NA	NA	NA	NA	9169	164682	8	62117973	0.0021	3.10027e-13	681275	ieu-b-40	body mass index || id:ieu-b-40	TRUE	reported	igd	2	TRUE	NA	NA	0.1684	0.1684	1.73332707530922
347	rs6500208	A	G	A	G	0.014	0.0134	0.2006	0.3106	FALSE	FALSE	FALSE	finn-b-M13_SPINSTENOSIS	16	49011249	0.018	173851	0.4571	Spinal stenosis || id:finn-b-M13_SPINSTENOSIS	Spinal stenosis	Spinal stenosis || ||	TRUE	igd	NA	NA	NA	NA	NA	NA	NA	9169	164682	16	49011249	0.002	4.10015e-12	681275	ieu-b-40	body mass index || id:ieu-b-40	TRUE	reported	igd	2	TRUE	NA	NA	0.2006	0.2006	1.65078769077068
348	rs6512302	C	G	C	G	0.0142	0.0181	0.7511	0.7855	FALSE	TRUE	FALSE	finn-b-M13_SPINSTENOSIS	20	62691550	0.0203	173851	0.371	Spinal stenosis || id:finn-b-M13_SPINSTENOSIS	Spinal stenosis	Spinal stenosis || ||	TRUE	igd	NA	NA	NA	NA	NA	NA	NA	9169	164682	20	62691550	0.002	2.09991e-12	681275	ieu-b-40	body mass index || id:ieu-b-40	TRUE	reported	igd	2	TRUE	NA	NA	0.2489	0.2145	1.65078769077068
349	rs6545714	A	G	A	G	-0.0191	0.0015	0.6139	0.5998	FALSE	FALSE	FALSE	finn-b-M13_SPINSTENOSIS	2	59307725	0.0169	173851	0.9272	Spinal stenosis || id:finn-b-M13_SPINSTENOSIS	Spinal stenosis	Spinal stenosis || ||	TRUE	igd	NA	NA	NA	NA	NA	NA	NA	9169	164682	2	59307725	0.0017	9.09913e-31	681275	ieu-b-40	body mass index || id:ieu-b-40	TRUE	reported	igd	2	TRUE	NA	NA	0.3861	0.4002	1.40316953715508
350	rs6556301	T	G	T	G	-0.0111	0.0215	0.3596	0.3701	FALSE	FALSE	FALSE	finn-b-M13_SPINSTENOSIS	5	176527577	0.0173	173851	0.2141	Spinal stenosis || id:finn-b-M13_SPINSTENOSIS	Spinal stenosis	Spinal stenosis || ||	TRUE	igd	NA	NA	NA	NA	NA	NA	NA	9169	164682	5	176527577	0.0018	4.09996e-10	681275	ieu-b-40	body mass index || id:ieu-b-40	TRUE	reported	igd	2	TRUE	NA	NA	0.3596	0.3596	1.48570892169361
351	rs6561943	T	C	T	C	0.0119	-0.0073	0.2595	0.2633	FALSE	FALSE	FALSE	finn-b-M13_SPINSTENOSIS	13	58356761	0.019	173851	0.7002	Spinal stenosis || id:finn-b-M13_SPINSTENOSIS	Spinal stenosis	Spinal stenosis || ||	TRUE	igd	NA	NA	NA	NA	NA	NA	NA	9169	164682	13	58356761	0.0019	4.20001e-10	681275	ieu-b-40	body mass index || id:ieu-b-40	TRUE	reported	igd	2	TRUE	NA	NA	0.2595	0.2595	1.56824830623215
352	rs657452	G	A	G	A	-0.0188	0.0145	0.6216	0.5748	FALSE	FALSE	FALSE	finn-b-M13_SPINSTENOSIS	1	49589847	0.0168	173851	0.3894	Spinal stenosis || id:finn-b-M13_SPINSTENOSIS	Spinal stenosis	Spinal stenosis || ||	TRUE	igd	NA	NA	NA	NA	NA	NA	NA	9169	164682	1	49589847	0.0017	7.19946e-29	681275	ieu-b-40	body mass index || id:ieu-b-40	TRUE	reported	igd	2	TRUE	NA	NA	0.3784	0.4252	1.40316953715508
353	rs6587552	G	A	G	A	-0.0173	-0.0319	0.7591	0.7275	FALSE	FALSE	FALSE	finn-b-M13_SPINSTENOSIS	1	151018861	0.0187	173851	0.0881292	Spinal stenosis || id:finn-b-M13_SPINSTENOSIS	Spinal stenosis	Spinal stenosis || ||	TRUE	igd	NA	NA	NA	NA	NA	NA	NA	9169	164682	1	151018861	0.002	1.59993e-17	681275	ieu-b-40	body mass index || id:ieu-b-40	TRUE	reported	igd	2	TRUE	NA	NA	0.2409	0.2725	1.65078769077068
354	rs6591407	A	C	A	C	-0.0118	-0.0283	0.1861	0.15	FALSE	FALSE	FALSE	finn-b-M13_SPINSTENOSIS	11	56914157	0.0241	173851	0.2411	Spinal stenosis || id:finn-b-M13_SPINSTENOSIS	Spinal stenosis	Spinal stenosis || ||	TRUE	igd	NA	NA	NA	NA	NA	NA	NA	9169	164682	11	56914157	0.0021	1.89998e-08	681275	ieu-b-40	body mass index || id:ieu-b-40	TRUE	reported	igd	2	TRUE	NA	NA	0.1861	0.1861	1.73332707530922
355	rs6593688	G	A	G	A	0.0137	-0.0109	0.3733	0.3841	FALSE	FALSE	FALSE	finn-b-M13_SPINSTENOSIS	1	96322205	0.0171	173851	0.5218	Spinal stenosis || id:finn-b-M13_SPINSTENOSIS	Spinal stenosis	Spinal stenosis || ||	TRUE	igd	NA	NA	NA	NA	NA	NA	NA	9169	164682	1	96322205	0.0018	8.60003e-15	681275	ieu-b-40	body mass index || id:ieu-b-40	TRUE	reported	igd	2	TRUE	NA	NA	0.3733	0.3733	1.48570892169361
357	rs663129	A	G	A	G	0.0545	0.0488	0.2301	0.1845	FALSE	FALSE	FALSE	finn-b-M13_SPINSTENOSIS	18	57838401	0.0215	173851	0.0234401	Spinal stenosis || id:finn-b-M13_SPINSTENOSIS	Spinal stenosis	Spinal stenosis || ||	TRUE	igd	NA	NA	NA	NA	NA	NA	NA	9169	164682	18	57838401	0.0019	1.59956e-178	681275	ieu-b-40	body mass index || id:ieu-b-40	TRUE	reported	igd	2	TRUE	NA	NA	0.2301	0.2301	1.56824830623215
358	rs6673081	C	T	C	T	-0.01	0.0066	0.5534	0.596	FALSE	FALSE	FALSE	finn-b-M13_SPINSTENOSIS	1	154989595	0.017	173851	0.697199	Spinal stenosis || id:finn-b-M13_SPINSTENOSIS	Spinal stenosis	Spinal stenosis || ||	TRUE	igd	NA	NA	NA	NA	NA	NA	NA	9169	164682	1	154989595	0.0018	1.79999e-08	681275	ieu-b-40	body mass index || id:ieu-b-40	TRUE	reported	igd	2	TRUE	NA	NA	0.4466	0.404	1.48570892169361
359	rs6692586	G	A	G	A	-0.0192	0.0092	0.832	0.8849	FALSE	FALSE	FALSE	finn-b-M13_SPINSTENOSIS	1	23299906	0.026	173851	0.7248	Spinal stenosis || id:finn-b-M13_SPINSTENOSIS	Spinal stenosis	Spinal stenosis || ||	TRUE	igd	NA	NA	NA	NA	NA	NA	NA	9169	164682	1	23299906	0.0023	1.10002e-16	681275	ieu-b-40	body mass index || id:ieu-b-40	TRUE	reported	igd	2	TRUE	NA	NA	0.168	0.1151	1.89840584438628
360	rs6712	C	G	C	G	0.0138	-0.0555	0.1368	0.1333	FALSE	TRUE	FALSE	finn-b-M13_SPINSTENOSIS	22	50637922	0.0244	173851	0.0231798	Spinal stenosis || id:finn-b-M13_SPINSTENOSIS	Spinal stenosis	Spinal stenosis || ||	TRUE	igd	NA	NA	NA	NA	NA	NA	NA	9169	164682	22	50637922	0.0025	4.39997e-08	681275	ieu-b-40	body mass index || id:ieu-b-40	TRUE	reported	igd	2	TRUE	NA	NA	0.1368	0.1368	2.06348461346335
361	rs6764533	A	G	A	G	0.0116	0.0026	0.359	0.3038	FALSE	FALSE	FALSE	finn-b-M13_SPINSTENOSIS	3	196088464	0.0182	173851	0.8872	Spinal stenosis || id:finn-b-M13_SPINSTENOSIS	Spinal stenosis	Spinal stenosis || ||	TRUE	igd	NA	NA	NA	NA	NA	NA	NA	9169	164682	3	196088464	0.0018	1.40001e-10	681275	ieu-b-40	body mass index || id:ieu-b-40	TRUE	reported	igd	2	TRUE	NA	NA	0.359	0.359	1.48570892169361
362	rs6772756	G	A	G	A	-0.0104	0.0013	0.3372	0.3607	FALSE	FALSE	FALSE	finn-b-M13_SPINSTENOSIS	3	182312152	0.0174	173851	0.9403	Spinal stenosis || id:finn-b-M13_SPINSTENOSIS	Spinal stenosis	Spinal stenosis || ||	TRUE	igd	NA	NA	NA	NA	NA	NA	NA	9169	164682	3	182312152	0.0019	4e-08	681275	ieu-b-40	body mass index || id:ieu-b-40	TRUE	reported	igd	2	TRUE	NA	NA	0.3372	0.3372	1.56824830623215
363	rs6785245	C	T	C	T	0.0132	-0.0169	0.3969	0.3498	FALSE	FALSE	FALSE	finn-b-M13_SPINSTENOSIS	3	82647990	0.0174	173851	0.3299	Spinal stenosis || id:finn-b-M13_SPINSTENOSIS	Spinal stenosis	Spinal stenosis || ||	TRUE	igd	NA	NA	NA	NA	NA	NA	NA	9169	164682	3	82647990	0.0017	4.00037e-14	681275	ieu-b-40	body mass index || id:ieu-b-40	TRUE	reported	igd	2	TRUE	NA	NA	0.3969	0.3969	1.40316953715508
364	rs6804842	G	A	G	A	0.0156	-0.0228	0.572	0.535	FALSE	FALSE	FALSE	finn-b-M13_SPINSTENOSIS	3	25106437	0.0167	173851	0.1725	Spinal stenosis || id:finn-b-M13_SPINSTENOSIS	Spinal stenosis	Spinal stenosis || ||	TRUE	igd	NA	NA	NA	NA	NA	NA	NA	9169	164682	3	25106437	0.0017	3.59998e-21	681275	ieu-b-40	body mass index || id:ieu-b-40	TRUE	reported	igd	2	TRUE	NA	NA	0.428	0.465	1.40316953715508
366	rs6841761	T	G	T	G	-0.0131	0.0019	0.5252	0.6104	FALSE	FALSE	FALSE	finn-b-M13_SPINSTENOSIS	4	25423538	0.0171	173851	0.911	Spinal stenosis || id:finn-b-M13_SPINSTENOSIS	Spinal stenosis	Spinal stenosis || ||	TRUE	igd	NA	NA	NA	NA	NA	NA	NA	9169	164682	4	25423538	0.0016	6.4003e-16	681275	ieu-b-40	body mass index || id:ieu-b-40	TRUE	reported	igd	2	TRUE	NA	NA	0.4748	0.3896	1.32063015261655
367	rs685870	C	T	C	T	0.012	-0.0073	0.7035	0.689	FALSE	FALSE	FALSE	finn-b-M13_SPINSTENOSIS	11	64111928	0.018	173851	0.686901	Spinal stenosis || id:finn-b-M13_SPINSTENOSIS	Spinal stenosis	Spinal stenosis || ||	TRUE	igd	NA	NA	NA	NA	NA	NA	NA	9169	164682	11	64111928	0.0019	2.39999e-10	681275	ieu-b-40	body mass index || id:ieu-b-40	TRUE	reported	igd	2	TRUE	NA	NA	0.2965	0.311	1.56824830623215
368	rs6985109	A	G	A	G	-0.0177	-0.0284	0.5338	0.4279	FALSE	FALSE	FALSE	finn-b-M13_SPINSTENOSIS	8	10761585	0.0273	173851	0.2991	Spinal stenosis || id:finn-b-M13_SPINSTENOSIS	Spinal stenosis	Spinal stenosis || ||	TRUE	igd	NA	NA	NA	NA	NA	NA	NA	9169	164682	8	10761585	0.0017	1.50003e-26	681275	ieu-b-40	body mass index || id:ieu-b-40	TRUE	reported	igd	2	TRUE	NA	NA	0.4662	0.5338	1.40316953715508
369	rs7024334	G	T	G	T	-0.0138	0.0085	0.7742	0.7924	FALSE	FALSE	FALSE	finn-b-M13_SPINSTENOSIS	9	109072075	0.0204	173851	0.6775	Spinal stenosis || id:finn-b-M13_SPINSTENOSIS	Spinal stenosis	Spinal stenosis || ||	TRUE	igd	NA	NA	NA	NA	NA	NA	NA	9169	164682	9	109072075	0.002	3.10027e-12	681275	ieu-b-40	body mass index || id:ieu-b-40	TRUE	reported	igd	2	TRUE	NA	NA	0.2258	0.2076	1.65078769077068
370	rs7025938	G	C	G	C	0.0166	0.0048	0.3187	0.3889	FALSE	TRUE	FALSE	finn-b-M13_SPINSTENOSIS	9	103088321	0.0171	173851	0.779701	Spinal stenosis || id:finn-b-M13_SPINSTENOSIS	Spinal stenosis	Spinal stenosis || ||	TRUE	igd	NA	NA	NA	NA	NA	NA	NA	9169	164682	9	103088321	0.0019	3.69999e-19	681275	ieu-b-40	body mass index || id:ieu-b-40	TRUE	reported	igd	2	TRUE	NA	NA	0.3187	0.3187	1.56824830623215
371	rs7037266	A	C	A	C	-0.0112	-0.0292	0.3739	0.4022	FALSE	FALSE	FALSE	finn-b-M13_SPINSTENOSIS	9	6942940	0.017	173851	0.0858697	Spinal stenosis || id:finn-b-M13_SPINSTENOSIS	Spinal stenosis	Spinal stenosis || ||	TRUE	igd	NA	NA	NA	NA	NA	NA	NA	9169	164682	9	6942940	0.0018	3.50002e-10	681275	ieu-b-40	body mass index || id:ieu-b-40	TRUE	reported	igd	2	TRUE	NA	NA	0.3739	0.3739	1.48570892169361
372	rs705217	G	T	G	A	-0.0102	-0.1458	0.3652	0.002608	TRUE	FALSE	FALSE	finn-b-M13_SPINSTENOSIS	1	34581472	0.1813	173851	0.4212	Spinal stenosis || id:finn-b-M13_SPINSTENOSIS	Spinal stenosis	Spinal stenosis || ||	TRUE	igd	NA	NA	NA	NA	NA	NA	NA	9169	164682	1	34581472	0.0018	9.29994e-09	681275	ieu-b-40	body mass index || id:ieu-b-40	TRUE	reported	igd	2	FALSE	NA	NA	0.3652	0.3652	1.48570892169361
374	rs705704	A	G	A	G	-0.0131	-0.0188	0.3304	0.3204	FALSE	FALSE	FALSE	finn-b-M13_SPINSTENOSIS	12	56435412	0.0179	173851	0.2941	Spinal stenosis || id:finn-b-M13_SPINSTENOSIS	Spinal stenosis	Spinal stenosis || ||	TRUE	igd	NA	NA	NA	NA	NA	NA	NA	9169	164682	12	56435412	0.0018	1.9002e-13	681275	ieu-b-40	body mass index || id:ieu-b-40	TRUE	reported	igd	2	TRUE	NA	NA	0.3304	0.3304	1.48570892169361
375	rs7084454	A	G	A	G	0.0193	0.0208	0.335	0.3058	FALSE	FALSE	FALSE	finn-b-M13_SPINSTENOSIS	10	21821274	0.0181	173851	0.2509	Spinal stenosis || id:finn-b-M13_SPINSTENOSIS	Spinal stenosis	Spinal stenosis || ||	TRUE	igd	NA	NA	NA	NA	NA	NA	NA	9169	164682	10	21821274	0.0019	4.00037e-25	681275	ieu-b-40	body mass index || id:ieu-b-40	TRUE	reported	igd	2	TRUE	NA	NA	0.335	0.335	1.56824830623215
376	rs709400	G	A	G	A	-0.015	-0.0047	0.3818	0.3091	FALSE	FALSE	FALSE	finn-b-M13_SPINSTENOSIS	14	104149475	0.0181	173851	0.7934	Spinal stenosis || id:finn-b-M13_SPINSTENOSIS	Spinal stenosis	Spinal stenosis || ||	TRUE	igd	NA	NA	NA	NA	NA	NA	NA	9169	164682	14	104149475	0.0017	4.60045e-19	681275	ieu-b-40	body mass index || id:ieu-b-40	TRUE	reported	igd	2	TRUE	NA	NA	0.3818	0.3818	1.40316953715508
377	rs7102454	C	T	C	T	0.0158	-0.039	0.3435	0.2853	FALSE	FALSE	FALSE	finn-b-M13_SPINSTENOSIS	11	65594820	0.0185	173851	0.0352899	Spinal stenosis || id:finn-b-M13_SPINSTENOSIS	Spinal stenosis	Spinal stenosis || ||	TRUE	igd	NA	NA	NA	NA	NA	NA	NA	9169	164682	11	65594820	0.0018	2.39994e-18	681275	ieu-b-40	body mass index || id:ieu-b-40	TRUE	reported	igd	2	TRUE	NA	NA	0.3435	0.3435	1.48570892169361
378	rs7117238	A	G	A	G	-0.0131	0.0228	0.168	0.1971	FALSE	FALSE	FALSE	finn-b-M13_SPINSTENOSIS	11	78040259	0.021	173851	0.2775	Spinal stenosis || id:finn-b-M13_SPINSTENOSIS	Spinal stenosis	Spinal stenosis || ||	TRUE	igd	NA	NA	NA	NA	NA	NA	NA	9169	164682	11	78040259	0.0022	2.5e-09	681275	ieu-b-40	body mass index || id:ieu-b-40	TRUE	reported	igd	2	TRUE	NA	NA	0.168	0.168	1.81586645984775
379	rs7124681	A	C	A	C	0.0263	-0.0138	0.4133	0.3973	FALSE	FALSE	FALSE	finn-b-M13_SPINSTENOSIS	11	47529947	0.0175	173851	0.4308	Spinal stenosis || id:finn-b-M13_SPINSTENOSIS	Spinal stenosis	Spinal stenosis || ||	TRUE	igd	NA	NA	NA	NA	NA	NA	NA	9169	164682	11	47529947	0.0016	3.19963e-58	681275	ieu-b-40	body mass index || id:ieu-b-40	TRUE	reported	igd	2	TRUE	NA	NA	0.4133	0.4133	1.32063015261655
380	rs7138803	A	G	A	G	0.03	0.0029	0.3772	0.384	FALSE	FALSE	FALSE	finn-b-M13_SPINSTENOSIS	12	50247468	0.0172	173851	0.8641	Spinal stenosis || id:finn-b-M13_SPINSTENOSIS	Spinal stenosis	Spinal stenosis || ||	TRUE	igd	NA	NA	NA	NA	NA	NA	NA	9169	164682	12	50247468	0.0017	2.29985e-71	681275	ieu-b-40	body mass index || id:ieu-b-40	TRUE	reported	igd	2	TRUE	NA	NA	0.3772	0.3772	1.40316953715508
381	rs7144011	T	G	T	G	0.0282	0.0272	0.2136	0.24	FALSE	FALSE	FALSE	finn-b-M13_SPINSTENOSIS	14	79940383	0.0195	173851	0.1625	Spinal stenosis || id:finn-b-M13_SPINSTENOSIS	Spinal stenosis	Spinal stenosis || ||	TRUE	igd	NA	NA	NA	NA	NA	NA	NA	9169	164682	14	79940383	0.002	5.19996e-47	681275	ieu-b-40	body mass index || id:ieu-b-40	TRUE	reported	igd	2	TRUE	NA	NA	0.2136	0.2136	1.65078769077068
382	rs7148846	G	T	G	T	0.0124	0.0039	0.1896	0.2393	FALSE	FALSE	FALSE	finn-b-M13_SPINSTENOSIS	14	40133821	0.0196	173851	0.843	Spinal stenosis || id:finn-b-M13_SPINSTENOSIS	Spinal stenosis	Spinal stenosis || ||	TRUE	igd	NA	NA	NA	NA	NA	NA	NA	9169	164682	14	40133821	0.0022	2.19999e-08	681275	ieu-b-40	body mass index || id:ieu-b-40	TRUE	reported	igd	2	TRUE	NA	NA	0.1896	0.1896	1.81586645984775
383	rs7172627	G	A	G	A	0.0117	0.0205	0.4719	0.4498	FALSE	FALSE	FALSE	finn-b-M13_SPINSTENOSIS	15	31877690	0.0167	173851	0.2214	Spinal stenosis || id:finn-b-M13_SPINSTENOSIS	Spinal stenosis	Spinal stenosis || ||	TRUE	igd	NA	NA	NA	NA	NA	NA	NA	9169	164682	15	31877690	0.0017	1.10002e-11	681275	ieu-b-40	body mass index || id:ieu-b-40	TRUE	reported	igd	2	TRUE	NA	NA	0.4719	0.4719	1.40316953715508
384	rs7181498	C	T	C	T	-0.0163	0.0104	0.6309	0.5542	FALSE	FALSE	FALSE	finn-b-M13_SPINSTENOSIS	15	95271404	0.0167	173851	0.5337	Spinal stenosis || id:finn-b-M13_SPINSTENOSIS	Spinal stenosis	Spinal stenosis || ||	TRUE	igd	NA	NA	NA	NA	NA	NA	NA	9169	164682	15	95271404	0.0018	1e-19	681275	ieu-b-40	body mass index || id:ieu-b-40	TRUE	reported	igd	2	TRUE	NA	NA	0.3691	0.4458	1.48570892169361
385	rs7196720	C	T	C	T	-0.0129	-0.0015	0.5068	0.5202	FALSE	FALSE	FALSE	finn-b-M13_SPINSTENOSIS	16	24534662	0.0166	173851	0.9302	Spinal stenosis || id:finn-b-M13_SPINSTENOSIS	Spinal stenosis	Spinal stenosis || ||	TRUE	igd	NA	NA	NA	NA	NA	NA	NA	9169	164682	16	24534662	0.0017	7.29962e-14	681275	ieu-b-40	body mass index || id:ieu-b-40	TRUE	reported	igd	2	TRUE	NA	NA	0.4932	0.4798	1.40316953715508
386	rs7206608	G	C	G	C	0.0132	0.0269	0.3146	0.3512	FALSE	TRUE	FALSE	finn-b-M13_SPINSTENOSIS	16	82872628	0.0174	173851	0.1213	Spinal stenosis || id:finn-b-M13_SPINSTENOSIS	Spinal stenosis	Spinal stenosis || ||	TRUE	igd	NA	NA	NA	NA	NA	NA	NA	9169	164682	16	82872628	0.0019	1.29987e-12	681275	ieu-b-40	body mass index || id:ieu-b-40	TRUE	reported	igd	2	TRUE	NA	NA	0.3146	0.3146	1.56824830623215
387	rs7222349	A	G	A	G	0.0115	0.0128	0.3441	0.2998	FALSE	FALSE	FALSE	finn-b-M13_SPINSTENOSIS	17	42304644	0.0182	173851	0.4822	Spinal stenosis || id:finn-b-M13_SPINSTENOSIS	Spinal stenosis	Spinal stenosis || ||	TRUE	igd	NA	NA	NA	NA	NA	NA	NA	9169	164682	17	42304644	0.0018	3.29997e-10	681275	ieu-b-40	body mass index || id:ieu-b-40	TRUE	reported	igd	2	TRUE	NA	NA	0.3441	0.3441	1.48570892169361
388	rs7239575	C	T	C	T	-0.0202	-0.0157	0.4832	0.4943	FALSE	FALSE	FALSE	finn-b-M13_SPINSTENOSIS	18	21120035	0.0166	173851	0.3453	Spinal stenosis || id:finn-b-M13_SPINSTENOSIS	Spinal stenosis	Spinal stenosis || ||	TRUE	igd	NA	NA	NA	NA	NA	NA	NA	9169	164682	18	21120035	0.0017	7.39946e-32	681275	ieu-b-40	body mass index || id:ieu-b-40	TRUE	reported	igd	2	TRUE	NA	NA	0.4832	0.4832	1.40316953715508
389	rs7318817	T	C	T	C	-0.0155	0.0156	0.6071	0.6112	FALSE	FALSE	FALSE	finn-b-M13_SPINSTENOSIS	13	28617708	0.0171	173851	0.3618	Spinal stenosis || id:finn-b-M13_SPINSTENOSIS	Spinal stenosis	Spinal stenosis || ||	TRUE	igd	NA	NA	NA	NA	NA	NA	NA	9169	164682	13	28617708	0.0018	2.70023e-18	681275	ieu-b-40	body mass index || id:ieu-b-40	TRUE	reported	igd	2	TRUE	NA	NA	0.3929	0.3888	1.48570892169361
390	rs7334078	C	T	C	T	-0.0121	-0.0191	0.2882	0.2539	FALSE	FALSE	FALSE	finn-b-M13_SPINSTENOSIS	13	99120484	0.0192	173851	0.3208	Spinal stenosis || id:finn-b-M13_SPINSTENOSIS	Spinal stenosis	Spinal stenosis || ||	TRUE	igd	NA	NA	NA	NA	NA	NA	NA	9169	164682	13	99120484	0.0019	2.19999e-10	681275	ieu-b-40	body mass index || id:ieu-b-40	TRUE	reported	igd	2	TRUE	NA	NA	0.2882	0.2882	1.56824830623215
391	rs7358465	T	C	T	C	0.0103	-4e-04	0.6781	0.711	FALSE	FALSE	FALSE	finn-b-M13_SPINSTENOSIS	11	89990280	0.0185	173851	0.9836	Spinal stenosis || id:finn-b-M13_SPINSTENOSIS	Spinal stenosis	Spinal stenosis || ||	TRUE	igd	NA	NA	NA	NA	NA	NA	NA	9169	164682	11	89990280	0.0019	2.99999e-08	681275	ieu-b-40	body mass index || id:ieu-b-40	TRUE	reported	igd	2	TRUE	NA	NA	0.3219	0.289	1.56824830623215
392	rs7488867	T	C	T	C	-0.0204	-0.0084	0.2639	0.3032	FALSE	FALSE	FALSE	finn-b-M13_SPINSTENOSIS	12	103699685	0.0181	173851	0.644401	Spinal stenosis || id:finn-b-M13_SPINSTENOSIS	Spinal stenosis	Spinal stenosis || ||	TRUE	igd	NA	NA	NA	NA	NA	NA	NA	9169	164682	12	103699685	0.002	8.4004e-24	681275	ieu-b-40	body mass index || id:ieu-b-40	TRUE	reported	igd	2	TRUE	NA	NA	0.2639	0.2639	1.65078769077068
393	rs7498665	G	A	G	A	0.0271	-0.0322	0.4038	0.4126	FALSE	FALSE	FALSE	finn-b-M13_SPINSTENOSIS	16	28883241	0.0169	173851	0.0562095	Spinal stenosis || id:finn-b-M13_SPINSTENOSIS	Spinal stenosis	Spinal stenosis || ||	TRUE	igd	NA	NA	NA	NA	NA	NA	NA	9169	164682	16	28883241	0.0017	5.60015e-60	681275	ieu-b-40	body mass index || id:ieu-b-40	TRUE	reported	igd	2	TRUE	NA	NA	0.4038	0.4038	1.40316953715508
394	rs7535528	A	G	A	G	-0.0152	-0.0223	0.3741	0.3536	FALSE	FALSE	FALSE	finn-b-M13_SPINSTENOSIS	1	2444414	0.0175	173851	0.2015	Spinal stenosis || id:finn-b-M13_SPINSTENOSIS	Spinal stenosis	Spinal stenosis || ||	TRUE	igd	NA	NA	NA	NA	NA	NA	NA	9169	164682	1	2444414	0.0018	1.39991e-16	681275	ieu-b-40	body mass index || id:ieu-b-40	TRUE	reported	igd	2	TRUE	NA	NA	0.3741	0.3741	1.48570892169361
395	rs754635	G	C	G	C	0.0198	0.0132	0.8873	0.8984	FALSE	TRUE	FALSE	finn-b-M13_SPINSTENOSIS	3	42305131	0.028	173851	0.6383	Spinal stenosis || id:finn-b-M13_SPINSTENOSIS	Spinal stenosis	Spinal stenosis || ||	TRUE	igd	NA	NA	NA	NA	NA	NA	NA	9169	164682	3	42305131	0.0027	2.19989e-13	681275	ieu-b-40	body mass index || id:ieu-b-40	TRUE	reported	igd	2	TRUE	NA	NA	0.1127	0.1016	2.22856338254042
396	rs7550711	T	C	T	C	0.0649	0.0653	0.03058	0.05698	FALSE	FALSE	FALSE	finn-b-M13_SPINSTENOSIS	1	110082886	0.0354	173851	0.0653507	Spinal stenosis || id:finn-b-M13_SPINSTENOSIS	Spinal stenosis	Spinal stenosis || ||	TRUE	igd	NA	NA	NA	NA	NA	NA	NA	9169	164682	1	110082886	0.005	3.19963e-38	681275	ieu-b-40	body mass index || id:ieu-b-40	TRUE	reported	igd	2	TRUE	NA	NA	0.03058	0.03058	4.1269692269267
397	rs7551507	T	C	T	C	-0.0184	-0.0043	0.5633	0.4917	FALSE	FALSE	FALSE	finn-b-M13_SPINSTENOSIS	1	74995225	0.0166	173851	0.797	Spinal stenosis || id:finn-b-M13_SPINSTENOSIS	Spinal stenosis	Spinal stenosis || ||	TRUE	igd	NA	NA	NA	NA	NA	NA	NA	9169	164682	1	74995225	0.0016	9.30037e-30	681275	ieu-b-40	body mass index || id:ieu-b-40	TRUE	reported	igd	2	TRUE	NA	NA	0.4367	0.5083	1.32063015261655
398	rs7557796	C	T	C	T	-0.016	-0.0118	0.6524	0.607	FALSE	FALSE	FALSE	finn-b-M13_SPINSTENOSIS	2	86766153	0.017	173851	0.489	Spinal stenosis || id:finn-b-M13_SPINSTENOSIS	Spinal stenosis	Spinal stenosis || ||	TRUE	igd	NA	NA	NA	NA	NA	NA	NA	9169	164682	2	86766153	0.0018	2.29985e-19	681275	ieu-b-40	body mass index || id:ieu-b-40	TRUE	reported	igd	2	TRUE	NA	NA	0.3476	0.393	1.48570892169361
399	rs756717	A	G	A	G	-0.0148	0.0207	0.3973	0.4079	FALSE	FALSE	FALSE	finn-b-M13_SPINSTENOSIS	16	72996162	0.017	173851	0.2242	Spinal stenosis || id:finn-b-M13_SPINSTENOSIS	Spinal stenosis	Spinal stenosis || ||	TRUE	igd	NA	NA	NA	NA	NA	NA	NA	9169	164682	16	72996162	0.0017	5.40008e-18	681275	ieu-b-40	body mass index || id:ieu-b-40	TRUE	reported	igd	2	TRUE	NA	NA	0.3973	0.3973	1.40316953715508
400	rs7599312	A	G	A	G	-0.0186	0.0321	0.2652	0.3028	FALSE	FALSE	FALSE	finn-b-M13_SPINSTENOSIS	2	213413231	0.0182	173851	0.0784693	Spinal stenosis || id:finn-b-M13_SPINSTENOSIS	Spinal stenosis	Spinal stenosis || ||	TRUE	igd	NA	NA	NA	NA	NA	NA	NA	9169	164682	2	213413231	0.0019	6.90081e-24	681275	ieu-b-40	body mass index || id:ieu-b-40	TRUE	reported	igd	2	TRUE	NA	NA	0.2652	0.2652	1.56824830623215
401	rs7615297	G	C	G	C	-0.0149	0.0116	0.1465	0.1606	FALSE	TRUE	FALSE	finn-b-M13_SPINSTENOSIS	3	156299313	0.0225	173851	0.6067	Spinal stenosis || id:finn-b-M13_SPINSTENOSIS	Spinal stenosis	Spinal stenosis || ||	TRUE	igd	NA	NA	NA	NA	NA	NA	NA	9169	164682	3	156299313	0.0024	5.69994e-10	681275	ieu-b-40	body mass index || id:ieu-b-40	TRUE	reported	igd	2	TRUE	NA	NA	0.1465	0.1465	1.98094522892482
402	rs7626079	T	C	T	C	0.011	-0.0204	0.3434	0.3051	FALSE	FALSE	FALSE	finn-b-M13_SPINSTENOSIS	3	66427259	0.0181	173851	0.2587	Spinal stenosis || id:finn-b-M13_SPINSTENOSIS	Spinal stenosis	Spinal stenosis || ||	TRUE	igd	NA	NA	NA	NA	NA	NA	NA	9169	164682	3	66427259	0.0018	1.6e-09	681275	ieu-b-40	body mass index || id:ieu-b-40	TRUE	reported	igd	2	TRUE	NA	NA	0.3434	0.3434	1.48570892169361
403	rs7637852	G	A	G	A	-0.0139	0.0092	0.6951	0.5879	FALSE	FALSE	FALSE	finn-b-M13_SPINSTENOSIS	3	44041777	0.0169	173851	0.5886	Spinal stenosis || id:finn-b-M13_SPINSTENOSIS	Spinal stenosis	Spinal stenosis || ||	TRUE	igd	NA	NA	NA	NA	NA	NA	NA	9169	164682	3	44041777	0.0019	1.69981e-13	681275	ieu-b-40	body mass index || id:ieu-b-40	TRUE	reported	igd	2	TRUE	NA	NA	0.3049	0.4121	1.56824830623215
404	rs7640424	T	C	T	C	-0.0136	0.002	0.2969	0.3543	FALSE	FALSE	FALSE	finn-b-M13_SPINSTENOSIS	3	107820063	0.0174	173851	0.9068	Spinal stenosis || id:finn-b-M13_SPINSTENOSIS	Spinal stenosis	Spinal stenosis || ||	TRUE	igd	NA	NA	NA	NA	NA	NA	NA	9169	164682	3	107820063	0.0018	2.29985e-14	681275	ieu-b-40	body mass index || id:ieu-b-40	TRUE	reported	igd	2	TRUE	NA	NA	0.2969	0.2969	1.48570892169361
405	rs765875	T	C	T	C	-0.0121	-0.0084	0.4808	0.5785	FALSE	FALSE	FALSE	finn-b-M13_SPINSTENOSIS	6	143185683	0.0169	173851	0.6206	Spinal stenosis || id:finn-b-M13_SPINSTENOSIS	Spinal stenosis	Spinal stenosis || ||	TRUE	igd	NA	NA	NA	NA	NA	NA	NA	9169	164682	6	143185683	0.0017	2.99985e-12	681275	ieu-b-40	body mass index || id:ieu-b-40	TRUE	reported	igd	2	TRUE	NA	NA	0.4808	0.4215	1.40316953715508
406	rs7683836	A	G	A	G	-0.0114	0.0102	0.5405	0.4765	FALSE	FALSE	FALSE	finn-b-M13_SPINSTENOSIS	4	180167906	0.0167	173851	0.541	Spinal stenosis || id:finn-b-M13_SPINSTENOSIS	Spinal stenosis	Spinal stenosis || ||	TRUE	igd	NA	NA	NA	NA	NA	NA	NA	9169	164682	4	180167906	0.0017	6.29941e-11	681275	ieu-b-40	body mass index || id:ieu-b-40	TRUE	reported	igd	2	TRUE	NA	NA	0.4595	0.5235	1.40316953715508
407	rs7685048	T	C	T	C	-0.0101	-0.033	0.4654	0.3869	FALSE	FALSE	FALSE	finn-b-M13_SPINSTENOSIS	4	95027784	0.0171	173851	0.0535994	Spinal stenosis || id:finn-b-M13_SPINSTENOSIS	Spinal stenosis	Spinal stenosis || ||	TRUE	igd	NA	NA	NA	NA	NA	NA	NA	9169	164682	4	95027784	0.0017	4.09996e-09	681275	ieu-b-40	body mass index || id:ieu-b-40	TRUE	reported	igd	2	TRUE	NA	NA	0.4654	0.4654	1.40316953715508
408	rs768840	A	G	A	G	0.0114	-0.0041	0.4183	0.3688	FALSE	FALSE	FALSE	finn-b-M13_SPINSTENOSIS	14	73143457	0.0174	173851	0.8126	Spinal stenosis || id:finn-b-M13_SPINSTENOSIS	Spinal stenosis	Spinal stenosis || ||	TRUE	igd	NA	NA	NA	NA	NA	NA	NA	9169	164682	14	73143457	0.0018	2e-10	681275	ieu-b-40	body mass index || id:ieu-b-40	TRUE	reported	igd	2	TRUE	NA	NA	0.4183	0.4183	1.48570892169361
409	rs769449	A	G	A	G	-0.0254	-0.0511	0.1161	0.1613	FALSE	FALSE	FALSE	finn-b-M13_SPINSTENOSIS	19	45410002	0.0232	173851	0.0272797	Spinal stenosis || id:finn-b-M13_SPINSTENOSIS	Spinal stenosis	Spinal stenosis || ||	TRUE	igd	NA	NA	NA	NA	NA	NA	NA	9169	164682	19	45410002	0.0027	2.29985e-20	681275	ieu-b-40	body mass index || id:ieu-b-40	TRUE	reported	igd	2	TRUE	NA	NA	0.1161	0.1161	2.22856338254042
410	rs7694732	G	A	G	A	-0.0099	1e-04	0.4378	0.4555	FALSE	FALSE	FALSE	finn-b-M13_SPINSTENOSIS	4	115124089	0.0167	173851	0.9944	Spinal stenosis || id:finn-b-M13_SPINSTENOSIS	Spinal stenosis	Spinal stenosis || ||	TRUE	igd	NA	NA	NA	NA	NA	NA	NA	9169	164682	4	115124089	0.0017	8.70001e-09	681275	ieu-b-40	body mass index || id:ieu-b-40	TRUE	reported	igd	2	TRUE	NA	NA	0.4378	0.4378	1.40316953715508
411	rs7703576	C	T	C	T	0.0103	0.0065	0.2885	0.3283	FALSE	FALSE	FALSE	finn-b-M13_SPINSTENOSIS	5	144543996	0.0177	173851	0.714399	Spinal stenosis || id:finn-b-M13_SPINSTENOSIS	Spinal stenosis	Spinal stenosis || ||	TRUE	igd	NA	NA	NA	NA	NA	NA	NA	9169	164682	5	144543996	0.0019	4.79999e-08	681275	ieu-b-40	body mass index || id:ieu-b-40	TRUE	reported	igd	2	TRUE	NA	NA	0.2885	0.2885	1.56824830623215
412	rs7704281	A	G	A	G	0.0271	0.0345	0.04531	0.03811	FALSE	FALSE	FALSE	finn-b-M13_SPINSTENOSIS	5	50591460	0.0437	173851	0.4291	Spinal stenosis || id:finn-b-M13_SPINSTENOSIS	Spinal stenosis	Spinal stenosis || ||	TRUE	igd	NA	NA	NA	NA	NA	NA	NA	9169	164682	5	50591460	0.0041	6.4998e-11	681275	ieu-b-40	body mass index || id:ieu-b-40	TRUE	reported	igd	2	TRUE	NA	NA	0.04531	0.04531	3.3841147660799
413	rs7715256	T	G	T	G	-0.0166	-0.0139	0.5781	0.5905	FALSE	FALSE	FALSE	finn-b-M13_SPINSTENOSIS	5	153537893	0.017	173851	0.4128	Spinal stenosis || id:finn-b-M13_SPINSTENOSIS	Spinal stenosis	Spinal stenosis || ||	TRUE	igd	NA	NA	NA	NA	NA	NA	NA	9169	164682	5	153537893	0.0016	2.19989e-24	681275	ieu-b-40	body mass index || id:ieu-b-40	TRUE	reported	igd	2	TRUE	NA	NA	0.4219	0.4095	1.32063015261655
414	rs7724675	A	G	A	G	-0.0119	-0.0163	0.2238	0.2648	FALSE	FALSE	FALSE	finn-b-M13_SPINSTENOSIS	5	130440010	0.0189	173851	0.3892	Spinal stenosis || id:finn-b-M13_SPINSTENOSIS	Spinal stenosis	Spinal stenosis || ||	TRUE	igd	NA	NA	NA	NA	NA	NA	NA	9169	164682	5	130440010	0.0021	9.49992e-09	681275	ieu-b-40	body mass index || id:ieu-b-40	TRUE	reported	igd	2	TRUE	NA	NA	0.2238	0.2238	1.73332707530922
415	rs7730004	T	C	T	C	0.0148	0.0032	0.6693	0.5572	FALSE	FALSE	FALSE	finn-b-M13_SPINSTENOSIS	5	43191033	0.0168	173851	0.8466	Spinal stenosis || id:finn-b-M13_SPINSTENOSIS	Spinal stenosis	Spinal stenosis || ||	TRUE	igd	NA	NA	NA	NA	NA	NA	NA	9169	164682	5	43191033	0.0018	9.09913e-16	681275	ieu-b-40	body mass index || id:ieu-b-40	TRUE	reported	igd	2	TRUE	NA	NA	0.3307	0.4428	1.48570892169361
416	rs7730898	A	G	A	G	0.0168	0.0018	0.729	0.6764	FALSE	FALSE	FALSE	finn-b-M13_SPINSTENOSIS	5	170459675	0.0178	173851	0.9189	Spinal stenosis || id:finn-b-M13_SPINSTENOSIS	Spinal stenosis	Spinal stenosis || ||	TRUE	igd	NA	NA	NA	NA	NA	NA	NA	9169	164682	5	170459675	0.0018	4.49987e-20	681275	ieu-b-40	body mass index || id:ieu-b-40	TRUE	reported	igd	2	TRUE	NA	NA	0.271	0.3236	1.48570892169361
417	rs774246	G	A	G	A	0.0153	-0.0103	0.1444	0.1212	FALSE	FALSE	FALSE	finn-b-M13_SPINSTENOSIS	7	26990816	0.0257	173851	0.6885	Spinal stenosis || id:finn-b-M13_SPINSTENOSIS	Spinal stenosis	Spinal stenosis || ||	TRUE	igd	NA	NA	NA	NA	NA	NA	NA	9169	164682	7	26990816	0.0025	5.39995e-10	681275	ieu-b-40	body mass index || id:ieu-b-40	TRUE	reported	igd	2	TRUE	NA	NA	0.1444	0.1444	2.06348461346335
418	rs7761673	A	T	A	T	-0.0126	-0.0355	0.2058	0.1521	FALSE	TRUE	FALSE	finn-b-M13_SPINSTENOSIS	6	70357368	0.0234	173851	0.1295	Spinal stenosis || id:finn-b-M13_SPINSTENOSIS	Spinal stenosis	Spinal stenosis || ||	TRUE	igd	NA	NA	NA	NA	NA	NA	NA	9169	164682	6	70357368	0.0021	1.89998e-09	681275	ieu-b-40	body mass index || id:ieu-b-40	TRUE	reported	igd	2	TRUE	NA	NA	0.2058	0.2058	1.73332707530922
419	rs7780752	C	T	C	T	0.0139	0.0459	0.36	0.2669	FALSE	FALSE	FALSE	finn-b-M13_SPINSTENOSIS	7	93241640	0.0188	173851	0.0147201	Spinal stenosis || id:finn-b-M13_SPINSTENOSIS	Spinal stenosis	Spinal stenosis || ||	TRUE	igd	NA	NA	NA	NA	NA	NA	NA	9169	164682	7	93241640	0.0018	1e-14	681275	ieu-b-40	body mass index || id:ieu-b-40	TRUE	reported	igd	2	TRUE	NA	NA	0.36	0.36	1.48570892169361
420	rs7788008	A	G	A	G	-0.0157	-0.004	0.4445	0.4032	FALSE	FALSE	FALSE	finn-b-M13_SPINSTENOSIS	7	112972483	0.017	173851	0.8153	Spinal stenosis || id:finn-b-M13_SPINSTENOSIS	Spinal stenosis	Spinal stenosis || ||	TRUE	igd	NA	NA	NA	NA	NA	NA	NA	9169	164682	7	112972483	0.0017	1.10002e-19	681275	ieu-b-40	body mass index || id:ieu-b-40	TRUE	reported	igd	2	TRUE	NA	NA	0.4445	0.4445	1.40316953715508
421	rs7811342	C	T	C	T	-0.0197	-0.0099	0.1058	0.1746	FALSE	FALSE	FALSE	finn-b-M13_SPINSTENOSIS	7	138794618	0.0221	173851	0.654201	Spinal stenosis || id:finn-b-M13_SPINSTENOSIS	Spinal stenosis	Spinal stenosis || ||	TRUE	igd	NA	NA	NA	NA	NA	NA	NA	9169	164682	7	138794618	0.0029	1.10002e-11	681275	ieu-b-40	body mass index || id:ieu-b-40	TRUE	reported	igd	2	TRUE	NA	NA	0.1058	0.1058	2.39364215161749
422	rs7819514	A	G	A	G	-0.0107	0.01	0.3216	0.3824	FALSE	FALSE	FALSE	finn-b-M13_SPINSTENOSIS	8	93204442	0.0172	173851	0.561	Spinal stenosis || id:finn-b-M13_SPINSTENOSIS	Spinal stenosis	Spinal stenosis || ||	TRUE	igd	NA	NA	NA	NA	NA	NA	NA	9169	164682	8	93204442	0.0018	5.69994e-09	681275	ieu-b-40	body mass index || id:ieu-b-40	TRUE	reported	igd	2	TRUE	NA	NA	0.3216	0.3216	1.48570892169361
423	rs7826312	C	T	C	T	0.0104	-0.0144	0.5879	0.5764	FALSE	FALSE	FALSE	finn-b-M13_SPINSTENOSIS	8	32400115	0.0169	173851	0.3933	Spinal stenosis || id:finn-b-M13_SPINSTENOSIS	Spinal stenosis	Spinal stenosis || ||	TRUE	igd	NA	NA	NA	NA	NA	NA	NA	9169	164682	8	32400115	0.0017	4.90004e-10	681275	ieu-b-40	body mass index || id:ieu-b-40	TRUE	reported	igd	2	TRUE	NA	NA	0.4121	0.4236	1.40316953715508
424	rs7844647	C	T	C	T	-0.0123	-0.0079	0.2681	0.2434	FALSE	FALSE	FALSE	finn-b-M13_SPINSTENOSIS	8	34503776	0.0194	173851	0.682801	Spinal stenosis || id:finn-b-M13_SPINSTENOSIS	Spinal stenosis	Spinal stenosis || ||	TRUE	igd	NA	NA	NA	NA	NA	NA	NA	9169	164682	8	34503776	0.0018	2.80027e-11	681275	ieu-b-40	body mass index || id:ieu-b-40	TRUE	reported	igd	2	TRUE	NA	NA	0.2681	0.2681	1.48570892169361
425	rs7869771	C	A	C	A	-0.014	-0.0473	0.2647	0.2099	FALSE	FALSE	FALSE	finn-b-M13_SPINSTENOSIS	9	94180627	0.0206	173851	0.0213201	Spinal stenosis || id:finn-b-M13_SPINSTENOSIS	Spinal stenosis	Spinal stenosis || ||	TRUE	igd	NA	NA	NA	NA	NA	NA	NA	9169	164682	9	94180627	0.0019	4.90004e-13	681275	ieu-b-40	body mass index || id:ieu-b-40	TRUE	reported	igd	2	TRUE	NA	NA	0.2647	0.2647	1.56824830623215
426	rs7871866	C	G	C	G	0.0187	0.0469	0.1531	0.1932	FALSE	TRUE	FALSE	finn-b-M13_SPINSTENOSIS	9	131027982	0.0211	173851	0.0262301	Spinal stenosis || id:finn-b-M13_SPINSTENOSIS	Spinal stenosis	Spinal stenosis || ||	TRUE	igd	NA	NA	NA	NA	NA	NA	NA	9169	164682	9	131027982	0.0024	2.29985e-14	681275	ieu-b-40	body mass index || id:ieu-b-40	TRUE	reported	igd	2	TRUE	NA	NA	0.1531	0.1531	1.98094522892482
427	rs7899106	G	A	G	A	0.0331	0.057	0.04777	0.04444	FALSE	FALSE	FALSE	finn-b-M13_SPINSTENOSIS	10	87410904	0.0406	173851	0.1602	Spinal stenosis || id:finn-b-M13_SPINSTENOSIS	Spinal stenosis	Spinal stenosis || ||	TRUE	igd	NA	NA	NA	NA	NA	NA	NA	9169	164682	10	87410904	0.0037	1e-18	681275	ieu-b-40	body mass index || id:ieu-b-40	TRUE	reported	igd	2	TRUE	NA	NA	0.04777	0.04777	3.05395722792576
428	rs7903146	T	C	T	C	-0.0181	-0.0141	0.2912	0.1996	FALSE	FALSE	FALSE	finn-b-M13_SPINSTENOSIS	10	114758349	0.0209	173851	0.5	Spinal stenosis || id:finn-b-M13_SPINSTENOSIS	Spinal stenosis	Spinal stenosis || ||	TRUE	igd	NA	NA	NA	NA	NA	NA	NA	9169	164682	10	114758349	0.0018	1.29987e-23	681275	ieu-b-40	body mass index || id:ieu-b-40	TRUE	reported	igd	2	TRUE	NA	NA	0.2912	0.2912	1.48570892169361
429	rs7925214	T	C	T	C	0.0147	0.0203	0.5133	0.527	FALSE	FALSE	FALSE	finn-b-M13_SPINSTENOSIS	11	130794253	0.0168	173851	0.2255	Spinal stenosis || id:finn-b-M13_SPINSTENOSIS	Spinal stenosis	Spinal stenosis || ||	TRUE	igd	NA	NA	NA	NA	NA	NA	NA	9169	164682	11	130794253	0.0018	4.40048e-17	681275	ieu-b-40	body mass index || id:ieu-b-40	TRUE	reported	igd	2	TRUE	NA	NA	0.4867	0.473	1.48570892169361
430	rs7970953	A	G	A	G	0.0135	0.0011	0.29	0.3036	FALSE	FALSE	FALSE	finn-b-M13_SPINSTENOSIS	12	24075508	0.0182	173851	0.95	Spinal stenosis || id:finn-b-M13_SPINSTENOSIS	Spinal stenosis	Spinal stenosis || ||	TRUE	igd	NA	NA	NA	NA	NA	NA	NA	9169	164682	12	24075508	0.0018	9.79941e-14	681275	ieu-b-40	body mass index || id:ieu-b-40	TRUE	reported	igd	2	TRUE	NA	NA	0.29	0.29	1.48570892169361
431	rs7983065	T	C	T	C	-0.0148	0.0088	0.4503	0.4476	FALSE	FALSE	FALSE	finn-b-M13_SPINSTENOSIS	13	33380786	0.0168	173851	0.600701	Spinal stenosis || id:finn-b-M13_SPINSTENOSIS	Spinal stenosis	Spinal stenosis || ||	TRUE	igd	NA	NA	NA	NA	NA	NA	NA	9169	164682	13	33380786	0.0017	8.9002e-18	681275	ieu-b-40	body mass index || id:ieu-b-40	TRUE	reported	igd	2	TRUE	NA	NA	0.4503	0.4503	1.40316953715508
432	rs7998796	G	A	G	A	0.0105	-0.0293	0.3373	0.3712	FALSE	FALSE	FALSE	finn-b-M13_SPINSTENOSIS	13	81020036	0.0172	173851	0.0884606	Spinal stenosis || id:finn-b-M13_SPINSTENOSIS	Spinal stenosis	Spinal stenosis || ||	TRUE	igd	NA	NA	NA	NA	NA	NA	NA	9169	164682	13	81020036	0.0018	1.09999e-08	681275	ieu-b-40	body mass index || id:ieu-b-40	TRUE	reported	igd	2	TRUE	NA	NA	0.3373	0.3373	1.48570892169361
434	rs8036040	A	C	A	C	0.0109	-0.0041	0.4932	0.4869	FALSE	FALSE	FALSE	finn-b-M13_SPINSTENOSIS	15	36402716	0.0167	173851	0.8074	Spinal stenosis || id:finn-b-M13_SPINSTENOSIS	Spinal stenosis	Spinal stenosis || ||	TRUE	igd	NA	NA	NA	NA	NA	NA	NA	9169	164682	15	36402716	0.0017	2.69998e-10	681275	ieu-b-40	body mass index || id:ieu-b-40	TRUE	reported	igd	2	TRUE	NA	NA	0.4932	0.4932	1.40316953715508
435	rs8047395	A	G	A	G	0.0642	0.0355	0.5061	0.5098	FALSE	FALSE	FALSE	finn-b-M13_SPINSTENOSIS	16	53798523	0.0166	173851	0.0329102	Spinal stenosis || id:finn-b-M13_SPINSTENOSIS	Spinal stenosis	Spinal stenosis || ||	TRUE	igd	NA	NA	NA	NA	NA	NA	NA	9169	164682	16	53798523	0.0017	1e-200	681275	ieu-b-40	body mass index || id:ieu-b-40	TRUE	reported	igd	2	TRUE	NA	NA	0.4939	0.4902	1.40316953715508
436	rs806600	G	A	G	A	-0.0095	0.0078	0.475	0.4724	FALSE	FALSE	FALSE	finn-b-M13_SPINSTENOSIS	5	172914939	0.0167	173851	0.6409	Spinal stenosis || id:finn-b-M13_SPINSTENOSIS	Spinal stenosis	Spinal stenosis || ||	TRUE	igd	NA	NA	NA	NA	NA	NA	NA	9169	164682	5	172914939	0.0017	3.29997e-08	681275	ieu-b-40	body mass index || id:ieu-b-40	TRUE	reported	igd	2	TRUE	NA	NA	0.475	0.475	1.40316953715508
437	rs8071182	A	G	A	G	0.0133	-0.066	0.1735	0.154	FALSE	FALSE	FALSE	finn-b-M13_SPINSTENOSIS	17	55336155	0.0231	173851	0.00427602	Spinal stenosis || id:finn-b-M13_SPINSTENOSIS	Spinal stenosis	Spinal stenosis || ||	TRUE	igd	NA	NA	NA	NA	NA	NA	NA	9169	164682	17	55336155	0.0022	2.1e-09	681275	ieu-b-40	body mass index || id:ieu-b-40	TRUE	reported	igd	2	TRUE	NA	NA	0.1735	0.1735	1.81586645984775
438	rs8090983	G	A	G	A	0.0118	-0.0097	0.3314	0.3456	FALSE	FALSE	FALSE	finn-b-M13_SPINSTENOSIS	18	52586691	0.0175	173851	0.5784	Spinal stenosis || id:finn-b-M13_SPINSTENOSIS	Spinal stenosis	Spinal stenosis || ||	TRUE	igd	NA	NA	NA	NA	NA	NA	NA	9169	164682	18	52586691	0.0018	2e-10	681275	ieu-b-40	body mass index || id:ieu-b-40	TRUE	reported	igd	2	TRUE	NA	NA	0.3314	0.3314	1.48570892169361
439	rs8097672	T	A	T	A	0.02	0.0319	0.1528	0.1727	FALSE	TRUE	FALSE	finn-b-M13_SPINSTENOSIS	18	1839601	0.022	173851	0.1477	Spinal stenosis || id:finn-b-M13_SPINSTENOSIS	Spinal stenosis	Spinal stenosis || ||	TRUE	igd	NA	NA	NA	NA	NA	NA	NA	9169	164682	18	1839601	0.0025	8.4004e-16	681275	ieu-b-40	body mass index || id:ieu-b-40	TRUE	reported	igd	2	TRUE	NA	NA	0.1528	0.1528	2.06348461346335
440	rs8097783	A	G	A	G	-0.0389	0.0285	0.07554	0.04118	FALSE	FALSE	FALSE	finn-b-M13_SPINSTENOSIS	18	58051294	0.042	173851	0.497299	Spinal stenosis || id:finn-b-M13_SPINSTENOSIS	Spinal stenosis	Spinal stenosis || ||	TRUE	igd	NA	NA	NA	NA	NA	NA	NA	9169	164682	18	58051294	0.0031	7.19946e-36	681275	ieu-b-40	body mass index || id:ieu-b-40	TRUE	reported	igd	2	TRUE	NA	NA	0.07554	0.07554	2.55872092069456
441	rs8123881	G	A	G	A	0.0196	-0.0011	0.1299	0.2351	FALSE	FALSE	FALSE	finn-b-M13_SPINSTENOSIS	20	15819495	0.0196	173851	0.9556	Spinal stenosis || id:finn-b-M13_SPINSTENOSIS	Spinal stenosis	Spinal stenosis || ||	TRUE	igd	NA	NA	NA	NA	NA	NA	NA	9169	164682	20	15819495	0.0024	4.40048e-16	681275	ieu-b-40	body mass index || id:ieu-b-40	TRUE	reported	igd	2	TRUE	NA	NA	0.1299	0.1299	1.98094522892482
442	rs8181823	C	A	C	A	0.0127	0.0207	0.7614	0.7296	FALSE	FALSE	FALSE	finn-b-M13_SPINSTENOSIS	13	65477940	0.0187	173851	0.2699	Spinal stenosis || id:finn-b-M13_SPINSTENOSIS	Spinal stenosis	Spinal stenosis || ||	TRUE	igd	NA	NA	NA	NA	NA	NA	NA	9169	164682	13	65477940	0.002	4.09996e-10	681275	ieu-b-40	body mass index || id:ieu-b-40	TRUE	reported	igd	2	TRUE	NA	NA	0.2386	0.2704	1.65078769077068
443	rs818524	C	T	C	T	0.0106	-0.002	0.6939	0.7315	FALSE	FALSE	FALSE	finn-b-M13_SPINSTENOSIS	1	85201228	0.0189	173851	0.9161	Spinal stenosis || id:finn-b-M13_SPINSTENOSIS	Spinal stenosis	Spinal stenosis || ||	TRUE	igd	NA	NA	NA	NA	NA	NA	NA	9169	164682	1	85201228	0.0019	3.40001e-08	681275	ieu-b-40	body mass index || id:ieu-b-40	TRUE	reported	igd	2	TRUE	NA	NA	0.3061	0.2685	1.56824830623215
444	rs8192675	C	T	C	T	0.0152	1e-04	0.2888	0.2641	FALSE	FALSE	FALSE	finn-b-M13_SPINSTENOSIS	3	170724883	0.0189	173851	0.9973	Spinal stenosis || id:finn-b-M13_SPINSTENOSIS	Spinal stenosis	Spinal stenosis || ||	TRUE	igd	NA	NA	NA	NA	NA	NA	NA	9169	164682	3	170724883	0.0018	1.39991e-17	681275	ieu-b-40	body mass index || id:ieu-b-40	TRUE	reported	igd	2	TRUE	NA	NA	0.2888	0.2888	1.48570892169361
445	rs825688	T	C	T	C	-0.0095	-0.0246	0.456	0.4319	FALSE	FALSE	FALSE	finn-b-M13_SPINSTENOSIS	16	73595718	0.0168	173851	0.1442	Spinal stenosis || id:finn-b-M13_SPINSTENOSIS	Spinal stenosis	Spinal stenosis || ||	TRUE	igd	NA	NA	NA	NA	NA	NA	NA	9169	164682	16	73595718	0.0017	4.70002e-08	681275	ieu-b-40	body mass index || id:ieu-b-40	TRUE	reported	igd	2	TRUE	NA	NA	0.456	0.456	1.40316953715508
446	rs845084	A	G	A	G	0.014	0.0162	0.2678	0.2603	FALSE	FALSE	FALSE	finn-b-M13_SPINSTENOSIS	10	125220036	0.0191	173851	0.3955	Spinal stenosis || id:finn-b-M13_SPINSTENOSIS	Spinal stenosis	Spinal stenosis || ||	TRUE	igd	NA	NA	NA	NA	NA	NA	NA	9169	164682	10	125220036	0.002	1.29987e-12	681275	ieu-b-40	body mass index || id:ieu-b-40	TRUE	reported	igd	2	TRUE	NA	NA	0.2678	0.2678	1.65078769077068
447	rs852056	C	T	C	T	-0.0128	0.007	0.7584	0.7653	FALSE	FALSE	FALSE	finn-b-M13_SPINSTENOSIS	20	17102860	0.0196	173851	0.7229	Spinal stenosis || id:finn-b-M13_SPINSTENOSIS	Spinal stenosis	Spinal stenosis || ||	TRUE	igd	NA	NA	NA	NA	NA	NA	NA	9169	164682	20	17102860	0.002	1.79999e-10	681275	ieu-b-40	body mass index || id:ieu-b-40	TRUE	reported	igd	2	TRUE	NA	NA	0.2416	0.2347	1.65078769077068
448	rs865809	G	A	G	A	-0.0127	0.0141	0.7678	0.7182	FALSE	FALSE	FALSE	finn-b-M13_SPINSTENOSIS	3	183997735	0.0184	173851	0.445	Spinal stenosis || id:finn-b-M13_SPINSTENOSIS	Spinal stenosis	Spinal stenosis || ||	TRUE	igd	NA	NA	NA	NA	NA	NA	NA	9169	164682	3	183997735	0.002	5.39995e-10	681275	ieu-b-40	body mass index || id:ieu-b-40	TRUE	reported	igd	2	TRUE	NA	NA	0.2322	0.2818	1.65078769077068
449	rs872281	T	C	T	C	-0.0151	-0.0042	0.1728	0.2394	FALSE	FALSE	FALSE	finn-b-M13_SPINSTENOSIS	14	40834177	0.0194	173851	0.8284	Spinal stenosis || id:finn-b-M13_SPINSTENOSIS	Spinal stenosis	Spinal stenosis || ||	TRUE	igd	NA	NA	NA	NA	NA	NA	NA	9169	164682	14	40834177	0.0023	4.70002e-11	681275	ieu-b-40	body mass index || id:ieu-b-40	TRUE	reported	igd	2	TRUE	NA	NA	0.1728	0.1728	1.89840584438628
450	rs876605	G	A	G	A	-0.0108	-0.0075	0.7352	0.7416	FALSE	FALSE	FALSE	finn-b-M13_SPINSTENOSIS	5	77801359	0.0191	173851	0.693	Spinal stenosis || id:finn-b-M13_SPINSTENOSIS	Spinal stenosis	Spinal stenosis || ||	TRUE	igd	NA	NA	NA	NA	NA	NA	NA	9169	164682	5	77801359	0.002	3.40001e-08	681275	ieu-b-40	body mass index || id:ieu-b-40	TRUE	reported	igd	2	TRUE	NA	NA	0.2648	0.2584	1.65078769077068
451	rs879620	T	C	T	C	0.0231	-0.0187	0.6179	0.5798	FALSE	FALSE	FALSE	finn-b-M13_SPINSTENOSIS	16	4015729	0.0169	173851	0.2681	Spinal stenosis || id:finn-b-M13_SPINSTENOSIS	Spinal stenosis	Spinal stenosis || ||	TRUE	igd	NA	NA	NA	NA	NA	NA	NA	9169	164682	16	4015729	0.0018	5.30029e-38	681275	ieu-b-40	body mass index || id:ieu-b-40	TRUE	reported	igd	2	TRUE	NA	NA	0.3821	0.4202	1.48570892169361
452	rs889398	T	C	T	C	-0.0196	-0.0195	0.4247	0.4268	FALSE	FALSE	FALSE	finn-b-M13_SPINSTENOSIS	16	69556715	0.017	173851	0.2505	Spinal stenosis || id:finn-b-M13_SPINSTENOSIS	Spinal stenosis	Spinal stenosis || ||	TRUE	igd	NA	NA	NA	NA	NA	NA	NA	9169	164682	16	69556715	0.0016	1.29987e-32	681275	ieu-b-40	body mass index || id:ieu-b-40	TRUE	reported	igd	2	TRUE	NA	NA	0.4247	0.4247	1.32063015261655
453	rs895330	G	C	G	C	-0.0201	-0.0083	0.1924	0.1638	FALSE	TRUE	FALSE	finn-b-M13_SPINSTENOSIS	19	4060707	0.0225	173851	0.7115	Spinal stenosis || id:finn-b-M13_SPINSTENOSIS	Spinal stenosis	Spinal stenosis || ||	TRUE	igd	NA	NA	NA	NA	NA	NA	NA	9169	164682	19	4060707	0.0023	5.50047e-19	681275	ieu-b-40	body mass index || id:ieu-b-40	TRUE	reported	igd	2	TRUE	NA	NA	0.1924	0.1924	1.89840584438628
454	rs901630	T	C	T	C	-0.0146	0.0098	0.3973	0.3394	FALSE	FALSE	FALSE	finn-b-M13_SPINSTENOSIS	6	98539519	0.0176	173851	0.5774	Spinal stenosis || id:finn-b-M13_SPINSTENOSIS	Spinal stenosis	Spinal stenosis || ||	TRUE	igd	NA	NA	NA	NA	NA	NA	NA	9169	164682	6	98539519	0.0017	1.9002e-18	681275	ieu-b-40	body mass index || id:ieu-b-40	TRUE	reported	igd	2	TRUE	NA	NA	0.3973	0.3973	1.40316953715508
455	rs902695	A	G	A	G	-0.0103	0.0059	0.4798	0.4164	FALSE	FALSE	FALSE	finn-b-M13_SPINSTENOSIS	2	113955074	0.0169	173851	0.7268	Spinal stenosis || id:finn-b-M13_SPINSTENOSIS	Spinal stenosis	Spinal stenosis || ||	TRUE	igd	NA	NA	NA	NA	NA	NA	NA	9169	164682	2	113955074	0.0017	2.19999e-09	681275	ieu-b-40	body mass index || id:ieu-b-40	TRUE	reported	igd	2	TRUE	NA	NA	0.4798	0.4798	1.40316953715508
456	rs9294260	A	G	A	G	0.0147	-0.01	0.4731	0.5072	FALSE	FALSE	FALSE	finn-b-M13_SPINSTENOSIS	6	83433228	0.0167	173851	0.5469	Spinal stenosis || id:finn-b-M13_SPINSTENOSIS	Spinal stenosis	Spinal stenosis || ||	TRUE	igd	NA	NA	NA	NA	NA	NA	NA	9169	164682	6	83433228	0.0016	1.80011e-19	681275	ieu-b-40	body mass index || id:ieu-b-40	TRUE	reported	igd	2	TRUE	NA	NA	0.4731	0.4731	1.32063015261655
457	rs9300422	G	A	G	A	-0.0103	0.019	0.6903	0.7127	FALSE	FALSE	FALSE	finn-b-M13_SPINSTENOSIS	13	98223320	0.0183	173851	0.2995	Spinal stenosis || id:finn-b-M13_SPINSTENOSIS	Spinal stenosis	Spinal stenosis || ||	TRUE	igd	NA	NA	NA	NA	NA	NA	NA	9169	164682	13	98223320	0.0018	4e-09	681275	ieu-b-40	body mass index || id:ieu-b-40	TRUE	reported	igd	2	TRUE	NA	NA	0.3097	0.2873	1.48570892169361
458	rs930295	C	A	C	A	-0.0211	-0.0395	0.8417	0.8708	FALSE	FALSE	FALSE	finn-b-M13_SPINSTENOSIS	2	50233352	0.0249	173851	0.1122	Spinal stenosis || id:finn-b-M13_SPINSTENOSIS	Spinal stenosis	Spinal stenosis || ||	TRUE	igd	NA	NA	NA	NA	NA	NA	NA	9169	164682	2	50233352	0.0023	1e-19	681275	ieu-b-40	body mass index || id:ieu-b-40	TRUE	reported	igd	2	TRUE	NA	NA	0.1583	0.1292	1.89840584438628
459	rs9304665	A	T	A	T	0.0229	-0.0205	0.7633	0.7202	FALSE	TRUE	FALSE	finn-b-M13_SPINSTENOSIS	19	47602577	0.0185	173851	0.2677	Spinal stenosis || id:finn-b-M13_SPINSTENOSIS	Spinal stenosis	Spinal stenosis || ||	TRUE	igd	NA	NA	NA	NA	NA	NA	NA	9169	164682	19	47602577	0.002	2.90001e-29	681275	ieu-b-40	body mass index || id:ieu-b-40	TRUE	reported	igd	2	TRUE	NA	NA	0.2367	0.2798	1.65078769077068
460	rs934224	T	C	T	C	0.0107	-0.0058	0.7399	0.7009	FALSE	FALSE	FALSE	finn-b-M13_SPINSTENOSIS	2	16613889	0.0181	173851	0.749701	Spinal stenosis || id:finn-b-M13_SPINSTENOSIS	Spinal stenosis	Spinal stenosis || ||	TRUE	igd	NA	NA	NA	NA	NA	NA	NA	9169	164682	2	16613889	0.002	4.70002e-08	681275	ieu-b-40	body mass index || id:ieu-b-40	TRUE	reported	igd	2	TRUE	NA	NA	0.2601	0.2991	1.65078769077068
461	rs9362662	G	A	G	A	-0.0112	-0.0052	0.5201	0.5752	FALSE	FALSE	FALSE	finn-b-M13_SPINSTENOSIS	6	90296588	0.0168	173851	0.755899	Spinal stenosis || id:finn-b-M13_SPINSTENOSIS	Spinal stenosis	Spinal stenosis || ||	TRUE	igd	NA	NA	NA	NA	NA	NA	NA	9169	164682	6	90296588	0.0017	1.2e-10	681275	ieu-b-40	body mass index || id:ieu-b-40	TRUE	reported	igd	2	TRUE	NA	NA	0.4799	0.4248	1.40316953715508
462	rs9367368	C	T	C	T	-0.0121	0.0062	0.3033	0.3837	FALSE	FALSE	FALSE	finn-b-M13_SPINSTENOSIS	6	13189275	0.0171	173851	0.7185	Spinal stenosis || id:finn-b-M13_SPINSTENOSIS	Spinal stenosis	Spinal stenosis || ||	TRUE	igd	NA	NA	NA	NA	NA	NA	NA	9169	164682	6	13189275	0.0018	1e-11	681275	ieu-b-40	body mass index || id:ieu-b-40	TRUE	reported	igd	2	TRUE	NA	NA	0.3033	0.3033	1.48570892169361
463	rs9375702	T	C	T	C	-0.0115	0.0176	0.705	0.6762	FALSE	FALSE	FALSE	finn-b-M13_SPINSTENOSIS	6	130386971	0.0177	173851	0.3206	Spinal stenosis || id:finn-b-M13_SPINSTENOSIS	Spinal stenosis	Spinal stenosis || ||	TRUE	igd	TRUE	rs9375702	rs9375703	C	T	T	G	9169	164682	6	130384187	0.0019	7.90005e-10	681275	ieu-b-40	body mass index || id:ieu-b-40	TRUE	reported	igd	2	TRUE	NA	NA	0.295	0.3238	1.56824830623215
464	rs9379827	A	C	A	C	-0.0132	-0.0266	0.2409	0.2331	FALSE	FALSE	FALSE	finn-b-M13_SPINSTENOSIS	6	26153335	0.0198	173851	0.1786	Spinal stenosis || id:finn-b-M13_SPINSTENOSIS	Spinal stenosis	Spinal stenosis || ||	TRUE	igd	NA	NA	NA	NA	NA	NA	NA	9169	164682	6	26153335	0.0019	6.89922e-12	681275	ieu-b-40	body mass index || id:ieu-b-40	TRUE	reported	igd	2	TRUE	NA	NA	0.2409	0.2409	1.56824830623215
465	rs9408882	A	G	A	G	-0.0093	-0.0262	0.4594	0.478	FALSE	FALSE	FALSE	finn-b-M13_SPINSTENOSIS	9	118664402	0.0167	173851	0.1169	Spinal stenosis || id:finn-b-M13_SPINSTENOSIS	Spinal stenosis	Spinal stenosis || ||	TRUE	igd	NA	NA	NA	NA	NA	NA	NA	9169	164682	9	118664402	0.0016	1.29999e-08	681275	ieu-b-40	body mass index || id:ieu-b-40	TRUE	reported	igd	2	TRUE	NA	NA	0.4594	0.4594	1.32063015261655
466	rs946824	C	T	C	T	-0.0206	-0.0214	0.859	0.854	FALSE	FALSE	FALSE	finn-b-M13_SPINSTENOSIS	1	243684019	0.0236	173851	0.3634	Spinal stenosis || id:finn-b-M13_SPINSTENOSIS	Spinal stenosis	Spinal stenosis || ||	TRUE	igd	NA	NA	NA	NA	NA	NA	NA	9169	164682	1	243684019	0.0026	1.10002e-15	681275	ieu-b-40	body mass index || id:ieu-b-40	TRUE	reported	igd	2	TRUE	NA	NA	0.141	0.146	2.14602399800189
467	rs947612	A	G	A	G	-0.0116	-0.0328	0.7516	0.7293	FALSE	FALSE	FALSE	finn-b-M13_SPINSTENOSIS	6	73738661	0.0187	173851	0.0791699	Spinal stenosis || id:finn-b-M13_SPINSTENOSIS	Spinal stenosis	Spinal stenosis || ||	TRUE	igd	NA	NA	NA	NA	NA	NA	NA	9169	164682	6	73738661	0.002	5.60003e-09	681275	ieu-b-40	body mass index || id:ieu-b-40	TRUE	reported	igd	2	TRUE	NA	NA	0.2484	0.2707	1.65078769077068
468	rs9522285	A	G	A	G	0.0127	0.0171	0.4143	0.4744	FALSE	FALSE	FALSE	finn-b-M13_SPINSTENOSIS	13	112230701	0.0167	173851	0.3054	Spinal stenosis || id:finn-b-M13_SPINSTENOSIS	Spinal stenosis	Spinal stenosis || ||	TRUE	igd	NA	NA	NA	NA	NA	NA	NA	9169	164682	13	112230701	0.0017	2.49977e-13	681275	ieu-b-40	body mass index || id:ieu-b-40	TRUE	reported	igd	2	TRUE	NA	NA	0.4143	0.4143	1.40316953715508
469	rs9538162	C	T	C	T	-0.0156	-0.0312	0.4138	0.4004	FALSE	FALSE	FALSE	finn-b-M13_SPINSTENOSIS	13	59265043	0.017	173851	0.0668806	Spinal stenosis || id:finn-b-M13_SPINSTENOSIS	Spinal stenosis	Spinal stenosis || ||	TRUE	igd	NA	NA	NA	NA	NA	NA	NA	9169	164682	13	59265043	0.0018	4.79954e-19	681275	ieu-b-40	body mass index || id:ieu-b-40	TRUE	reported	igd	2	TRUE	NA	NA	0.4138	0.4138	1.48570892169361
470	rs9547153	G	A	G	A	0.0098	6e-04	0.3839	0.4024	FALSE	FALSE	FALSE	finn-b-M13_SPINSTENOSIS	13	85903717	0.017	173851	0.9738	Spinal stenosis || id:finn-b-M13_SPINSTENOSIS	Spinal stenosis	Spinal stenosis || ||	TRUE	igd	NA	NA	NA	NA	NA	NA	NA	9169	164682	13	85903717	0.0017	8.70001e-09	681275	ieu-b-40	body mass index || id:ieu-b-40	TRUE	reported	igd	2	TRUE	NA	NA	0.3839	0.3839	1.40316953715508
471	rs9571687	A	C	A	C	-0.0129	-0.0192	0.329	0.2258	FALSE	FALSE	FALSE	finn-b-M13_SPINSTENOSIS	13	67472713	0.0199	173851	0.336	Spinal stenosis || id:finn-b-M13_SPINSTENOSIS	Spinal stenosis	Spinal stenosis || ||	TRUE	igd	NA	NA	NA	NA	NA	NA	NA	9169	164682	13	67472713	0.0018	2.80027e-12	681275	ieu-b-40	body mass index || id:ieu-b-40	TRUE	reported	igd	2	TRUE	NA	NA	0.329	0.329	1.48570892169361
472	rs9615905	T	C	T	C	0.011	0.0157	0.45	0.4341	FALSE	FALSE	FALSE	finn-b-M13_SPINSTENOSIS	22	48875699	0.0168	173851	0.3478	Spinal stenosis || id:finn-b-M13_SPINSTENOSIS	Spinal stenosis	Spinal stenosis || ||	TRUE	igd	NA	NA	NA	NA	NA	NA	NA	9169	164682	22	48875699	0.0017	2.69998e-10	681275	ieu-b-40	body mass index || id:ieu-b-40	TRUE	reported	igd	2	TRUE	NA	NA	0.45	0.45	1.40316953715508
473	rs962273	C	T	C	T	0.0137	0.0289	0.7057	0.7232	FALSE	FALSE	FALSE	finn-b-M13_SPINSTENOSIS	17	46978353	0.0187	173851	0.1214	Spinal stenosis || id:finn-b-M13_SPINSTENOSIS	Spinal stenosis	Spinal stenosis || ||	TRUE	igd	NA	NA	NA	NA	NA	NA	NA	9169	164682	17	46978353	0.0019	2.60016e-13	681275	ieu-b-40	body mass index || id:ieu-b-40	TRUE	reported	igd	2	TRUE	NA	NA	0.2943	0.2768	1.56824830623215
474	rs9650755	G	A	G	A	0.0154	0.0044	0.2664	0.3106	FALSE	FALSE	FALSE	finn-b-M13_SPINSTENOSIS	9	96484342	0.0181	173851	0.809	Spinal stenosis || id:finn-b-M13_SPINSTENOSIS	Spinal stenosis	Spinal stenosis || ||	TRUE	igd	NA	NA	NA	NA	NA	NA	NA	9169	164682	9	96484342	0.002	2.80027e-15	681275	ieu-b-40	body mass index || id:ieu-b-40	TRUE	reported	igd	2	TRUE	NA	NA	0.2664	0.2664	1.65078769077068
475	rs9688431	C	T	C	T	-0.0231	-0.0808	0.06034	0.03101	FALSE	FALSE	FALSE	finn-b-M13_SPINSTENOSIS	6	73922654	0.0487	173851	0.096859	Spinal stenosis || id:finn-b-M13_SPINSTENOSIS	Spinal stenosis	Spinal stenosis || ||	TRUE	igd	NA	NA	NA	NA	NA	NA	NA	9169	164682	6	73922654	0.0035	2.39994e-11	681275	ieu-b-40	body mass index || id:ieu-b-40	TRUE	reported	igd	2	TRUE	NA	NA	0.06034	0.06034	2.88887845884869
476	rs977747	G	T	G	T	-0.0169	0.0043	0.5949	0.6349	FALSE	FALSE	FALSE	finn-b-M13_SPINSTENOSIS	1	47684677	0.0173	173851	0.8015	Spinal stenosis || id:finn-b-M13_SPINSTENOSIS	Spinal stenosis	Spinal stenosis || ||	TRUE	igd	NA	NA	NA	NA	NA	NA	NA	9169	164682	1	47684677	0.0017	1.29987e-24	681275	ieu-b-40	body mass index || id:ieu-b-40	TRUE	reported	igd	2	TRUE	NA	NA	0.4051	0.3651	1.40316953715508
477	rs9783858	T	C	T	C	0.0091	-0.0035	0.5191	0.5243	FALSE	FALSE	FALSE	finn-b-M13_SPINSTENOSIS	18	42534584	0.0167	173851	0.8357	Spinal stenosis || id:finn-b-M13_SPINSTENOSIS	Spinal stenosis	Spinal stenosis || ||	TRUE	igd	NA	NA	NA	NA	NA	NA	NA	9169	164682	18	42534584	0.0017	3.29997e-08	681275	ieu-b-40	body mass index || id:ieu-b-40	TRUE	reported	igd	2	TRUE	NA	NA	0.4809	0.4757	1.40316953715508
478	rs9806742	A	G	A	G	0.0208	0.0166	0.8826	0.9455	FALSE	FALSE	FALSE	finn-b-M13_SPINSTENOSIS	15	73051219	0.0367	173851	0.651499	Spinal stenosis || id:finn-b-M13_SPINSTENOSIS	Spinal stenosis	Spinal stenosis || ||	TRUE	igd	NA	NA	NA	NA	NA	NA	NA	9169	164682	15	73051219	0.0026	1.39991e-15	681275	ieu-b-40	body mass index || id:ieu-b-40	TRUE	reported	igd	2	TRUE	NA	NA	0.1174	0.0545	2.14602399800189
479	rs9816226	T	A	T	A	0.0323	0.038	0.8199	0.8381	FALSE	TRUE	FALSE	finn-b-M13_SPINSTENOSIS	3	185834499	0.0227	173851	0.0934394	Spinal stenosis || id:finn-b-M13_SPINSTENOSIS	Spinal stenosis	Spinal stenosis || ||	TRUE	igd	NA	NA	NA	NA	NA	NA	NA	9169	164682	3	185834499	0.0021	1.59993e-52	681275	ieu-b-40	body mass index || id:ieu-b-40	TRUE	reported	igd	2	TRUE	NA	NA	0.1801	0.1619	1.73332707530922
480	rs9845966	G	T	G	T	-0.0105	0.0071	0.5479	0.4888	FALSE	FALSE	FALSE	finn-b-M13_SPINSTENOSIS	3	13433158	0.0166	173851	0.6703	Spinal stenosis || id:finn-b-M13_SPINSTENOSIS	Spinal stenosis	Spinal stenosis || ||	TRUE	igd	NA	NA	NA	NA	NA	NA	NA	9169	164682	3	13433158	0.0017	2.5e-10	681275	ieu-b-40	body mass index || id:ieu-b-40	TRUE	reported	igd	2	TRUE	NA	NA	0.4521	0.5112	1.40316953715508
481	rs987237	G	A	G	A	0.0409	0.0014	0.1803	0.2115	FALSE	FALSE	FALSE	finn-b-M13_SPINSTENOSIS	6	50803050	0.0205	173851	0.9452	Spinal stenosis || id:finn-b-M13_SPINSTENOSIS	Spinal stenosis	Spinal stenosis || ||	TRUE	igd	NA	NA	NA	NA	NA	NA	NA	9169	164682	6	50803050	0.0021	9.30037e-84	681275	ieu-b-40	body mass index || id:ieu-b-40	TRUE	reported	igd	2	TRUE	NA	NA	0.1803	0.1803	1.73332707530922
482	rs9926784	C	T	C	T	-0.0258	-2e-04	0.1822	0.1711	FALSE	FALSE	FALSE	finn-b-M13_SPINSTENOSIS	16	19941968	0.0221	173851	0.9944	Spinal stenosis || id:finn-b-M13_SPINSTENOSIS	Spinal stenosis	Spinal stenosis || ||	TRUE	igd	NA	NA	NA	NA	NA	NA	NA	9169	164682	16	19941968	0.0021	9.8992e-35	681275	ieu-b-40	body mass index || id:ieu-b-40	TRUE	reported	igd	2	TRUE	NA	NA	0.1822	0.1822	1.73332707530922
483	rs9927848	A	C	A	C	-0.0122	-0.0135	0.7326	0.802	FALSE	FALSE	FALSE	finn-b-M13_SPINSTENOSIS	16	23833071	0.021	173851	0.5204	Spinal stenosis || id:finn-b-M13_SPINSTENOSIS	Spinal stenosis	Spinal stenosis || ||	TRUE	igd	NA	NA	NA	NA	NA	NA	NA	9169	164682	16	23833071	0.002	6.4e-10	681275	ieu-b-40	body mass index || id:ieu-b-40	TRUE	reported	igd	2	TRUE	NA	NA	0.2674	0.198	1.65078769077068
484	rs9951619	G	T	G	T	0.0156	-0.0135	0.7643	0.6736	FALSE	FALSE	FALSE	finn-b-M13_SPINSTENOSIS	18	56882326	0.0178	173851	0.4463	Spinal stenosis || id:finn-b-M13_SPINSTENOSIS	Spinal stenosis	Spinal stenosis || ||	TRUE	igd	NA	NA	NA	NA	NA	NA	NA	9169	164682	18	56882326	0.002	1.39991e-15	681275	ieu-b-40	body mass index || id:ieu-b-40	TRUE	reported	igd	2	TRUE	NA	NA	0.2357	0.3264	1.65078769077068
485	rs998732	G	A	G	A	-0.0171	-0.0223	0.1578	0.1005	FALSE	FALSE	FALSE	finn-b-M13_SPINSTENOSIS	19	19378671	0.0277	173851	0.4216	Spinal stenosis || id:finn-b-M13_SPINSTENOSIS	Spinal stenosis	Spinal stenosis || ||	TRUE	igd	NA	NA	NA	NA	NA	NA	NA	9169	164682	19	19378671	0.0022	1.99986e-14	681275	ieu-b-40	body mass index || id:ieu-b-40	TRUE	reported	igd	2	TRUE	NA	NA	0.1578	0.1578	1.81586645984775
486	rs9989141	T	C	T	C	0.0162	0.0068	0.6387	0.6264	FALSE	FALSE	FALSE	finn-b-M13_SPINSTENOSIS	14	94006257	0.0172	173851	0.690699	Spinal stenosis || id:finn-b-M13_SPINSTENOSIS	Spinal stenosis	Spinal stenosis || ||	TRUE	igd	NA	NA	NA	NA	NA	NA	NA	9169	164682	14	94006257	0.0017	3.59998e-21	681275	ieu-b-40	body mass index || id:ieu-b-40	TRUE	reported	igd	2	TRUE	NA	NA	0.3613	0.3736	1.40316953715508
487	rs999889	A	G	A	G	-0.0108	0.0127	0.2818	0.2413	FALSE	FALSE	FALSE	finn-b-M13_SPINSTENOSIS	10	84279949	0.0195	173851	0.5157	Spinal stenosis || id:finn-b-M13_SPINSTENOSIS	Spinal stenosis	Spinal stenosis || ||	TRUE	igd	NA	NA	NA	NA	NA	NA	NA	9169	164682	10	84279949	0.0019	1.40001e-08	681275	ieu-b-40	body mass index || id:ieu-b-40	TRUE	reported	igd	2	TRUE	NA	NA	0.2818	0.2818	1.56824830623215
[truncated: 5 more columns]
