# Supplementary material for: Evaluating the causal relationship between five modifiable factors and the risk of spinal stenosis: a multivariable Mendelian randomization analysis
Source: PeerJ. 2023 Mar 21;11:e15087. doi: 10.7717/peerj.15087 (PMC10038083; doi:10.7717/peerj.15087)
Supplement: Supplemental Information 2 [file peerj-11-15087-s002.zip › RAW_data_csv_files/Education_Spinal-stenosis.csv]

	SNP	effect_allele.exposure	other_allele.exposure	effect_allele.outcome	other_allele.outcome	beta.exposure	beta.outcome	eaf.exposure	eaf.outcome	remove	palindromic	ambiguous	id.outcome	chr	pos	se.outcome	samplesize.outcome	pval.outcome	outcome	originalname.outcome	outcome.deprecated	mr_keep.outcome	data_source.outcome	proxy.outcome	target_snp.outcome	proxy_snp.outcome	target_a1.outcome	target_a2.outcome	proxy_a1.outcome	proxy_a2.outcome	ncase.outcome	ncontrol.outcome	chr.exposure	se.exposure	pos.exposure	pval.exposure	samplesize.exposure	id.exposure	exposure	mr_keep.exposure	pval_origin.exposure	data_source.exposure	action	mr_keep	ncase.exposure	ncontrol.exposure	maf.exposure	maf.outcome	SD.exposure
1	rs10073890	G	A	G	A	-0.01262	0.0452	0.7364	0.7812	FALSE	FALSE	FALSE	finn-b-M13_SPINSTENOSIS	5	124288028	0.0201	173851	0.0244901	Spinal stenosis || id:finn-b-M13_SPINSTENOSIS	Spinal stenosis	Spinal stenosis || ||	TRUE	igd	NA	NA	NA	NA	NA	NA	NA	9169	164682	5	0.00196	124288028	1.10999e-10	766345	ieu-a-1239	Years of schooling || id:ieu-a-1239	TRUE	reported	igd	2	TRUE	NA	NA	0.2636	0.2188	1.71580621050281
2	rs1008078	T	C	T	C	-0.01738	0.0175	0.4099	0.5655	FALSE	FALSE	FALSE	finn-b-M13_SPINSTENOSIS	1	91189731	0.0169	173851	0.2991	Spinal stenosis || id:finn-b-M13_SPINSTENOSIS	Spinal stenosis	Spinal stenosis || ||	TRUE	igd	NA	NA	NA	NA	NA	NA	NA	9169	164682	1	0.00173	91189731	1.20005e-23	766345	ieu-a-1239	Years of schooling || id:ieu-a-1239	TRUE	reported	igd	2	TRUE	NA	NA	0.4099	0.4099	1.51446160416829
3	rs10189857	G	A	G	A	-0.01725	-0.0082	0.4184	0.4806	FALSE	FALSE	FALSE	finn-b-M13_SPINSTENOSIS	2	60713235	0.0167	173851	0.6221	Spinal stenosis || id:finn-b-M13_SPINSTENOSIS	Spinal stenosis	Spinal stenosis || ||	TRUE	igd	NA	NA	NA	NA	NA	NA	NA	9169	164682	2	0.00171	60713235	6.70039e-24	766345	ieu-a-1239	Years of schooling || id:ieu-a-1239	TRUE	reported	igd	2	TRUE	NA	NA	0.4184	0.4184	1.49695337753051
4	rs10191758	G	A	G	A	0.01631	-0.0164	0.381	0.3361	FALSE	FALSE	FALSE	finn-b-M13_SPINSTENOSIS	2	144263280	0.0176	173851	0.3506	Spinal stenosis || id:finn-b-M13_SPINSTENOSIS	Spinal stenosis	Spinal stenosis || ||	TRUE	igd	NA	NA	NA	NA	NA	NA	NA	9169	164682	2	0.00175	144263280	9.60064e-21	766345	ieu-a-1239	Years of schooling || id:ieu-a-1239	TRUE	reported	igd	2	TRUE	NA	NA	0.381	0.381	1.53196983080608
5	rs10205801	A	G	A	G	-0.01053	0.0031	0.5068	0.5143	FALSE	FALSE	FALSE	finn-b-M13_SPINSTENOSIS	2	233597196	0.0166	173851	0.8506	Spinal stenosis || id:finn-b-M13_SPINSTENOSIS	Spinal stenosis	Spinal stenosis || ||	TRUE	igd	NA	NA	NA	NA	NA	NA	NA	9169	164682	2	0.00171	233597196	7.17001e-10	766345	ieu-a-1239	Years of schooling || id:ieu-a-1239	TRUE	reported	igd	2	TRUE	NA	NA	0.4932	0.4857	1.49695337753051
6	rs10215082	G	A	G	A	0.01303	-0.0296	0.5612	0.4826	FALSE	FALSE	FALSE	finn-b-M13_SPINSTENOSIS	7	92657985	0.0167	173851	0.0755997	Spinal stenosis || id:finn-b-M13_SPINSTENOSIS	Spinal stenosis	Spinal stenosis || ||	TRUE	igd	NA	NA	NA	NA	NA	NA	NA	9169	164682	7	0.00172	92657985	3.32966e-14	766345	ieu-a-1239	Years of schooling || id:ieu-a-1239	TRUE	reported	igd	2	TRUE	NA	NA	0.4388	0.5174	1.5057074908494
7	rs10240905	C	T	C	T	0.01167	-0.0109	0.6684	0.702	FALSE	FALSE	FALSE	finn-b-M13_SPINSTENOSIS	7	32263069	0.0184	173851	0.5531	Spinal stenosis || id:finn-b-M13_SPINSTENOSIS	Spinal stenosis	Spinal stenosis || ||	TRUE	igd	NA	NA	NA	NA	NA	NA	NA	9169	164682	7	0.00177	32263069	3.78966e-11	766345	ieu-a-1239	Years of schooling || id:ieu-a-1239	TRUE	reported	igd	2	TRUE	NA	NA	0.3316	0.298	1.54947805744386
8	rs10456918	C	A	C	A	0.01485	-0.0418	0.182	0.1364	FALSE	FALSE	FALSE	finn-b-M13_SPINSTENOSIS	6	119233480	0.0244	173851	0.0870102	Spinal stenosis || id:finn-b-M13_SPINSTENOSIS	Spinal stenosis	Spinal stenosis || ||	TRUE	igd	NA	NA	NA	NA	NA	NA	NA	9169	164682	6	0.00224	119233480	3.67029e-11	766345	ieu-a-1239	Years of schooling || id:ieu-a-1239	TRUE	reported	igd	2	TRUE	NA	NA	0.182	0.182	1.96092138343178
9	rs10460095	A	G	A	G	-0.01066	0.0088	0.5867	0.5367	FALSE	FALSE	FALSE	finn-b-M13_SPINSTENOSIS	18	22624708	0.0167	173851	0.5989	Spinal stenosis || id:finn-b-M13_SPINSTENOSIS	Spinal stenosis	Spinal stenosis || ||	TRUE	igd	NA	NA	NA	NA	NA	NA	NA	9169	164682	18	0.00171	22624708	4.87001e-10	766345	ieu-a-1239	Years of schooling || id:ieu-a-1239	TRUE	reported	igd	2	TRUE	NA	NA	0.4133	0.4633	1.49695337753051
10	rs1051474	C	T	C	T	0.01301	0.0018	0.2738	0.3004	FALSE	FALSE	FALSE	finn-b-M13_SPINSTENOSIS	9	111881856	0.0181	173851	0.9201	Spinal stenosis || id:finn-b-M13_SPINSTENOSIS	Spinal stenosis	Spinal stenosis || ||	TRUE	igd	NA	NA	NA	NA	NA	NA	NA	9169	164682	9	0.00188	111881856	4.85959e-12	766345	ieu-a-1239	Years of schooling || id:ieu-a-1239	TRUE	reported	igd	2	TRUE	NA	NA	0.2738	0.2738	1.64577330395167
11	rs10760023	G	C	G	C	0.01095	0.0152	0.3316	0.2995	FALSE	TRUE	FALSE	finn-b-M13_SPINSTENOSIS	9	121958917	0.0182	173851	0.406	Spinal stenosis || id:finn-b-M13_SPINSTENOSIS	Spinal stenosis	Spinal stenosis || ||	TRUE	igd	NA	NA	NA	NA	NA	NA	NA	9169	164682	9	0.00183	121958917	2.12002e-09	766345	ieu-a-1239	Years of schooling || id:ieu-a-1239	TRUE	reported	igd	2	TRUE	NA	NA	0.3316	0.3316	1.60200273735721
12	rs10765775	A	G	A	G	0.01488	-0.0064	0.3963	0.2712	FALSE	FALSE	FALSE	finn-b-M13_SPINSTENOSIS	11	95656362	0.0189	173851	0.7345	Spinal stenosis || id:finn-b-M13_SPINSTENOSIS	Spinal stenosis	Spinal stenosis || ||	TRUE	igd	NA	NA	NA	NA	NA	NA	NA	9169	164682	11	0.00176	95656362	2.61999e-17	766345	ieu-a-1239	Years of schooling || id:ieu-a-1239	TRUE	reported	igd	2	TRUE	NA	NA	0.3963	0.3963	1.54072394412497
13	rs10772644	C	G	C	G	0.01614	-0.0291	0.8929	0.8342	FALSE	TRUE	FALSE	finn-b-M13_SPINSTENOSIS	12	13417617	0.0222	173851	0.1903	Spinal stenosis || id:finn-b-M13_SPINSTENOSIS	Spinal stenosis	Spinal stenosis || ||	TRUE	igd	NA	NA	NA	NA	NA	NA	NA	9169	164682	12	0.00267	13417617	1.5e-09	766345	ieu-a-1239	Years of schooling || id:ieu-a-1239	TRUE	reported	igd	2	TRUE	NA	NA	0.1071	0.1658	2.33734825614413
14	rs10773002	T	A	T	A	-0.02191	0.0258	0.7211	0.7575	FALSE	TRUE	FALSE	finn-b-M13_SPINSTENOSIS	12	123746961	0.0195	173851	0.1876	Spinal stenosis || id:finn-b-M13_SPINSTENOSIS	Spinal stenosis	Spinal stenosis || ||	TRUE	igd	NA	NA	NA	NA	NA	NA	NA	9169	164682	12	0.00197	123746961	8.67961e-29	766345	ieu-a-1239	Years of schooling || id:ieu-a-1239	TRUE	reported	igd	2	TRUE	NA	NA	0.2789	0.2425	1.7245603238217
15	rs10798418	T	C	T	C	-0.00957	0.0398	0.466	0.3953	FALSE	FALSE	FALSE	finn-b-M13_SPINSTENOSIS	1	175839834	0.0171	173851	0.0194402	Spinal stenosis || id:finn-b-M13_SPINSTENOSIS	Spinal stenosis	Spinal stenosis || ||	TRUE	igd	NA	NA	NA	NA	NA	NA	NA	9169	164682	1	0.00173	175839834	3.29003e-08	766345	ieu-a-1239	Years of schooling || id:ieu-a-1239	TRUE	reported	igd	2	TRUE	NA	NA	0.466	0.466	1.51446160416829
16	rs10856785	T	C	T	C	-0.01132	-0.0068	0.7296	0.7063	FALSE	FALSE	FALSE	finn-b-M13_SPINSTENOSIS	2	16650175	0.0183	173851	0.7089	Spinal stenosis || id:finn-b-M13_SPINSTENOSIS	Spinal stenosis	Spinal stenosis || ||	TRUE	igd	NA	NA	NA	NA	NA	NA	NA	9169	164682	2	0.00192	16650175	3.83001e-09	766345	ieu-a-1239	Years of schooling || id:ieu-a-1239	TRUE	reported	igd	2	TRUE	NA	NA	0.2704	0.2937	1.68078975722724
17	rs10862376	A	T	A	T	0.01616	0.0089	0.1361	0.1779	FALSE	TRUE	FALSE	finn-b-M13_SPINSTENOSIS	12	82257633	0.0218	173851	0.6831	Spinal stenosis || id:finn-b-M13_SPINSTENOSIS	Spinal stenosis	Spinal stenosis || ||	TRUE	igd	NA	NA	NA	NA	NA	NA	NA	9169	164682	12	0.00239	82257633	1.39991e-11	766345	ieu-a-1239	Years of schooling || id:ieu-a-1239	TRUE	reported	igd	2	TRUE	NA	NA	0.1361	0.1361	2.09223308321516
18	rs10875121	C	G	C	G	0.01834	-0.0194	0.8571	0.7704	FALSE	TRUE	FALSE	finn-b-M13_SPINSTENOSIS	1	98417446	0.0197	173851	0.3267	Spinal stenosis || id:finn-b-M13_SPINSTENOSIS	Spinal stenosis	Spinal stenosis || ||	TRUE	igd	NA	NA	NA	NA	NA	NA	NA	9169	164682	1	0.00226	98417446	5.52968e-16	766345	ieu-a-1239	Years of schooling || id:ieu-a-1239	TRUE	reported	igd	2	TRUE	NA	NA	0.1429	0.2296	1.97842961006956
19	rs10887801	T	G	T	G	0.01087	-0.0198	0.4371	0.4698	FALSE	FALSE	FALSE	finn-b-M13_SPINSTENOSIS	10	90079714	0.0167	173851	0.235	Spinal stenosis || id:finn-b-M13_SPINSTENOSIS	Spinal stenosis	Spinal stenosis || ||	TRUE	igd	NA	NA	NA	NA	NA	NA	NA	9169	164682	10	0.00171	90079714	2.27002e-10	766345	ieu-a-1239	Years of schooling || id:ieu-a-1239	TRUE	reported	igd	2	TRUE	NA	NA	0.4371	0.4371	1.49695337753051
20	rs10940921	G	T	G	T	-0.01089	0.0129	0.5697	0.5367	FALSE	FALSE	FALSE	finn-b-M13_SPINSTENOSIS	5	30808645	0.0167	173851	0.4406	Spinal stenosis || id:finn-b-M13_SPINSTENOSIS	Spinal stenosis	Spinal stenosis || ||	TRUE	igd	NA	NA	NA	NA	NA	NA	NA	9169	164682	5	0.00177	30808645	7.00003e-10	766345	ieu-a-1239	Years of schooling || id:ieu-a-1239	TRUE	reported	igd	2	TRUE	NA	NA	0.4303	0.4633	1.54947805744386
21	rs10963297	G	C	G	C	0.01904	0.0044	0.2517	0.2635	FALSE	TRUE	FALSE	finn-b-M13_SPINSTENOSIS	9	1791832	0.0189	173851	0.8142	Spinal stenosis || id:finn-b-M13_SPINSTENOSIS	Spinal stenosis	Spinal stenosis || ||	TRUE	igd	NA	NA	NA	NA	NA	NA	NA	9169	164682	9	0.00198	1791832	7.36038e-22	766345	ieu-a-1239	Years of schooling || id:ieu-a-1239	TRUE	reported	igd	2	TRUE	NA	NA	0.2517	0.2517	1.73331443714059
22	rs10994777	A	G	A	G	0.0146	0.0191	0.1395	0.1148	FALSE	FALSE	FALSE	finn-b-M13_SPINSTENOSIS	10	63233988	0.0262	173851	0.4671	Spinal stenosis || id:finn-b-M13_SPINSTENOSIS	Spinal stenosis	Spinal stenosis || ||	TRUE	igd	NA	NA	NA	NA	NA	NA	NA	9169	164682	10	0.00232	63233988	3.36001e-10	766345	ieu-a-1239	Years of schooling || id:ieu-a-1239	TRUE	reported	igd	2	TRUE	NA	NA	0.1395	0.1395	2.03095428998291
23	rs11023749	A	G	A	G	0.01132	0.0333	0.6701	0.65	FALSE	FALSE	FALSE	finn-b-M13_SPINSTENOSIS	11	15889272	0.0174	173851	0.0560506	Spinal stenosis || id:finn-b-M13_SPINSTENOSIS	Spinal stenosis	Spinal stenosis || ||	TRUE	igd	NA	NA	NA	NA	NA	NA	NA	9169	164682	11	0.0018	15889272	2.95999e-10	766345	ieu-a-1239	Years of schooling || id:ieu-a-1239	TRUE	reported	igd	2	TRUE	NA	NA	0.3299	0.35	1.57574039740054
24	rs1105307	A	G	A	G	-0.01173	-0.0016	0.2449	0.268	FALSE	FALSE	FALSE	finn-b-M13_SPINSTENOSIS	9	72057822	0.0187	173851	0.93	Spinal stenosis || id:finn-b-M13_SPINSTENOSIS	Spinal stenosis	Spinal stenosis || ||	TRUE	igd	TRUE	rs1105307	rs2777867	A	G	C	T	9169	164682	9	0.00195	72046040	1.67001e-09	766345	ieu-a-1239	Years of schooling || id:ieu-a-1239	TRUE	reported	igd	2	TRUE	NA	NA	0.2449	0.2449	1.70705209718391
25	rs1106090	A	G	A	G	0.01173	0.0277	0.6259	0.5584	FALSE	FALSE	FALSE	finn-b-M13_SPINSTENOSIS	2	58068741	0.0168	173851	0.0989191	Spinal stenosis || id:finn-b-M13_SPINSTENOSIS	Spinal stenosis	Spinal stenosis || ||	TRUE	igd	NA	NA	NA	NA	NA	NA	NA	9169	164682	2	0.00175	58068741	2.08978e-11	766345	ieu-a-1239	Years of schooling || id:ieu-a-1239	TRUE	reported	igd	2	TRUE	NA	NA	0.3741	0.4416	1.53196983080608
26	rs11081529	C	T	C	T	-0.01311	-0.01	0.2568	0.3236	FALSE	FALSE	FALSE	finn-b-M13_SPINSTENOSIS	18	75902735	0.0178	173851	0.5754	Spinal stenosis || id:finn-b-M13_SPINSTENOSIS	Spinal stenosis	Spinal stenosis || ||	TRUE	igd	NA	NA	NA	NA	NA	NA	NA	9169	164682	18	0.00186	75902735	1.82012e-12	766345	ieu-a-1239	Years of schooling || id:ieu-a-1239	TRUE	reported	igd	2	TRUE	NA	NA	0.2568	0.2568	1.62826507731389
27	rs11123818	A	G	A	G	0.02081	-0.0263	0.3946	0.4001	FALSE	FALSE	FALSE	finn-b-M13_SPINSTENOSIS	2	100867308	0.0171	173851	0.1243	Spinal stenosis || id:finn-b-M13_SPINSTENOSIS	Spinal stenosis	Spinal stenosis || ||	TRUE	igd	NA	NA	NA	NA	NA	NA	NA	9169	164682	2	0.00175	100867308	1.71989e-32	766345	ieu-a-1239	Years of schooling || id:ieu-a-1239	TRUE	reported	igd	2	TRUE	NA	NA	0.3946	0.3946	1.53196983080608
28	rs111821073	T	C	T	C	0.01385	-0.0074	0.1633	0.1317	FALSE	FALSE	FALSE	finn-b-M13_SPINSTENOSIS	9	99084793	0.0247	173851	0.762901	Spinal stenosis || id:finn-b-M13_SPINSTENOSIS	Spinal stenosis	Spinal stenosis || ||	TRUE	igd	NA	NA	NA	NA	NA	NA	NA	9169	164682	9	0.00237	99084793	4.84998e-09	766345	ieu-a-1239	Years of schooling || id:ieu-a-1239	TRUE	reported	igd	2	TRUE	NA	NA	0.1633	0.1633	2.07472485657737
29	rs112687095	A	G	A	G	0.01325	-0.0235	0.165	0.07208	FALSE	FALSE	FALSE	finn-b-M13_SPINSTENOSIS	4	1777045	0.0329	173851	0.4748	Spinal stenosis || id:finn-b-M13_SPINSTENOSIS	Spinal stenosis	Spinal stenosis || ||	TRUE	igd	NA	NA	NA	NA	NA	NA	NA	9169	164682	4	0.00238	1777045	2.42003e-08	766345	ieu-a-1239	Years of schooling || id:ieu-a-1239	TRUE	reported	igd	2	TRUE	NA	NA	0.165	0.165	2.08347896989627
30	rs112806496	G	C	G	C	0.0187	0.0246	0.08503	0.05441	FALSE	TRUE	FALSE	finn-b-M13_SPINSTENOSIS	2	80463854	0.0372	173851	0.508401	Spinal stenosis || id:finn-b-M13_SPINSTENOSIS	Spinal stenosis	Spinal stenosis || ||	TRUE	igd	TRUE	rs112806496	rs79794840	G	C	A	C	9169	164682	2	0.00305	80421805	8.27999e-10	766345	ieu-a-1239	Years of schooling || id:ieu-a-1239	TRUE	reported	igd	2	TRUE	NA	NA	0.08503	0.08503	2.67000456226202
31	rs113182709	A	G	A	G	0.03225	0.0749	0.02381	0.01206	FALSE	FALSE	FALSE	finn-b-M13_SPINSTENOSIS	8	143297485	0.0758	173851	0.3229	Spinal stenosis || id:finn-b-M13_SPINSTENOSIS	Spinal stenosis	Spinal stenosis || ||	TRUE	igd	NA	NA	NA	NA	NA	NA	NA	9169	164682	8	0.00567	143297485	1.29e-08	766345	ieu-a-1239	Years of schooling || id:ieu-a-1239	TRUE	reported	igd	2	TRUE	NA	NA	0.02381	0.02381	4.96358225181169
32	rs113520408	A	G	A	G	0.01304	-0.0224	0.2857	0.2195	FALSE	FALSE	FALSE	finn-b-M13_SPINSTENOSIS	7	128402782	0.0203	173851	0.2698	Spinal stenosis || id:finn-b-M13_SPINSTENOSIS	Spinal stenosis	Spinal stenosis || ||	TRUE	igd	NA	NA	NA	NA	NA	NA	NA	9169	164682	7	0.00192	128402782	1.02e-11	766345	ieu-a-1239	Years of schooling || id:ieu-a-1239	TRUE	reported	igd	2	TRUE	NA	NA	0.2857	0.2857	1.68078975722724
33	rs113615161	T	C	T	C	-0.01472	-0.0079	0.1395	0.1149	FALSE	FALSE	FALSE	finn-b-M13_SPINSTENOSIS	7	114519339	0.0263	173851	0.7656	Spinal stenosis || id:finn-b-M13_SPINSTENOSIS	Spinal stenosis	Spinal stenosis || ||	TRUE	igd	NA	NA	NA	NA	NA	NA	NA	9169	164682	7	0.0025	114519339	3.97e-09	766345	ieu-a-1239	Years of schooling || id:ieu-a-1239	TRUE	reported	igd	2	TRUE	NA	NA	0.1395	0.1395	2.18852832972297
34	rs1143770	T	C	T	C	0.01136	-0.0035	0.5918	0.6722	FALSE	FALSE	FALSE	finn-b-M13_SPINSTENOSIS	11	122017598	0.0177	173851	0.8416	Spinal stenosis || id:finn-b-M13_SPINSTENOSIS	Spinal stenosis	Spinal stenosis || ||	TRUE	igd	NA	NA	NA	NA	NA	NA	NA	9169	164682	11	0.00172	122017598	4.31023e-11	766345	ieu-a-1239	Years of schooling || id:ieu-a-1239	TRUE	reported	igd	2	TRUE	NA	NA	0.4082	0.3278	1.5057074908494
35	rs115000530	T	A	T	A	0.02892	0.0105	0.06122	0.03719	FALSE	TRUE	FALSE	finn-b-M13_SPINSTENOSIS	3	69930625	0.044	173851	0.8109	Spinal stenosis || id:finn-b-M13_SPINSTENOSIS	Spinal stenosis	Spinal stenosis || ||	TRUE	igd	NA	NA	NA	NA	NA	NA	NA	9169	164682	3	0.00381	69930625	3.29989e-14	766345	ieu-a-1239	Years of schooling || id:ieu-a-1239	TRUE	reported	igd	2	TRUE	NA	NA	0.06122	0.06122	3.3353171744978
36	rs115454970	T	G	T	G	-0.01185	0.0149	0.3044	0.2784	FALSE	FALSE	FALSE	finn-b-M13_SPINSTENOSIS	4	67096904	0.0187	173851	0.4242	Spinal stenosis || id:finn-b-M13_SPINSTENOSIS	Spinal stenosis	Spinal stenosis || ||	TRUE	igd	TRUE	rs115454970	rs4860734	T	G	A	G	9169	164682	4	0.00199	67091953	2.76001e-09	766345	ieu-a-1239	Years of schooling || id:ieu-a-1239	TRUE	reported	igd	2	TRUE	NA	NA	0.3044	0.3044	1.74206855045948
37	rs11601122	G	A	G	A	-0.01947	0.0087	0.1497	0.2525	FALSE	FALSE	FALSE	finn-b-M13_SPINSTENOSIS	11	72362718	0.0193	173851	0.6503	Spinal stenosis || id:finn-b-M13_SPINSTENOSIS	Spinal stenosis	Spinal stenosis || ||	TRUE	igd	NA	NA	NA	NA	NA	NA	NA	9169	164682	11	0.0023	72362718	2.23975e-17	766345	ieu-a-1239	Years of schooling || id:ieu-a-1239	TRUE	reported	igd	2	TRUE	NA	NA	0.1497	0.1497	2.01344606334513
38	rs11620355	A	G	A	G	0.01756	-0.0314	0.1156	0.07506	FALSE	FALSE	FALSE	finn-b-M13_SPINSTENOSIS	13	92044587	0.0319	173851	0.3244	Spinal stenosis || id:finn-b-M13_SPINSTENOSIS	Spinal stenosis	Spinal stenosis || ||	TRUE	igd	NA	NA	NA	NA	NA	NA	NA	9169	164682	13	0.003	92044587	4.77002e-09	766345	ieu-a-1239	Years of schooling || id:ieu-a-1239	TRUE	reported	igd	2	TRUE	NA	NA	0.1156	0.1156	2.62623399566756
39	rs11627087	G	A	G	A	-0.01788	-0.1101	0.08503	0.04994	FALSE	FALSE	FALSE	finn-b-M13_SPINSTENOSIS	14	57300708	0.0391	173851	0.00484596	Spinal stenosis || id:finn-b-M13_SPINSTENOSIS	Spinal stenosis	Spinal stenosis || ||	TRUE	igd	NA	NA	NA	NA	NA	NA	NA	9169	164682	14	0.00325	57300708	3.70997e-08	766345	ieu-a-1239	Years of schooling || id:ieu-a-1239	TRUE	reported	igd	2	TRUE	NA	NA	0.08503	0.08503	2.84508682863986
40	rs11635092	A	G	A	G	-0.01231	0.008	0.3639	0.2656	FALSE	FALSE	FALSE	finn-b-M13_SPINSTENOSIS	15	27234553	0.0191	173851	0.673101	Spinal stenosis || id:finn-b-M13_SPINSTENOSIS	Spinal stenosis	Spinal stenosis || ||	TRUE	igd	NA	NA	NA	NA	NA	NA	NA	9169	164682	15	0.00177	27234553	3.88956e-12	766345	ieu-a-1239	Years of schooling || id:ieu-a-1239	TRUE	reported	igd	2	TRUE	NA	NA	0.3639	0.3639	1.54947805744386
41	rs11657342	A	G	A	G	0.01404	-0.0013	0.3554	0.353	FALSE	FALSE	FALSE	finn-b-M13_SPINSTENOSIS	17	79355294	0.0175	173851	0.9429	Spinal stenosis || id:finn-b-M13_SPINSTENOSIS	Spinal stenosis	Spinal stenosis || ||	TRUE	igd	NA	NA	NA	NA	NA	NA	NA	9169	164682	17	0.00191	79355294	1.93999e-13	766345	ieu-a-1239	Years of schooling || id:ieu-a-1239	TRUE	reported	igd	2	TRUE	NA	NA	0.3554	0.3554	1.67203564390835
42	rs11663602	A	C	A	C	-0.01213	-0.0071	0.2568	0.3485	FALSE	FALSE	FALSE	finn-b-M13_SPINSTENOSIS	18	77578191	0.0175	173851	0.6836	Spinal stenosis || id:finn-b-M13_SPINSTENOSIS	Spinal stenosis	Spinal stenosis || ||	TRUE	igd	NA	NA	NA	NA	NA	NA	NA	9169	164682	18	0.0019	77578191	1.63999e-10	766345	ieu-a-1239	Years of schooling || id:ieu-a-1239	TRUE	reported	igd	2	TRUE	NA	NA	0.2568	0.2568	1.66328153058946
43	rs11678980	A	G	A	G	-0.01744	0.0093	0.4456	0.3993	FALSE	FALSE	FALSE	finn-b-M13_SPINSTENOSIS	2	162101261	0.0172	173851	0.589	Spinal stenosis || id:finn-b-M13_SPINSTENOSIS	Spinal stenosis	Spinal stenosis || ||	TRUE	igd	NA	NA	NA	NA	NA	NA	NA	9169	164682	2	0.00172	162101261	4.29042e-24	766345	ieu-a-1239	Years of schooling || id:ieu-a-1239	TRUE	reported	igd	2	TRUE	NA	NA	0.4456	0.4456	1.5057074908494
44	rs11681861	G	T	G	T	-0.01435	0.0026	0.1565	0.09668	FALSE	FALSE	FALSE	finn-b-M13_SPINSTENOSIS	2	29633087	0.0284	173851	0.9281	Spinal stenosis || id:finn-b-M13_SPINSTENOSIS	Spinal stenosis	Spinal stenosis || ||	TRUE	igd	NA	NA	NA	NA	NA	NA	NA	9169	164682	2	0.00259	29633087	2.87998e-08	766345	ieu-a-1239	Years of schooling || id:ieu-a-1239	TRUE	reported	igd	2	TRUE	NA	NA	0.1565	0.1565	2.26731534959299
45	rs11694904	T	C	T	C	0.01215	0.0089	0.3384	0.2193	FALSE	FALSE	FALSE	finn-b-M13_SPINSTENOSIS	2	180925445	0.0202	173851	0.660601	Spinal stenosis || id:finn-b-M13_SPINSTENOSIS	Spinal stenosis	Spinal stenosis || ||	TRUE	igd	NA	NA	NA	NA	NA	NA	NA	9169	164682	2	0.00185	180925445	4.77969e-11	766345	ieu-a-1239	Years of schooling || id:ieu-a-1239	TRUE	reported	igd	2	TRUE	NA	NA	0.3384	0.3384	1.619510963995
46	rs11732657	A	G	A	G	-0.01274	0.0486	0.7007	0.7703	FALSE	FALSE	FALSE	finn-b-M13_SPINSTENOSIS	4	172427073	0.0198	173851	0.0139801	Spinal stenosis || id:finn-b-M13_SPINSTENOSIS	Spinal stenosis	Spinal stenosis || ||	TRUE	igd	NA	NA	NA	NA	NA	NA	NA	9169	164682	4	0.00197	172427073	9.53894e-11	766345	ieu-a-1239	Years of schooling || id:ieu-a-1239	TRUE	reported	igd	2	TRUE	NA	NA	0.2993	0.2297	1.7245603238217
47	rs117468730	A	G	A	G	-0.03521	-0.0033	0.0119	0.01633	FALSE	FALSE	FALSE	finn-b-M13_SPINSTENOSIS	16	10205467	0.0657	173851	0.9598	Spinal stenosis || id:finn-b-M13_SPINSTENOSIS	Spinal stenosis	Spinal stenosis || ||	TRUE	igd	NA	NA	NA	NA	NA	NA	NA	9169	164682	16	0.00597	10205467	3.79001e-09	766345	ieu-a-1239	Years of schooling || id:ieu-a-1239	TRUE	reported	igd	2	TRUE	NA	NA	0.0119	0.0119	5.22620565137844
48	rs11752914	C	T	C	T	-0.01208	0.0234	0.1973	0.164	FALSE	FALSE	FALSE	finn-b-M13_SPINSTENOSIS	6	155910988	0.0225	173851	0.2984	Spinal stenosis || id:finn-b-M13_SPINSTENOSIS	Spinal stenosis	Spinal stenosis || ||	TRUE	igd	NA	NA	NA	NA	NA	NA	NA	9169	164682	6	0.00216	155910988	2.13e-08	766345	ieu-a-1239	Years of schooling || id:ieu-a-1239	TRUE	reported	igd	2	TRUE	NA	NA	0.1973	0.1973	1.89088847688064
49	rs11772580	T	G	T	G	-0.01199	-0.0088	0.2534	0.2489	FALSE	FALSE	FALSE	finn-b-M13_SPINSTENOSIS	7	100101648	0.0193	173851	0.646399	Spinal stenosis || id:finn-b-M13_SPINSTENOSIS	Spinal stenosis	Spinal stenosis || ||	TRUE	igd	NA	NA	NA	NA	NA	NA	NA	9169	164682	7	0.00201	100101648	2.56998e-09	766345	ieu-a-1239	Years of schooling || id:ieu-a-1239	TRUE	reported	igd	2	TRUE	NA	NA	0.2534	0.2534	1.75957677709727
50	rs11871429	G	A	G	A	-0.01425	0.0078	0.2041	0.2383	FALSE	FALSE	FALSE	finn-b-M13_SPINSTENOSIS	17	42920929	0.0194	173851	0.6872	Spinal stenosis || id:finn-b-M13_SPINSTENOSIS	Spinal stenosis	Spinal stenosis || ||	TRUE	igd	NA	NA	NA	NA	NA	NA	NA	9169	164682	17	0.00202	42920929	1.91999e-12	766345	ieu-a-1239	Years of schooling || id:ieu-a-1239	TRUE	reported	igd	2	TRUE	NA	NA	0.2041	0.2041	1.76833089041616
51	rs12028010	C	T	C	T	-0.01696	0.0141	0.2228	0.2249	FALSE	FALSE	FALSE	finn-b-M13_SPINSTENOSIS	1	41764471	0.0199	173851	0.4786	Spinal stenosis || id:finn-b-M13_SPINSTENOSIS	Spinal stenosis	Spinal stenosis || ||	TRUE	igd	NA	NA	NA	NA	NA	NA	NA	9169	164682	1	0.00202	41764471	4.51024e-17	766345	ieu-a-1239	Years of schooling || id:ieu-a-1239	TRUE	reported	igd	2	TRUE	NA	NA	0.2228	0.2228	1.76833089041616
53	rs12332731	A	T	A	T	0.01374	-0.0301	0.2024	0.06059	FALSE	TRUE	FALSE	finn-b-M13_SPINSTENOSIS	5	93033082	0.0356	173851	0.3984	Spinal stenosis || id:finn-b-M13_SPINSTENOSIS	Spinal stenosis	Spinal stenosis || ||	TRUE	igd	NA	NA	NA	NA	NA	NA	NA	9169	164682	5	0.00218	93033082	3.11997e-10	766345	ieu-a-1239	Years of schooling || id:ieu-a-1239	TRUE	reported	igd	2	TRUE	NA	NA	0.2024	0.2024	1.90839670351843
54	rs12375949	C	T	C	T	0.01447	-0.0186	0.5697	0.5935	FALSE	FALSE	FALSE	finn-b-M13_SPINSTENOSIS	9	124617900	0.017	173851	0.273	Spinal stenosis || id:finn-b-M13_SPINSTENOSIS	Spinal stenosis	Spinal stenosis || ||	TRUE	igd	NA	NA	NA	NA	NA	NA	NA	9169	164682	9	0.00172	124617900	3.30979e-17	766345	ieu-a-1239	Years of schooling || id:ieu-a-1239	TRUE	reported	igd	2	TRUE	NA	NA	0.4303	0.4065	1.5057074908494
55	rs12468040	G	T	G	T	-0.01432	-0.029	0.6037	0.5692	FALSE	FALSE	FALSE	finn-b-M13_SPINSTENOSIS	2	44854981	0.0168	173851	0.0845805	Spinal stenosis || id:finn-b-M13_SPINSTENOSIS	Spinal stenosis	Spinal stenosis || ||	TRUE	igd	NA	NA	NA	NA	NA	NA	NA	9169	164682	2	0.00175	44854981	2.4598e-16	766345	ieu-a-1239	Years of schooling || id:ieu-a-1239	TRUE	reported	igd	2	TRUE	NA	NA	0.3963	0.4308	1.53196983080608
56	rs12503522	T	C	T	C	-0.01125	-4e-04	0.2483	0.3027	FALSE	FALSE	FALSE	finn-b-M13_SPINSTENOSIS	4	94543233	0.0182	173851	0.981	Spinal stenosis || id:finn-b-M13_SPINSTENOSIS	Spinal stenosis	Spinal stenosis || ||	TRUE	igd	NA	NA	NA	NA	NA	NA	NA	9169	164682	4	0.00188	94543233	2.24001e-09	766345	ieu-a-1239	Years of schooling || id:ieu-a-1239	TRUE	reported	igd	2	TRUE	NA	NA	0.2483	0.2483	1.64577330395167
57	rs12519073	T	C	T	C	-0.01221	0.014	0.2381	0.217	FALSE	FALSE	FALSE	finn-b-M13_SPINSTENOSIS	5	136776762	0.0202	173851	0.4887	Spinal stenosis || id:finn-b-M13_SPINSTENOSIS	Spinal stenosis	Spinal stenosis || ||	TRUE	igd	NA	NA	NA	NA	NA	NA	NA	9169	164682	5	0.00202	136776762	1.6e-09	766345	ieu-a-1239	Years of schooling || id:ieu-a-1239	TRUE	reported	igd	2	TRUE	NA	NA	0.2381	0.2381	1.76833089041616
58	rs12574281	C	A	C	A	0.01077	0.0042	0.3997	0.3437	FALSE	FALSE	FALSE	finn-b-M13_SPINSTENOSIS	11	131205421	0.0176	173851	0.8124	Spinal stenosis || id:finn-b-M13_SPINSTENOSIS	Spinal stenosis	Spinal stenosis || ||	TRUE	igd	NA	NA	NA	NA	NA	NA	NA	9169	164682	11	0.00176	131205421	8.84993e-10	766345	ieu-a-1239	Years of schooling || id:ieu-a-1239	TRUE	reported	igd	2	TRUE	NA	NA	0.3997	0.3997	1.54072394412497
59	rs12602286	T	G	T	G	0.01701	-0.0044	0.8861	0.8291	FALSE	FALSE	FALSE	finn-b-M13_SPINSTENOSIS	17	19236954	0.022	173851	0.8421	Spinal stenosis || id:finn-b-M13_SPINSTENOSIS	Spinal stenosis	Spinal stenosis || ||	TRUE	igd	NA	NA	NA	NA	NA	NA	NA	9169	164682	17	0.00255	19236954	2.36974e-11	766345	ieu-a-1239	Years of schooling || id:ieu-a-1239	TRUE	reported	igd	2	TRUE	NA	NA	0.1139	0.1709	2.23229889631743
60	rs12643771	T	C	T	C	0.01518	0.0288	0.3112	0.2496	FALSE	FALSE	FALSE	finn-b-M13_SPINSTENOSIS	4	140753103	0.0192	173851	0.134	Spinal stenosis || id:finn-b-M13_SPINSTENOSIS	Spinal stenosis	Spinal stenosis || ||	TRUE	igd	NA	NA	NA	NA	NA	NA	NA	9169	164682	4	0.00184	140753103	1.6099e-16	766345	ieu-a-1239	Years of schooling || id:ieu-a-1239	TRUE	reported	igd	2	TRUE	NA	NA	0.3112	0.3112	1.6107568506761
61	rs12682775	C	T	C	T	0.01187	-0.0108	0.2143	0.289	FALSE	FALSE	FALSE	finn-b-M13_SPINSTENOSIS	9	135490491	0.0183	173851	0.5563	Spinal stenosis || id:finn-b-M13_SPINSTENOSIS	Spinal stenosis	Spinal stenosis || ||	TRUE	igd	NA	NA	NA	NA	NA	NA	NA	9169	164682	9	0.00204	135490491	5.99004e-09	766345	ieu-a-1239	Years of schooling || id:ieu-a-1239	TRUE	reported	igd	2	TRUE	NA	NA	0.2143	0.2143	1.78583911705394
62	rs12804787	G	A	G	A	-0.01814	0.0165	0.06803	0.0443	FALSE	FALSE	FALSE	finn-b-M13_SPINSTENOSIS	11	133811072	0.0412	173851	0.689	Spinal stenosis || id:finn-b-M13_SPINSTENOSIS	Spinal stenosis	Spinal stenosis || ||	TRUE	igd	NA	NA	NA	NA	NA	NA	NA	9169	164682	11	0.00327	133811072	2.95999e-08	766345	ieu-a-1239	Years of schooling || id:ieu-a-1239	TRUE	reported	igd	2	TRUE	NA	NA	0.06803	0.06803	2.86259505527764
63	rs1291818	C	T	C	T	-0.01085	0.0087	0.5153	0.508	FALSE	FALSE	FALSE	finn-b-M13_SPINSTENOSIS	10	11132190	0.0167	173851	0.6028	Spinal stenosis || id:finn-b-M13_SPINSTENOSIS	Spinal stenosis	Spinal stenosis || ||	TRUE	igd	NA	NA	NA	NA	NA	NA	NA	9169	164682	10	0.0017	11132190	1.78e-10	766345	ieu-a-1239	Years of schooling || id:ieu-a-1239	TRUE	reported	igd	2	TRUE	NA	NA	0.4847	0.492	1.48819926421162
64	rs12940014	C	T	C	T	0.00936	-0.0191	0.5204	0.455	FALSE	FALSE	FALSE	finn-b-M13_SPINSTENOSIS	17	17603317	0.0167	173851	0.252	Spinal stenosis || id:finn-b-M13_SPINSTENOSIS	Spinal stenosis	Spinal stenosis || ||	TRUE	igd	NA	NA	NA	NA	NA	NA	NA	9169	164682	17	0.0017	17603317	3.73001e-08	766345	ieu-a-1239	Years of schooling || id:ieu-a-1239	TRUE	reported	igd	2	TRUE	NA	NA	0.4796	0.5204	1.48819926421162
65	rs12955211	A	T	A	T	0.01097	-0.0076	0.3554	0.2896	FALSE	TRUE	FALSE	finn-b-M13_SPINSTENOSIS	18	25572105	0.0184	173851	0.6789	Spinal stenosis || id:finn-b-M13_SPINSTENOSIS	Spinal stenosis	Spinal stenosis || ||	TRUE	igd	NA	NA	NA	NA	NA	NA	NA	9169	164682	18	0.00182	25572105	1.59001e-09	766345	ieu-a-1239	Years of schooling || id:ieu-a-1239	TRUE	reported	igd	2	TRUE	NA	NA	0.3554	0.3554	1.59324862403832
66	rs13010566	C	A	C	A	0.0106	-0.001	0.5612	0.569	FALSE	FALSE	FALSE	finn-b-M13_SPINSTENOSIS	2	125909558	0.0168	173851	0.9519	Spinal stenosis || id:finn-b-M13_SPINSTENOSIS	Spinal stenosis	Spinal stenosis || ||	TRUE	igd	TRUE	rs13010566	rs3924723	A	C	A	G	9169	164682	2	0.0017	125873208	4.58997e-10	766345	ieu-a-1239	Years of schooling || id:ieu-a-1239	TRUE	reported	igd	2	TRUE	NA	NA	0.4388	0.431	1.48819926421162
67	rs13029509	A	G	A	G	-0.01049	-0.005	0.4677	0.4245	FALSE	FALSE	FALSE	finn-b-M13_SPINSTENOSIS	2	215374209	0.0169	173851	0.764599	Spinal stenosis || id:finn-b-M13_SPINSTENOSIS	Spinal stenosis	Spinal stenosis || ||	TRUE	igd	NA	NA	NA	NA	NA	NA	NA	9169	164682	2	0.0017	215374209	7.17001e-10	766345	ieu-a-1239	Years of schooling || id:ieu-a-1239	TRUE	reported	igd	2	TRUE	NA	NA	0.4677	0.4677	1.48819926421162
68	rs13090388	T	C	T	C	0.02852	-0.0681	0.3095	0.4355	FALSE	FALSE	FALSE	finn-b-M13_SPINSTENOSIS	3	49391082	0.0169	173851	5.40705e-05	Spinal stenosis || id:finn-b-M13_SPINSTENOSIS	Spinal stenosis	Spinal stenosis || ||	TRUE	igd	NA	NA	NA	NA	NA	NA	NA	9169	164682	3	0.00184	49391082	4.29042e-54	766345	ieu-a-1239	Years of schooling || id:ieu-a-1239	TRUE	reported	igd	2	TRUE	NA	NA	0.3095	0.3095	1.6107568506761
70	rs13141210	T	C	T	C	0.01361	-0.0328	0.5085	0.4891	FALSE	FALSE	FALSE	finn-b-M13_SPINSTENOSIS	4	67891641	0.0167	173851	0.0493299	Spinal stenosis || id:finn-b-M13_SPINSTENOSIS	Spinal stenosis	Spinal stenosis || ||	TRUE	igd	NA	NA	NA	NA	NA	NA	NA	9169	164682	4	0.00172	67891641	2.25996e-15	766345	ieu-a-1239	Years of schooling || id:ieu-a-1239	TRUE	reported	igd	2	TRUE	NA	NA	0.4915	0.5085	1.5057074908494
71	rs13145650	T	C	T	C	-0.01918	0.0371	0.90816	0.9171	FALSE	FALSE	FALSE	finn-b-M13_SPINSTENOSIS	4	122963344	0.0304	173851	0.2217	Spinal stenosis || id:finn-b-M13_SPINSTENOSIS	Spinal stenosis	Spinal stenosis || ||	TRUE	igd	NA	NA	NA	NA	NA	NA	NA	9169	164682	4	0.00306	122963344	3.79997e-10	766345	ieu-a-1239	Years of schooling || id:ieu-a-1239	TRUE	reported	igd	2	TRUE	NA	NA	0.09184	0.0829	2.67875867558091
72	rs1334297	A	G	A	G	0.02449	0.0053	0.784	0.731	FALSE	FALSE	FALSE	finn-b-M13_SPINSTENOSIS	13	58335375	0.0188	173851	0.778599	Spinal stenosis || id:finn-b-M13_SPINSTENOSIS	Spinal stenosis	Spinal stenosis || ||	TRUE	igd	NA	NA	NA	NA	NA	NA	NA	9169	164682	13	0.00192	58335375	3.05985e-37	766345	ieu-a-1239	Years of schooling || id:ieu-a-1239	TRUE	reported	igd	2	TRUE	NA	NA	0.216	0.269	1.68078975722724
73	rs13422673	T	C	T	C	-0.01201	-0.0019	0.4847	0.5648	FALSE	FALSE	FALSE	finn-b-M13_SPINSTENOSIS	2	155474355	0.0168	173851	0.9104	Spinal stenosis || id:finn-b-M13_SPINSTENOSIS	Spinal stenosis	Spinal stenosis || ||	TRUE	igd	NA	NA	NA	NA	NA	NA	NA	9169	164682	2	0.0017	155474355	1.7398e-12	766345	ieu-a-1239	Years of schooling || id:ieu-a-1239	TRUE	reported	igd	2	TRUE	NA	NA	0.4847	0.4352	1.48819926421162
74	rs1363862	A	G	A	G	-0.01171	-4e-04	0.2602	0.2184	FALSE	FALSE	FALSE	finn-b-M13_SPINSTENOSIS	5	59670035	0.0203	173851	0.9835	Spinal stenosis || id:finn-b-M13_SPINSTENOSIS	Spinal stenosis	Spinal stenosis || ||	TRUE	igd	NA	NA	NA	NA	NA	NA	NA	9169	164682	5	0.00192	59670035	1.02e-09	766345	ieu-a-1239	Years of schooling || id:ieu-a-1239	TRUE	reported	igd	2	TRUE	NA	NA	0.2602	0.2602	1.68078975722724
75	rs1381247	C	T	C	T	-0.01013	-0.0373	0.2908	0.4717	FALSE	FALSE	FALSE	finn-b-M13_SPINSTENOSIS	17	2302387	0.0168	173851	0.0264503	Spinal stenosis || id:finn-b-M13_SPINSTENOSIS	Spinal stenosis	Spinal stenosis || ||	TRUE	igd	NA	NA	NA	NA	NA	NA	NA	9169	164682	17	0.00182	2302387	2.45997e-08	766345	ieu-a-1239	Years of schooling || id:ieu-a-1239	TRUE	reported	igd	2	TRUE	NA	NA	0.2908	0.2908	1.59324862403832
76	rs1391438	C	T	C	T	-0.0167	-0.024	0.6854	0.658	FALSE	FALSE	FALSE	finn-b-M13_SPINSTENOSIS	4	106151843	0.0175	173851	0.17	Spinal stenosis || id:finn-b-M13_SPINSTENOSIS	Spinal stenosis	Spinal stenosis || ||	TRUE	igd	NA	NA	NA	NA	NA	NA	NA	9169	164682	4	0.00183	106151843	5.79029e-20	766345	ieu-a-1239	Years of schooling || id:ieu-a-1239	TRUE	reported	igd	2	TRUE	NA	NA	0.3146	0.342	1.60200273735721
77	rs1427298	T	C	T	C	0.0102	-0.0134	0.4116	0.4213	FALSE	FALSE	FALSE	finn-b-M13_SPINSTENOSIS	2	145214421	0.017	173851	0.4292	Spinal stenosis || id:finn-b-M13_SPINSTENOSIS	Spinal stenosis	Spinal stenosis || ||	TRUE	igd	NA	NA	NA	NA	NA	NA	NA	9169	164682	2	0.00172	145214421	3.27997e-09	766345	ieu-a-1239	Years of schooling || id:ieu-a-1239	TRUE	reported	igd	2	TRUE	NA	NA	0.4116	0.4116	1.5057074908494
78	rs1450782	G	T	G	T	-0.00945	-0.0075	0.602	0.5135	FALSE	FALSE	FALSE	finn-b-M13_SPINSTENOSIS	4	112514407	0.0167	173851	0.6526	Spinal stenosis || id:finn-b-M13_SPINSTENOSIS	Spinal stenosis	Spinal stenosis || ||	TRUE	igd	NA	NA	NA	NA	NA	NA	NA	9169	164682	4	0.00173	112514407	4.93003e-08	766345	ieu-a-1239	Years of schooling || id:ieu-a-1239	TRUE	reported	igd	2	TRUE	NA	NA	0.398	0.4865	1.51446160416829
80	rs152603	G	A	G	A	0.01019	-0.0412	0.3861	0.2527	FALSE	FALSE	FALSE	finn-b-M13_SPINSTENOSIS	5	106774922	0.0192	173851	0.03223	Spinal stenosis || id:finn-b-M13_SPINSTENOSIS	Spinal stenosis	Spinal stenosis || ||	TRUE	igd	NA	NA	NA	NA	NA	NA	NA	9169	164682	5	0.00177	106774922	9.47e-09	766345	ieu-a-1239	Years of schooling || id:ieu-a-1239	TRUE	reported	igd	2	TRUE	NA	NA	0.3861	0.3861	1.54947805744386
81	rs1558727	T	C	T	C	-0.01069	0.011	0.4847	0.3962	FALSE	FALSE	FALSE	finn-b-M13_SPINSTENOSIS	12	97680631	0.017	173851	0.5199	Spinal stenosis || id:finn-b-M13_SPINSTENOSIS	Spinal stenosis	Spinal stenosis || ||	TRUE	igd	NA	NA	NA	NA	NA	NA	NA	9169	164682	12	0.0017	97680631	3.09001e-10	766345	ieu-a-1239	Years of schooling || id:ieu-a-1239	TRUE	reported	igd	2	TRUE	NA	NA	0.4847	0.4847	1.48819926421162
82	rs1566085	T	G	T	G	0.01645	0.0044	0.5697	0.5295	FALSE	FALSE	FALSE	finn-b-M13_SPINSTENOSIS	8	142624527	0.0166	173851	0.792801	Spinal stenosis || id:finn-b-M13_SPINSTENOSIS	Spinal stenosis	Spinal stenosis || ||	TRUE	igd	NA	NA	NA	NA	NA	NA	NA	9169	164682	8	0.00171	142624527	6.90081e-22	766345	ieu-a-1239	Years of schooling || id:ieu-a-1239	TRUE	reported	igd	2	TRUE	NA	NA	0.4303	0.4705	1.49695337753051
83	rs1569092	A	G	A	G	0.01807	-0.0233	0.182	0.1192	FALSE	FALSE	FALSE	finn-b-M13_SPINSTENOSIS	1	74858724	0.0258	173851	0.3646	Spinal stenosis || id:finn-b-M13_SPINSTENOSIS	Spinal stenosis	Spinal stenosis || ||	TRUE	igd	NA	NA	NA	NA	NA	NA	NA	9169	164682	1	0.00234	74858724	1.16011e-14	766345	ieu-a-1239	Years of schooling || id:ieu-a-1239	TRUE	reported	igd	2	TRUE	NA	NA	0.182	0.182	2.0484625166207
84	rs1584469	T	C	T	C	-0.01303	0.0064	0.3112	0.3527	FALSE	FALSE	FALSE	finn-b-M13_SPINSTENOSIS	5	120101694	0.0174	173851	0.714399	Spinal stenosis || id:finn-b-M13_SPINSTENOSIS	Spinal stenosis	Spinal stenosis || ||	TRUE	igd	NA	NA	NA	NA	NA	NA	NA	9169	164682	5	0.00185	120101694	2.09991e-12	766345	ieu-a-1239	Years of schooling || id:ieu-a-1239	TRUE	reported	igd	2	TRUE	NA	NA	0.3112	0.3112	1.619510963995
85	rs1592757	C	G	C	G	-0.01045	0.0029	0.3759	0.3467	FALSE	TRUE	FALSE	finn-b-M13_SPINSTENOSIS	5	103889998	0.0175	173851	0.867	Spinal stenosis || id:finn-b-M13_SPINSTENOSIS	Spinal stenosis	Spinal stenosis || ||	TRUE	igd	NA	NA	NA	NA	NA	NA	NA	9169	164682	5	0.0018	103889998	5.88993e-09	766345	ieu-a-1239	Years of schooling || id:ieu-a-1239	TRUE	reported	igd	2	TRUE	NA	NA	0.3759	0.3759	1.57574039740054
86	rs1595973	T	C	T	C	-0.01002	0.0221	0.5595	0.6168	FALSE	FALSE	FALSE	finn-b-M13_SPINSTENOSIS	4	65798787	0.0172	173851	0.1974	Spinal stenosis || id:finn-b-M13_SPINSTENOSIS	Spinal stenosis	Spinal stenosis || ||	TRUE	igd	NA	NA	NA	NA	NA	NA	NA	9169	164682	4	0.00173	65798787	6.55994e-09	766345	ieu-a-1239	Years of schooling || id:ieu-a-1239	TRUE	reported	igd	2	TRUE	NA	NA	0.4405	0.3832	1.51446160416829
87	rs1618725	T	C	T	C	0.01477	-0.0107	0.5204	0.5111	FALSE	FALSE	FALSE	finn-b-M13_SPINSTENOSIS	18	21128857	0.0166	173851	0.5209	Spinal stenosis || id:finn-b-M13_SPINSTENOSIS	Spinal stenosis	Spinal stenosis || ||	TRUE	igd	TRUE	rs1618725	rs1652344	T	C	C	T	9169	164682	18	0.00174	21126952	2.22024e-17	766345	ieu-a-1239	Years of schooling || id:ieu-a-1239	TRUE	reported	igd	2	TRUE	NA	NA	0.4796	0.4889	1.52321571748719
88	rs1620977	G	A	G	A	-0.02046	-0.0103	0.6905	0.7316	FALSE	FALSE	FALSE	finn-b-M13_SPINSTENOSIS	1	72729142	0.0189	173851	0.5837	Spinal stenosis || id:finn-b-M13_SPINSTENOSIS	Spinal stenosis	Spinal stenosis || ||	TRUE	igd	NA	NA	NA	NA	NA	NA	NA	9169	164682	1	0.00195	72729142	1.13999e-25	766345	ieu-a-1239	Years of schooling || id:ieu-a-1239	TRUE	reported	igd	2	TRUE	NA	NA	0.3095	0.2684	1.70705209718391
89	rs1671770	C	A	C	A	-0.01342	0.0736	0.8061	0.8442	FALSE	FALSE	FALSE	finn-b-M13_SPINSTENOSIS	12	120946568	0.0231	173851	0.00145301	Spinal stenosis || id:finn-b-M13_SPINSTENOSIS	Spinal stenosis	Spinal stenosis || ||	TRUE	igd	NA	NA	NA	NA	NA	NA	NA	9169	164682	12	0.00223	120946568	1.90999e-09	766345	ieu-a-1239	Years of schooling || id:ieu-a-1239	TRUE	reported	igd	2	TRUE	NA	NA	0.1939	0.1558	1.95216727011289
90	rs16846463	G	A	G	A	-0.02256	0.0119	0.1173	0.07967	FALSE	FALSE	FALSE	finn-b-M13_SPINSTENOSIS	2	142316255	0.0315	173851	0.7063	Spinal stenosis || id:finn-b-M13_SPINSTENOSIS	Spinal stenosis	Spinal stenosis || ||	TRUE	igd	NA	NA	NA	NA	NA	NA	NA	9169	164682	2	0.00283	142316255	1.38007e-15	766345	ieu-a-1239	Years of schooling || id:ieu-a-1239	TRUE	reported	igd	2	TRUE	NA	NA	0.1173	0.1173	2.4774140692464
91	rs16854920	C	T	C	T	0.01007	-0.0013	0.3554	0.2938	FALSE	FALSE	FALSE	finn-b-M13_SPINSTENOSIS	1	204966170	0.0186	173851	0.9448	Spinal stenosis || id:finn-b-M13_SPINSTENOSIS	Spinal stenosis	Spinal stenosis || ||	TRUE	igd	NA	NA	NA	NA	NA	NA	NA	9169	164682	1	0.00181	204966170	2.50998e-08	766345	ieu-a-1239	Years of schooling || id:ieu-a-1239	TRUE	reported	igd	2	TRUE	NA	NA	0.3554	0.3554	1.58449451071943
92	rs1689510	C	G	C	G	0.01761	-0.0211	0.3435	0.3194	FALSE	TRUE	FALSE	finn-b-M13_SPINSTENOSIS	12	56396768	0.0179	173851	0.2397	Spinal stenosis || id:finn-b-M13_SPINSTENOSIS	Spinal stenosis	Spinal stenosis || ||	TRUE	igd	NA	NA	NA	NA	NA	NA	NA	9169	164682	12	0.0018	56396768	1.39991e-22	766345	ieu-a-1239	Years of schooling || id:ieu-a-1239	TRUE	reported	igd	2	TRUE	NA	NA	0.3435	0.3435	1.57574039740054
93	rs16995054	T	C	T	C	-0.0139	0	0.2007	0.1783	FALSE	FALSE	FALSE	finn-b-M13_SPINSTENOSIS	20	14811733	0.0217	173851	0.9989	Spinal stenosis || id:finn-b-M13_SPINSTENOSIS	Spinal stenosis	Spinal stenosis || ||	TRUE	igd	NA	NA	NA	NA	NA	NA	NA	9169	164682	20	0.00208	14811733	2.52e-11	766345	ieu-a-1239	Years of schooling || id:ieu-a-1239	TRUE	reported	igd	2	TRUE	NA	NA	0.2007	0.2007	1.82085557032951
94	rs17048855	A	G	A	G	0.01184	-0.0339	0.3248	0.4142	FALSE	FALSE	FALSE	finn-b-M13_SPINSTENOSIS	3	8258174	0.0169	173851	0.04489	Spinal stenosis || id:finn-b-M13_SPINSTENOSIS	Spinal stenosis	Spinal stenosis || ||	TRUE	igd	NA	NA	NA	NA	NA	NA	NA	9169	164682	3	0.00179	8258174	3.26964e-11	766345	ieu-a-1239	Years of schooling || id:ieu-a-1239	TRUE	reported	igd	2	TRUE	NA	NA	0.3248	0.3248	1.56698628408164
95	rs17110109	C	T	C	T	0.01023	-0.0207	0.3776	0.4628	FALSE	FALSE	FALSE	finn-b-M13_SPINSTENOSIS	12	54668908	0.0169	173851	0.2196	Spinal stenosis || id:finn-b-M13_SPINSTENOSIS	Spinal stenosis	Spinal stenosis || ||	TRUE	igd	NA	NA	NA	NA	NA	NA	NA	9169	164682	12	0.00175	54668908	4.70999e-09	766345	ieu-a-1239	Years of schooling || id:ieu-a-1239	TRUE	reported	igd	2	TRUE	NA	NA	0.3776	0.3776	1.53196983080608
96	rs17126938	C	T	C	T	0.01536	0.0209	0.1207	0.08668	FALSE	FALSE	FALSE	finn-b-M13_SPINSTENOSIS	10	111761351	0.0297	173851	0.4825	Spinal stenosis || id:finn-b-M13_SPINSTENOSIS	Spinal stenosis	Spinal stenosis || ||	TRUE	igd	NA	NA	NA	NA	NA	NA	NA	9169	164682	10	0.0025	111761351	8.13992e-10	766345	ieu-a-1239	Years of schooling || id:ieu-a-1239	TRUE	reported	igd	2	TRUE	NA	NA	0.1207	0.1207	2.18852832972297
97	rs17425572	G	A	G	A	-0.01224	0.0126	0.5425	0.5784	FALSE	FALSE	FALSE	finn-b-M13_SPINSTENOSIS	9	88006338	0.0168	173851	0.4546	Spinal stenosis || id:finn-b-M13_SPINSTENOSIS	Spinal stenosis	Spinal stenosis || ||	TRUE	igd	NA	NA	NA	NA	NA	NA	NA	9169	164682	9	0.0017	88006338	6.8897e-13	766345	ieu-a-1239	Years of schooling || id:ieu-a-1239	TRUE	reported	igd	2	TRUE	NA	NA	0.4575	0.4216	1.48819926421162
98	rs17489649	G	A	G	A	-0.0139	0.0329	0.3265	0.3009	FALSE	FALSE	FALSE	finn-b-M13_SPINSTENOSIS	5	109156184	0.0182	173851	0.0709594	Spinal stenosis || id:finn-b-M13_SPINSTENOSIS	Spinal stenosis	Spinal stenosis || ||	TRUE	igd	NA	NA	NA	NA	NA	NA	NA	9169	164682	5	0.00181	109156184	1.57e-14	766345	ieu-a-1239	Years of schooling || id:ieu-a-1239	TRUE	reported	igd	2	TRUE	NA	NA	0.3265	0.3265	1.58449451071943
99	rs175325	A	T	A	T	-0.01179	0.0017	0.5816	0.5948	FALSE	TRUE	FALSE	finn-b-M13_SPINSTENOSIS	20	22317310	0.0169	173851	0.9221	Spinal stenosis || id:finn-b-M13_SPINSTENOSIS	Spinal stenosis	Spinal stenosis || ||	TRUE	igd	NA	NA	NA	NA	NA	NA	NA	9169	164682	20	0.00174	22317310	1.10994e-11	766345	ieu-a-1239	Years of schooling || id:ieu-a-1239	TRUE	reported	igd	2	TRUE	NA	NA	0.4184	0.4052	1.52321571748719
100	rs17551064	G	A	G	A	-0.01493	0.0184	0.1599	0.1574	FALSE	FALSE	FALSE	finn-b-M13_SPINSTENOSIS	7	49869771	0.023	173851	0.4246	Spinal stenosis || id:finn-b-M13_SPINSTENOSIS	Spinal stenosis	Spinal stenosis || ||	TRUE	igd	NA	NA	NA	NA	NA	NA	NA	9169	164682	7	0.0023	49869771	8.61986e-11	766345	ieu-a-1239	Years of schooling || id:ieu-a-1239	TRUE	reported	igd	2	TRUE	NA	NA	0.1599	0.1599	2.01344606334513
101	rs17563464	A	C	A	C	-0.01477	0.024	0.2041	0.1449	FALSE	FALSE	FALSE	finn-b-M13_SPINSTENOSIS	5	26913774	0.0243	173851	0.3236	Spinal stenosis || id:finn-b-M13_SPINSTENOSIS	Spinal stenosis	Spinal stenosis || ||	TRUE	igd	NA	NA	NA	NA	NA	NA	NA	9169	164682	5	0.00212	26913774	2.89001e-12	766345	ieu-a-1239	Years of schooling || id:ieu-a-1239	TRUE	reported	igd	2	TRUE	NA	NA	0.2041	0.2041	1.85587202360508
102	rs17565975	A	G	A	G	-0.01142	0.0303	0.5306	0.5348	FALSE	FALSE	FALSE	finn-b-M13_SPINSTENOSIS	11	111586950	0.0167	173851	0.0697798	Spinal stenosis || id:finn-b-M13_SPINSTENOSIS	Spinal stenosis	Spinal stenosis || ||	TRUE	igd	NA	NA	NA	NA	NA	NA	NA	9169	164682	11	0.00171	111586950	2.55976e-11	766345	ieu-a-1239	Years of schooling || id:ieu-a-1239	TRUE	reported	igd	2	TRUE	NA	NA	0.4694	0.4652	1.49695337753051
103	rs17598675	C	T	C	T	0.01199	-0.0168	0.5187	0.419	FALSE	FALSE	FALSE	finn-b-M13_SPINSTENOSIS	4	176647637	0.017	173851	0.3206	Spinal stenosis || id:finn-b-M13_SPINSTENOSIS	Spinal stenosis	Spinal stenosis || ||	TRUE	igd	NA	NA	NA	NA	NA	NA	NA	9169	164682	4	0.0017	176647637	1.74985e-12	766345	ieu-a-1239	Years of schooling || id:ieu-a-1239	TRUE	reported	igd	2	TRUE	NA	NA	0.4813	0.5187	1.48819926421162
104	rs176218	T	G	T	G	0.01883	-0.0053	0.2007	0.2523	FALSE	FALSE	FALSE	finn-b-M13_SPINSTENOSIS	14	29600506	0.0191	173851	0.7802	Spinal stenosis || id:finn-b-M13_SPINSTENOSIS	Spinal stenosis	Spinal stenosis || ||	TRUE	igd	NA	NA	NA	NA	NA	NA	NA	9169	164682	14	0.00215	29600506	1.85012e-18	766345	ieu-a-1239	Years of schooling || id:ieu-a-1239	TRUE	reported	igd	2	TRUE	NA	NA	0.2007	0.2007	1.88213436356175
105	rs1827540	G	A	G	A	-0.0106	-0.0039	0.466	0.5732	FALSE	FALSE	FALSE	finn-b-M13_SPINSTENOSIS	5	63001049	0.0169	173851	0.8167	Spinal stenosis || id:finn-b-M13_SPINSTENOSIS	Spinal stenosis	Spinal stenosis || ||	TRUE	igd	NA	NA	NA	NA	NA	NA	NA	9169	164682	5	0.0017	63001049	4.49997e-10	766345	ieu-a-1239	Years of schooling || id:ieu-a-1239	TRUE	reported	igd	2	TRUE	NA	NA	0.466	0.4268	1.48819926421162
106	rs1866823	A	G	A	G	0.01009	0.0182	0.551	0.6289	FALSE	FALSE	FALSE	finn-b-M13_SPINSTENOSIS	8	57436577	0.0173	173851	0.2931	Spinal stenosis || id:finn-b-M13_SPINSTENOSIS	Spinal stenosis	Spinal stenosis || ||	TRUE	igd	NA	NA	NA	NA	NA	NA	NA	9169	164682	8	0.00171	57436577	3.80996e-09	766345	ieu-a-1239	Years of schooling || id:ieu-a-1239	TRUE	reported	igd	2	TRUE	NA	NA	0.449	0.3711	1.49695337753051
107	rs1882273	C	G	C	G	-0.01231	0.0144	0.3469	0.3221	FALSE	TRUE	FALSE	finn-b-M13_SPINSTENOSIS	2	194028079	0.0179	173851	0.4205	Spinal stenosis || id:finn-b-M13_SPINSTENOSIS	Spinal stenosis	Spinal stenosis || ||	TRUE	igd	NA	NA	NA	NA	NA	NA	NA	9169	164682	2	0.00181	194028079	1.08993e-11	766345	ieu-a-1239	Years of schooling || id:ieu-a-1239	TRUE	reported	igd	2	TRUE	NA	NA	0.3469	0.3469	1.58449451071943
108	rs192436652	T	C	T	C	-0.03497	-0.0619	0.02211	0.04858	FALSE	FALSE	FALSE	finn-b-M13_SPINSTENOSIS	19	54960747	0.0392	173851	0.1145	Spinal stenosis || id:finn-b-M13_SPINSTENOSIS	Spinal stenosis	Spinal stenosis || ||	TRUE	igd	NA	NA	NA	NA	NA	NA	NA	9169	164682	19	0.00545	54960747	1.34999e-10	766345	ieu-a-1239	Years of schooling || id:ieu-a-1239	TRUE	reported	igd	2	TRUE	NA	NA	0.02211	0.02211	4.77099175879607
109	rs1925576	G	A	G	A	0.00997	-0.0303	0.4422	0.4708	FALSE	FALSE	FALSE	finn-b-M13_SPINSTENOSIS	10	68689083	0.0168	173851	0.0705505	Spinal stenosis || id:finn-b-M13_SPINSTENOSIS	Spinal stenosis	Spinal stenosis || ||	TRUE	igd	NA	NA	NA	NA	NA	NA	NA	9169	164682	10	0.00171	68689083	4.94003e-09	766345	ieu-a-1239	Years of schooling || id:ieu-a-1239	TRUE	reported	igd	2	TRUE	NA	NA	0.4422	0.4422	1.49695337753051
110	rs1947114	G	A	G	A	0.01071	-0.0014	0.2551	0.3103	FALSE	FALSE	FALSE	finn-b-M13_SPINSTENOSIS	2	166180772	0.018	173851	0.9367	Spinal stenosis || id:finn-b-M13_SPINSTENOSIS	Spinal stenosis	Spinal stenosis || ||	TRUE	igd	NA	NA	NA	NA	NA	NA	NA	9169	164682	2	0.00192	166180772	2.63998e-08	766345	ieu-a-1239	Years of schooling || id:ieu-a-1239	TRUE	reported	igd	2	TRUE	NA	NA	0.2551	0.2551	1.68078975722724
111	rs1964927	G	A	G	A	-0.01423	0.0304	0.6378	0.6174	FALSE	FALSE	FALSE	finn-b-M13_SPINSTENOSIS	21	42653237	0.0171	173851	0.0756101	Spinal stenosis || id:finn-b-M13_SPINSTENOSIS	Spinal stenosis	Spinal stenosis || ||	TRUE	igd	NA	NA	NA	NA	NA	NA	NA	9169	164682	21	0.00177	42653237	9.8992e-16	766345	ieu-a-1239	Years of schooling || id:ieu-a-1239	TRUE	reported	igd	2	TRUE	NA	NA	0.3622	0.3826	1.54947805744386
112	rs2052285	A	G	A	G	0.01123	0.008	0.5765	0.5586	FALSE	FALSE	FALSE	finn-b-M13_SPINSTENOSIS	16	51188432	0.0169	173851	0.6373	Spinal stenosis || id:finn-b-M13_SPINSTENOSIS	Spinal stenosis	Spinal stenosis || ||	TRUE	igd	NA	NA	NA	NA	NA	NA	NA	9169	164682	16	0.00175	51188432	1.33999e-10	766345	ieu-a-1239	Years of schooling || id:ieu-a-1239	TRUE	reported	igd	2	TRUE	NA	NA	0.4235	0.4414	1.53196983080608
113	rs2067854	A	G	A	G	0.01477	0.004	0.182	0.2666	FALSE	FALSE	FALSE	finn-b-M13_SPINSTENOSIS	14	72425819	0.0189	173851	0.8344	Spinal stenosis || id:finn-b-M13_SPINSTENOSIS	Spinal stenosis	Spinal stenosis || ||	TRUE	igd	NA	NA	NA	NA	NA	NA	NA	9169	164682	14	0.00209	72425819	1.38007e-12	766345	ieu-a-1239	Years of schooling || id:ieu-a-1239	TRUE	reported	igd	2	TRUE	NA	NA	0.182	0.182	1.8296096836484
114	rs2179152	C	T	C	T	0.01455	-0.025	0.6429	0.6888	FALSE	FALSE	FALSE	finn-b-M13_SPINSTENOSIS	6	26325888	0.0181	173851	0.1672	Spinal stenosis || id:finn-b-M13_SPINSTENOSIS	Spinal stenosis	Spinal stenosis || ||	TRUE	igd	NA	NA	NA	NA	NA	NA	NA	9169	164682	6	0.00176	26325888	1.21004e-16	766345	ieu-a-1239	Years of schooling || id:ieu-a-1239	TRUE	reported	igd	2	TRUE	NA	NA	0.3571	0.3112	1.54072394412497
115	rs2182505	C	T	C	T	-0.01086	0.0114	0.7364	0.8145	FALSE	FALSE	FALSE	finn-b-M13_SPINSTENOSIS	6	51653864	0.0214	173851	0.5943	Spinal stenosis || id:finn-b-M13_SPINSTENOSIS	Spinal stenosis	Spinal stenosis || ||	TRUE	igd	NA	NA	NA	NA	NA	NA	NA	9169	164682	6	0.00192	51653864	1.63999e-08	766345	ieu-a-1239	Years of schooling || id:ieu-a-1239	TRUE	reported	igd	2	TRUE	NA	NA	0.2636	0.1855	1.68078975722724
116	rs225291	G	A	G	A	-0.01205	0.016	0.8027	0.808	FALSE	FALSE	FALSE	finn-b-M13_SPINSTENOSIS	17	33927126	0.0211	173851	0.4496	Spinal stenosis || id:finn-b-M13_SPINSTENOSIS	Spinal stenosis	Spinal stenosis || ||	TRUE	igd	NA	NA	NA	NA	NA	NA	NA	9169	164682	17	0.00214	33927126	1.84001e-08	766345	ieu-a-1239	Years of schooling || id:ieu-a-1239	TRUE	reported	igd	2	TRUE	NA	NA	0.1973	0.192	1.87338025024286
117	rs2256965	G	A	G	A	-0.01128	-0.0166	0.5425	0.5691	FALSE	FALSE	FALSE	finn-b-M13_SPINSTENOSIS	6	31555130	0.0179	173851	0.3545	Spinal stenosis || id:finn-b-M13_SPINSTENOSIS	Spinal stenosis	Spinal stenosis || ||	TRUE	igd	NA	NA	NA	NA	NA	NA	NA	9169	164682	6	0.00176	31555130	1.59001e-10	766345	ieu-a-1239	Years of schooling || id:ieu-a-1239	TRUE	reported	igd	2	TRUE	NA	NA	0.4575	0.4309	1.54072394412497
118	rs2283076	G	A	G	A	-0.01143	-0.0109	0.2143	0.1538	FALSE	FALSE	FALSE	finn-b-M13_SPINSTENOSIS	7	126478190	0.0232	173851	0.6382	Spinal stenosis || id:finn-b-M13_SPINSTENOSIS	Spinal stenosis	Spinal stenosis || ||	TRUE	igd	NA	NA	NA	NA	NA	NA	NA	9169	164682	7	0.00204	126478190	2.07e-08	766345	ieu-a-1239	Years of schooling || id:ieu-a-1239	TRUE	reported	igd	2	TRUE	NA	NA	0.2143	0.2143	1.78583911705394
119	rs2287838	A	G	A	G	-0.01152	-0.0472	0.534	0.5611	FALSE	FALSE	FALSE	finn-b-M13_SPINSTENOSIS	19	9959014	0.0168	173851	0.00481903	Spinal stenosis || id:finn-b-M13_SPINSTENOSIS	Spinal stenosis	Spinal stenosis || ||	TRUE	igd	NA	NA	NA	NA	NA	NA	NA	9169	164682	19	0.00171	9959014	1.53003e-11	766345	ieu-a-1239	Years of schooling || id:ieu-a-1239	TRUE	reported	igd	2	TRUE	NA	NA	0.466	0.4389	1.49695337753051
120	rs2302761	T	C	T	C	0.01354	-0.004	0.1905	0.1773	FALSE	FALSE	FALSE	finn-b-M13_SPINSTENOSIS	17	7358520	0.0219	173851	0.8543	Spinal stenosis || id:finn-b-M13_SPINSTENOSIS	Spinal stenosis	Spinal stenosis || ||	TRUE	igd	NA	NA	NA	NA	NA	NA	NA	9169	164682	17	0.00209	7358520	1e-10	766345	ieu-a-1239	Years of schooling || id:ieu-a-1239	TRUE	reported	igd	2	TRUE	NA	NA	0.1905	0.1905	1.8296096836484
121	rs2347526	C	T	C	T	0.01395	-0.0236	0.6378	0.7295	FALSE	FALSE	FALSE	finn-b-M13_SPINSTENOSIS	4	159853577	0.0188	173851	0.2099	Spinal stenosis || id:finn-b-M13_SPINSTENOSIS	Spinal stenosis	Spinal stenosis || ||	TRUE	igd	NA	NA	NA	NA	NA	NA	NA	9169	164682	4	0.00179	159853577	6.84069e-15	766345	ieu-a-1239	Years of schooling || id:ieu-a-1239	TRUE	reported	igd	2	TRUE	NA	NA	0.3622	0.2705	1.56698628408164
123	rs242093	A	G	A	G	-0.01031	0.0299	0.5476	0.5917	FALSE	FALSE	FALSE	finn-b-M13_SPINSTENOSIS	14	69481343	0.017	173851	0.0775997	Spinal stenosis || id:finn-b-M13_SPINSTENOSIS	Spinal stenosis	Spinal stenosis || ||	TRUE	igd	NA	NA	NA	NA	NA	NA	NA	9169	164682	14	0.00172	69481343	2.07e-09	766345	ieu-a-1239	Years of schooling || id:ieu-a-1239	TRUE	reported	igd	2	TRUE	NA	NA	0.4524	0.4083	1.5057074908494
124	rs2447535	G	A	G	A	0.01181	-0.0091	0.7245	0.5853	FALSE	FALSE	FALSE	finn-b-M13_SPINSTENOSIS	8	118946183	0.0169	173851	0.589299	Spinal stenosis || id:finn-b-M13_SPINSTENOSIS	Spinal stenosis	Spinal stenosis || ||	TRUE	igd	NA	NA	NA	NA	NA	NA	NA	9169	164682	8	0.00185	118946183	1.69001e-10	766345	ieu-a-1239	Years of schooling || id:ieu-a-1239	TRUE	reported	igd	2	TRUE	NA	NA	0.2755	0.4147	1.619510963995
127	rs2554835	A	G	A	G	0.00974	-0.0019	0.398	0.4776	FALSE	FALSE	FALSE	finn-b-M13_SPINSTENOSIS	18	74141190	0.0168	173851	0.9104	Spinal stenosis || id:finn-b-M13_SPINSTENOSIS	Spinal stenosis	Spinal stenosis || ||	TRUE	igd	NA	NA	NA	NA	NA	NA	NA	9169	164682	18	0.00175	74141190	2.68999e-08	766345	ieu-a-1239	Years of schooling || id:ieu-a-1239	TRUE	reported	igd	2	TRUE	NA	NA	0.398	0.398	1.53196983080608
128	rs2570497	T	C	T	C	-0.01233	0.0045	0.6735	0.6538	FALSE	FALSE	FALSE	finn-b-M13_SPINSTENOSIS	2	104441546	0.0175	173851	0.7961	Spinal stenosis || id:finn-b-M13_SPINSTENOSIS	Spinal stenosis	Spinal stenosis || ||	TRUE	igd	NA	NA	NA	NA	NA	NA	NA	9169	164682	2	0.00177	104441546	3.0297e-12	766345	ieu-a-1239	Years of schooling || id:ieu-a-1239	TRUE	reported	igd	2	TRUE	NA	NA	0.3265	0.3462	1.54947805744386
129	rs2725370	C	T	C	T	0.01536	0.0147	0.7109	0.7384	FALSE	FALSE	FALSE	finn-b-M13_SPINSTENOSIS	8	30852826	0.0191	173851	0.4425	Spinal stenosis || id:finn-b-M13_SPINSTENOSIS	Spinal stenosis	Spinal stenosis || ||	TRUE	igd	NA	NA	NA	NA	NA	NA	NA	9169	164682	8	0.00187	30852826	1.97015e-16	766345	ieu-a-1239	Years of schooling || id:ieu-a-1239	TRUE	reported	igd	2	TRUE	NA	NA	0.2891	0.2616	1.63701919063278
130	rs277828	A	C	A	C	-0.01091	-0.0164	0.2568	0.1689	FALSE	FALSE	FALSE	finn-b-M13_SPINSTENOSIS	13	109693885	0.0223	173851	0.4612	Spinal stenosis || id:finn-b-M13_SPINSTENOSIS	Spinal stenosis	Spinal stenosis || ||	TRUE	igd	NA	NA	NA	NA	NA	NA	NA	9169	164682	13	0.00196	109693885	2.71e-08	766345	ieu-a-1239	Years of schooling || id:ieu-a-1239	TRUE	reported	igd	2	TRUE	NA	NA	0.2568	0.2568	1.71580621050281
131	rs2787101	T	C	T	C	0.00968	0.0098	0.6173	0.5863	FALSE	FALSE	FALSE	finn-b-M13_SPINSTENOSIS	14	30105121	0.017	173851	0.565501	Spinal stenosis || id:finn-b-M13_SPINSTENOSIS	Spinal stenosis	Spinal stenosis || ||	TRUE	igd	NA	NA	NA	NA	NA	NA	NA	9169	164682	14	0.00174	30105121	2.5e-08	766345	ieu-a-1239	Years of schooling || id:ieu-a-1239	TRUE	reported	igd	2	TRUE	NA	NA	0.3827	0.4137	1.52321571748719
132	rs2819336	C	T	C	T	-0.01828	0.0099	0.6616	0.6185	FALSE	FALSE	FALSE	finn-b-M13_SPINSTENOSIS	1	44015809	0.0172	173851	0.5644	Spinal stenosis || id:finn-b-M13_SPINSTENOSIS	Spinal stenosis	Spinal stenosis || ||	TRUE	igd	NA	NA	NA	NA	NA	NA	NA	9169	164682	1	0.00177	44015809	5.46009e-25	766345	ieu-a-1239	Years of schooling || id:ieu-a-1239	TRUE	reported	igd	2	TRUE	NA	NA	0.3384	0.3815	1.54947805744386
133	rs2820314	C	A	C	A	-0.011	-0.0037	0.3163	0.2958	FALSE	FALSE	FALSE	finn-b-M13_SPINSTENOSIS	1	201872209	0.0183	173851	0.8377	Spinal stenosis || id:finn-b-M13_SPINSTENOSIS	Spinal stenosis	Spinal stenosis || ||	TRUE	igd	NA	NA	NA	NA	NA	NA	NA	9169	164682	1	0.0018	201872209	9.34007e-10	766345	ieu-a-1239	Years of schooling || id:ieu-a-1239	TRUE	reported	igd	2	TRUE	NA	NA	0.3163	0.3163	1.57574039740054
134	rs28373063	C	G	C	G	0.01389	0.0018	0.2075	0.1157	FALSE	TRUE	FALSE	finn-b-M13_SPINSTENOSIS	4	183724843	0.0262	173851	0.9463	Spinal stenosis || id:finn-b-M13_SPINSTENOSIS	Spinal stenosis	Spinal stenosis || ||	TRUE	igd	NA	NA	NA	NA	NA	NA	NA	9169	164682	4	0.00229	183724843	1.22999e-09	766345	ieu-a-1239	Years of schooling || id:ieu-a-1239	TRUE	reported	igd	2	TRUE	NA	NA	0.2075	0.2075	2.00469195002624
135	rs28513670	G	A	G	A	0.01477	-0.0032	0.1531	0.2545	FALSE	FALSE	FALSE	finn-b-M13_SPINSTENOSIS	15	65982677	0.0191	173851	0.8664	Spinal stenosis || id:finn-b-M13_SPINSTENOSIS	Spinal stenosis	Spinal stenosis || ||	TRUE	igd	NA	NA	NA	NA	NA	NA	NA	9169	164682	15	0.00225	65982677	5.06058e-11	766345	ieu-a-1239	Years of schooling || id:ieu-a-1239	TRUE	reported	igd	2	TRUE	NA	NA	0.1531	0.1531	1.96967549675067
136	rs2885198	G	A	G	A	-0.01025	0.0291	0.5017	0.5064	FALSE	FALSE	FALSE	finn-b-M13_SPINSTENOSIS	3	143636421	0.0167	173851	0.0812101	Spinal stenosis || id:finn-b-M13_SPINSTENOSIS	Spinal stenosis	Spinal stenosis || ||	TRUE	igd	NA	NA	NA	NA	NA	NA	NA	9169	164682	3	0.0017	143636421	1.81001e-09	766345	ieu-a-1239	Years of schooling || id:ieu-a-1239	TRUE	reported	igd	2	TRUE	NA	NA	0.4983	0.4936	1.48819926421162
137	rs2901616	A	G	A	G	0.00941	-0.0191	0.517	0.4581	FALSE	FALSE	FALSE	finn-b-M13_SPINSTENOSIS	1	72122959	0.0167	173851	0.2527	Spinal stenosis || id:finn-b-M13_SPINSTENOSIS	Spinal stenosis	Spinal stenosis || ||	TRUE	igd	NA	NA	NA	NA	NA	NA	NA	9169	164682	1	0.00171	72122959	3.76999e-08	766345	ieu-a-1239	Years of schooling || id:ieu-a-1239	TRUE	reported	igd	2	TRUE	NA	NA	0.483	0.517	1.49695337753051
138	rs2905426	T	G	T	G	0.01037	0.0338	0.6446	0.7197	FALSE	FALSE	FALSE	finn-b-M13_SPINSTENOSIS	19	19478022	0.0186	173851	0.0690399	Spinal stenosis || id:finn-b-M13_SPINSTENOSIS	Spinal stenosis	Spinal stenosis || ||	TRUE	igd	NA	NA	NA	NA	NA	NA	NA	9169	164682	19	0.00181	19478022	9.25998e-09	766345	ieu-a-1239	Years of schooling || id:ieu-a-1239	TRUE	reported	igd	2	TRUE	NA	NA	0.3554	0.2803	1.58449451071943
139	rs2923431	C	G	C	G	0.0114	0.0088	0.6446	0.6353	FALSE	TRUE	FALSE	finn-b-M13_SPINSTENOSIS	8	42394425	0.0173	173851	0.609799	Spinal stenosis || id:finn-b-M13_SPINSTENOSIS	Spinal stenosis	Spinal stenosis || ||	TRUE	igd	NA	NA	NA	NA	NA	NA	NA	9169	164682	8	0.00176	42394425	9.84011e-11	766345	ieu-a-1239	Years of schooling || id:ieu-a-1239	TRUE	reported	igd	2	TRUE	NA	NA	0.3554	0.3647	1.54072394412497
140	rs2971970	G	T	G	T	0.01654	-0.0406	0.7721	0.8383	FALSE	FALSE	FALSE	finn-b-M13_SPINSTENOSIS	7	133643778	0.0225	173851	0.0714908	Spinal stenosis || id:finn-b-M13_SPINSTENOSIS	Spinal stenosis	Spinal stenosis || ||	TRUE	igd	NA	NA	NA	NA	NA	NA	NA	9169	164682	7	0.00207	133643778	1.24997e-15	766345	ieu-a-1239	Years of schooling || id:ieu-a-1239	TRUE	reported	igd	2	TRUE	NA	NA	0.2279	0.1617	1.81210145701062
141	rs2998315	G	A	G	A	0.01269	0.0108	0.5782	0.4689	FALSE	FALSE	FALSE	finn-b-M13_SPINSTENOSIS	14	85032707	0.0168	173851	0.5177	Spinal stenosis || id:finn-b-M13_SPINSTENOSIS	Spinal stenosis	Spinal stenosis || ||	TRUE	igd	NA	NA	NA	NA	NA	NA	NA	9169	164682	14	0.00171	85032707	1.11995e-13	766345	ieu-a-1239	Years of schooling || id:ieu-a-1239	TRUE	reported	igd	2	TRUE	NA	NA	0.4218	0.5311	1.49695337753051
142	rs3013014	A	G	A	G	-0.01024	0.0035	0.6105	0.6128	FALSE	FALSE	FALSE	finn-b-M13_SPINSTENOSIS	10	12396699	0.0171	173851	0.838	Spinal stenosis || id:finn-b-M13_SPINSTENOSIS	Spinal stenosis	Spinal stenosis || ||	TRUE	igd	NA	NA	NA	NA	NA	NA	NA	9169	164682	10	0.00172	12396699	2.91998e-09	766345	ieu-a-1239	Years of schooling || id:ieu-a-1239	TRUE	reported	igd	2	TRUE	NA	NA	0.3895	0.3872	1.5057074908494
143	rs301800	C	T	C	T	-0.01516	-0.0265	0.8197	0.8296	FALSE	FALSE	FALSE	finn-b-M13_SPINSTENOSIS	1	8490603	0.0222	173851	0.2331	Spinal stenosis || id:finn-b-M13_SPINSTENOSIS	Spinal stenosis	Spinal stenosis || ||	TRUE	igd	NA	NA	NA	NA	NA	NA	NA	9169	164682	1	0.00224	8490603	1.33015e-11	766345	ieu-a-1239	Years of schooling || id:ieu-a-1239	TRUE	reported	igd	2	TRUE	NA	NA	0.1803	0.1704	1.96092138343178
144	rs3026996	C	A	C	A	-0.01537	-0.0104	0.284	0.2228	FALSE	FALSE	FALSE	finn-b-M13_SPINSTENOSIS	1	159167290	0.0202	173851	0.6071	Spinal stenosis || id:finn-b-M13_SPINSTENOSIS	Spinal stenosis	Spinal stenosis || ||	TRUE	igd	NA	NA	NA	NA	NA	NA	NA	9169	164682	1	0.00199	159167290	1.05003e-14	766345	ieu-a-1239	Years of schooling || id:ieu-a-1239	TRUE	reported	igd	2	TRUE	NA	NA	0.284	0.284	1.74206855045948
145	rs31940	A	G	A	G	0.01548	-0.036	0.1344	0.1068	FALSE	FALSE	FALSE	finn-b-M13_SPINSTENOSIS	5	11476812	0.0268	173851	0.1797	Spinal stenosis || id:finn-b-M13_SPINSTENOSIS	Spinal stenosis	Spinal stenosis || ||	TRUE	igd	NA	NA	NA	NA	NA	NA	NA	9169	164682	5	0.00246	11476812	3.23996e-10	766345	ieu-a-1239	Years of schooling || id:ieu-a-1239	TRUE	reported	igd	2	TRUE	NA	NA	0.1344	0.1344	2.1535118764474
147	rs337637	A	G	A	G	0.01123	-0.0343	0.3367	0.3752	FALSE	FALSE	FALSE	finn-b-M13_SPINSTENOSIS	4	38604470	0.0171	173851	0.0454098	Spinal stenosis || id:finn-b-M13_SPINSTENOSIS	Spinal stenosis	Spinal stenosis || ||	TRUE	igd	NA	NA	NA	NA	NA	NA	NA	9169	164682	4	0.00177	38604470	2.10999e-10	766345	ieu-a-1239	Years of schooling || id:ieu-a-1239	TRUE	reported	igd	2	TRUE	NA	NA	0.3367	0.3367	1.54947805744386
148	rs34316	C	A	C	A	-0.02016	-0.0083	0.5799	0.5737	FALSE	FALSE	FALSE	finn-b-M13_SPINSTENOSIS	5	88015545	0.0169	173851	0.623199	Spinal stenosis || id:finn-b-M13_SPINSTENOSIS	Spinal stenosis	Spinal stenosis || ||	TRUE	igd	NA	NA	NA	NA	NA	NA	NA	9169	164682	5	0.00177	88015545	3.34965e-30	766345	ieu-a-1239	Years of schooling || id:ieu-a-1239	TRUE	reported	igd	2	TRUE	NA	NA	0.4201	0.4263	1.54947805744386
149	rs34394051	G	A	G	A	0.01392	-0.0348	0.1599	0.1873	FALSE	FALSE	FALSE	finn-b-M13_SPINSTENOSIS	1	6858327	0.0213	173851	0.1017	Spinal stenosis || id:finn-b-M13_SPINSTENOSIS	Spinal stenosis	Spinal stenosis || ||	TRUE	igd	TRUE	rs34394051	rs10864641	G	A	C	T	9169	164682	1	0.0024	6853091	6.19998e-09	766345	ieu-a-1239	Years of schooling || id:ieu-a-1239	TRUE	reported	igd	2	TRUE	NA	NA	0.1599	0.1599	2.10098719653405
150	rs34485537	T	C	T	C	0.01075	0.006	0.3895	0.4544	FALSE	FALSE	FALSE	finn-b-M13_SPINSTENOSIS	16	83608924	0.0168	173851	0.7217	Spinal stenosis || id:finn-b-M13_SPINSTENOSIS	Spinal stenosis	Spinal stenosis || ||	TRUE	igd	NA	NA	NA	NA	NA	NA	NA	9169	164682	16	0.00173	83608924	5.66996e-10	766345	ieu-a-1239	Years of schooling || id:ieu-a-1239	TRUE	reported	igd	2	TRUE	NA	NA	0.3895	0.3895	1.51446160416829
151	rs34853711	C	G	C	G	-0.01596	-0.0151	0.2466	0.1567	FALSE	TRUE	FALSE	finn-b-M13_SPINSTENOSIS	7	2214187	0.023	173851	0.511601	Spinal stenosis || id:finn-b-M13_SPINSTENOSIS	Spinal stenosis	Spinal stenosis || ||	TRUE	igd	NA	NA	NA	NA	NA	NA	NA	9169	164682	7	0.00206	2214187	9.88098e-15	766345	ieu-a-1239	Years of schooling || id:ieu-a-1239	TRUE	reported	igd	2	TRUE	NA	NA	0.2466	0.2466	1.80334734369173
152	rs35039375	G	A	G	A	-0.01983	-0.0235	0.09354	0.07891	FALSE	FALSE	FALSE	finn-b-M13_SPINSTENOSIS	1	171516863	0.0309	173851	0.4465	Spinal stenosis || id:finn-b-M13_SPINSTENOSIS	Spinal stenosis	Spinal stenosis || ||	TRUE	igd	NA	NA	NA	NA	NA	NA	NA	9169	164682	1	0.00293	171516863	1.22011e-11	766345	ieu-a-1239	Years of schooling || id:ieu-a-1239	TRUE	reported	igd	2	TRUE	NA	NA	0.09354	0.09354	2.56495520243532
153	rs35309068	G	T	G	T	0.01321	0.0047	0.466	0.5604	FALSE	FALSE	FALSE	finn-b-M13_SPINSTENOSIS	12	14535908	0.0168	173851	0.7808	Spinal stenosis || id:finn-b-M13_SPINSTENOSIS	Spinal stenosis	Spinal stenosis || ||	TRUE	igd	NA	NA	NA	NA	NA	NA	NA	9169	164682	12	0.00171	14535908	1.15001e-14	766345	ieu-a-1239	Years of schooling || id:ieu-a-1239	TRUE	reported	igd	2	TRUE	NA	NA	0.466	0.4396	1.49695337753051
154	rs35316276	T	C	T	C	0.01173	0.0407	0.2942	0.3056	FALSE	FALSE	FALSE	finn-b-M13_SPINSTENOSIS	16	67850700	0.018	173851	0.0240198	Spinal stenosis || id:finn-b-M13_SPINSTENOSIS	Spinal stenosis	Spinal stenosis || ||	TRUE	igd	NA	NA	NA	NA	NA	NA	NA	9169	164682	16	0.00194	67850700	1.51999e-09	766345	ieu-a-1239	Years of schooling || id:ieu-a-1239	TRUE	reported	igd	2	TRUE	NA	NA	0.2942	0.2942	1.69829798386502
155	rs35417702	T	C	T	C	-0.01445	0.0016	0.5765	0.4812	FALSE	FALSE	FALSE	finn-b-M13_SPINSTENOSIS	7	71739916	0.0167	173851	0.9252	Spinal stenosis || id:finn-b-M13_SPINSTENOSIS	Spinal stenosis	Spinal stenosis || ||	TRUE	igd	NA	NA	NA	NA	NA	NA	NA	9169	164682	7	0.0017	71739916	1.93019e-17	766345	ieu-a-1239	Years of schooling || id:ieu-a-1239	TRUE	reported	igd	2	TRUE	NA	NA	0.4235	0.5188	1.48819926421162
156	rs35475880	T	G	T	G	-0.01511	0.0012	0.1837	0.2887	FALSE	FALSE	FALSE	finn-b-M13_SPINSTENOSIS	3	168853348	0.0184	173851	0.9461	Spinal stenosis || id:finn-b-M13_SPINSTENOSIS	Spinal stenosis	Spinal stenosis || ||	TRUE	igd	NA	NA	NA	NA	NA	NA	NA	9169	164682	3	0.00208	168853348	3.80014e-13	766345	ieu-a-1239	Years of schooling || id:ieu-a-1239	TRUE	reported	igd	2	TRUE	NA	NA	0.1837	0.1837	1.82085557032951
157	rs35532491	T	A	T	A	0.02007	-0.0839	0.1071	0.0343	FALSE	TRUE	FALSE	finn-b-M13_SPINSTENOSIS	22	34329603	0.047	173851	0.0739997	Spinal stenosis || id:finn-b-M13_SPINSTENOSIS	Spinal stenosis	Spinal stenosis || ||	TRUE	igd	NA	NA	NA	NA	NA	NA	NA	9169	164682	22	0.00286	34329603	2.41991e-12	766345	ieu-a-1239	Years of schooling || id:ieu-a-1239	TRUE	reported	igd	2	TRUE	NA	NA	0.1071	0.1071	2.50367640920307
158	rs36083520	C	T	C	T	0.01629	9e-04	0.1667	0.1456	FALSE	FALSE	FALSE	finn-b-M13_SPINSTENOSIS	4	23715876	0.0238	173851	0.9697	Spinal stenosis || id:finn-b-M13_SPINSTENOSIS	Spinal stenosis	Spinal stenosis || ||	TRUE	igd	NA	NA	NA	NA	NA	NA	NA	9169	164682	4	0.00223	23715876	2.60016e-13	766345	ieu-a-1239	Years of schooling || id:ieu-a-1239	TRUE	reported	igd	2	TRUE	NA	NA	0.1667	0.1667	1.95216727011289
159	rs36119825	A	G	A	G	0.01063	-0.0106	0.4694	0.4831	FALSE	FALSE	FALSE	finn-b-M13_SPINSTENOSIS	7	48820536	0.0167	173851	0.5244	Spinal stenosis || id:finn-b-M13_SPINSTENOSIS	Spinal stenosis	Spinal stenosis || ||	TRUE	igd	NA	NA	NA	NA	NA	NA	NA	9169	164682	7	0.00171	48820536	4.82003e-10	766345	ieu-a-1239	Years of schooling || id:ieu-a-1239	TRUE	reported	igd	2	TRUE	NA	NA	0.4694	0.4694	1.49695337753051
160	rs363096	C	T	C	T	0.01363	-0.0231	0.5748	0.617	FALSE	FALSE	FALSE	finn-b-M13_SPINSTENOSIS	4	3180021	0.0172	173851	0.1798	Spinal stenosis || id:finn-b-M13_SPINSTENOSIS	Spinal stenosis	Spinal stenosis || ||	TRUE	igd	NA	NA	NA	NA	NA	NA	NA	9169	164682	4	0.00172	3180021	2.03986e-15	766345	ieu-a-1239	Years of schooling || id:ieu-a-1239	TRUE	reported	igd	2	TRUE	NA	NA	0.4252	0.383	1.5057074908494
161	rs3747631	C	G	C	G	0.02207	-0.0261	0.2279	0.2272	FALSE	TRUE	FALSE	finn-b-M13_SPINSTENOSIS	1	204587569	0.02	173851	0.1906	Spinal stenosis || id:finn-b-M13_SPINSTENOSIS	Spinal stenosis	Spinal stenosis || ||	TRUE	igd	NA	NA	NA	NA	NA	NA	NA	9169	164682	1	0.00208	204587569	2.9703e-26	766345	ieu-a-1239	Years of schooling || id:ieu-a-1239	TRUE	reported	igd	2	TRUE	NA	NA	0.2279	0.2279	1.82085557032951
162	rs3788556	C	T	C	T	-0.01138	-0.0073	0.5408	0.6053	FALSE	FALSE	FALSE	finn-b-M13_SPINSTENOSIS	22	39972162	0.0171	173851	0.6703	Spinal stenosis || id:finn-b-M13_SPINSTENOSIS	Spinal stenosis	Spinal stenosis || ||	TRUE	igd	NA	NA	NA	NA	NA	NA	NA	9169	164682	22	0.00171	39972162	2.77971e-11	766345	ieu-a-1239	Years of schooling || id:ieu-a-1239	TRUE	reported	igd	2	TRUE	NA	NA	0.4592	0.3947	1.49695337753051
163	rs3800546	G	C	G	C	-0.01183	-0.0188	0.2704	0.2935	FALSE	TRUE	FALSE	finn-b-M13_SPINSTENOSIS	6	170067022	0.0184	173851	0.3052	Spinal stenosis || id:finn-b-M13_SPINSTENOSIS	Spinal stenosis	Spinal stenosis || ||	TRUE	igd	NA	NA	NA	NA	NA	NA	NA	9169	164682	6	0.00194	170067022	9.72994e-10	766345	ieu-a-1239	Years of schooling || id:ieu-a-1239	TRUE	reported	igd	2	TRUE	NA	NA	0.2704	0.2704	1.69829798386502
164	rs3809634	G	A	G	A	0.01058	-0.0303	0.335	0.268	FALSE	FALSE	FALSE	finn-b-M13_SPINSTENOSIS	16	53538157	0.019	173851	0.1098	Spinal stenosis || id:finn-b-M13_SPINSTENOSIS	Spinal stenosis	Spinal stenosis || ||	TRUE	igd	NA	NA	NA	NA	NA	NA	NA	9169	164682	16	0.00185	53538157	1.09001e-08	766345	ieu-a-1239	Years of schooling || id:ieu-a-1239	TRUE	reported	igd	2	TRUE	NA	NA	0.335	0.335	1.619510963995
165	rs3890802	A	G	A	G	-0.01133	0.0086	0.2687	0.2281	FALSE	FALSE	FALSE	finn-b-M13_SPINSTENOSIS	5	152081927	0.02	173851	0.6675	Spinal stenosis || id:finn-b-M13_SPINSTENOSIS	Spinal stenosis	Spinal stenosis || ||	TRUE	igd	NA	NA	NA	NA	NA	NA	NA	9169	164682	5	0.00191	152081927	2.74e-09	766345	ieu-a-1239	Years of schooling || id:ieu-a-1239	TRUE	reported	igd	2	TRUE	NA	NA	0.2687	0.2687	1.67203564390835
166	rs3897821	G	A	G	A	-0.01502	-6e-04	0.3503	0.3034	FALSE	FALSE	FALSE	finn-b-M13_SPINSTENOSIS	1	243420388	0.0182	173851	0.9731	Spinal stenosis || id:finn-b-M13_SPINSTENOSIS	Spinal stenosis	Spinal stenosis || ||	TRUE	igd	NA	NA	NA	NA	NA	NA	NA	9169	164682	1	0.0018	243420388	8.25087e-17	766345	ieu-a-1239	Years of schooling || id:ieu-a-1239	TRUE	reported	igd	2	TRUE	NA	NA	0.3503	0.3503	1.57574039740054
168	rs406413	T	A	T	A	-0.01695	0.0186	0.2109	0.2073	FALSE	TRUE	FALSE	finn-b-M13_SPINSTENOSIS	5	113898581	0.0205	173851	0.3622	Spinal stenosis || id:finn-b-M13_SPINSTENOSIS	Spinal stenosis	Spinal stenosis || ||	TRUE	igd	NA	NA	NA	NA	NA	NA	NA	9169	164682	5	0.00209	113898581	4.83949e-16	766345	ieu-a-1239	Years of schooling || id:ieu-a-1239	TRUE	reported	igd	2	TRUE	NA	NA	0.2109	0.2109	1.8296096836484
169	rs4073894	A	G	A	G	0.01524	-0.0286	0.1769	0.2057	FALSE	FALSE	FALSE	finn-b-M13_SPINSTENOSIS	7	104466964	0.0207	173851	0.1676	Spinal stenosis || id:finn-b-M13_SPINSTENOSIS	Spinal stenosis	Spinal stenosis || ||	TRUE	igd	NA	NA	NA	NA	NA	NA	NA	9169	164682	7	0.00211	104466964	5.40008e-13	766345	ieu-a-1239	Years of schooling || id:ieu-a-1239	TRUE	reported	igd	2	TRUE	NA	NA	0.1769	0.1769	1.84711791028618
170	rs4328757	T	C	T	C	0.01067	-0.001	0.6514	0.5411	FALSE	FALSE	FALSE	finn-b-M13_SPINSTENOSIS	3	36938180	0.0167	173851	0.9507	Spinal stenosis || id:finn-b-M13_SPINSTENOSIS	Spinal stenosis	Spinal stenosis || ||	TRUE	igd	NA	NA	NA	NA	NA	NA	NA	9169	164682	3	0.00174	36938180	9.3901e-10	766345	ieu-a-1239	Years of schooling || id:ieu-a-1239	TRUE	reported	igd	2	TRUE	NA	NA	0.3486	0.4589	1.52321571748719
171	rs4352658	T	C	T	C	-0.0212	0.0173	0.09014	0.1038	FALSE	FALSE	FALSE	finn-b-M13_SPINSTENOSIS	6	88279872	0.0277	173851	0.533301	Spinal stenosis || id:finn-b-M13_SPINSTENOSIS	Spinal stenosis	Spinal stenosis || ||	TRUE	igd	NA	NA	NA	NA	NA	NA	NA	9169	164682	6	0.00308	88279872	5.55009e-12	766345	ieu-a-1239	Years of schooling || id:ieu-a-1239	TRUE	reported	igd	2	TRUE	NA	NA	0.09014	0.09014	2.6962669022187
172	rs4369924	A	G	A	G	0.01362	-0.0339	0.1684	0.1172	FALSE	FALSE	FALSE	finn-b-M13_SPINSTENOSIS	20	41954383	0.026	173851	0.1917	Spinal stenosis || id:finn-b-M13_SPINSTENOSIS	Spinal stenosis	Spinal stenosis || ||	TRUE	igd	NA	NA	NA	NA	NA	NA	NA	9169	164682	20	0.00234	41954383	5.81996e-09	766345	ieu-a-1239	Years of schooling || id:ieu-a-1239	TRUE	reported	igd	2	TRUE	NA	NA	0.1684	0.1684	2.0484625166207
173	rs4382592	G	T	G	T	0.01636	-0.0065	0.699	0.7239	FALSE	FALSE	FALSE	finn-b-M13_SPINSTENOSIS	9	134870755	0.0186	173851	0.7258	Spinal stenosis || id:finn-b-M13_SPINSTENOSIS	Spinal stenosis	Spinal stenosis || ||	TRUE	igd	NA	NA	NA	NA	NA	NA	NA	9169	164682	9	0.00185	134870755	1.00995e-18	766345	ieu-a-1239	Years of schooling || id:ieu-a-1239	TRUE	reported	igd	2	TRUE	NA	NA	0.301	0.2761	1.619510963995
174	rs4384309	A	G	A	G	0.0109	7e-04	0.4796	0.42	FALSE	FALSE	FALSE	finn-b-M13_SPINSTENOSIS	10	133110596	0.017	173851	0.9666	Spinal stenosis || id:finn-b-M13_SPINSTENOSIS	Spinal stenosis	Spinal stenosis || ||	TRUE	igd	NA	NA	NA	NA	NA	NA	NA	9169	164682	10	0.00172	133110596	2.52e-10	766345	ieu-a-1239	Years of schooling || id:ieu-a-1239	TRUE	reported	igd	2	TRUE	NA	NA	0.4796	0.4796	1.5057074908494
175	rs4392737	G	A	G	A	-0.0097	0.0034	0.3827	0.4142	FALSE	FALSE	FALSE	finn-b-M13_SPINSTENOSIS	6	145110726	0.017	173851	0.8409	Spinal stenosis || id:finn-b-M13_SPINSTENOSIS	Spinal stenosis	Spinal stenosis || ||	TRUE	igd	NA	NA	NA	NA	NA	NA	NA	9169	164682	6	0.00173	145110726	2.24001e-08	766345	ieu-a-1239	Years of schooling || id:ieu-a-1239	TRUE	reported	igd	2	TRUE	NA	NA	0.3827	0.3827	1.51446160416829
176	rs4442732	G	A	G	A	-0.01063	-3e-04	0.5969	0.7094	FALSE	FALSE	FALSE	finn-b-M13_SPINSTENOSIS	14	61025617	0.0184	173851	0.9864	Spinal stenosis || id:finn-b-M13_SPINSTENOSIS	Spinal stenosis	Spinal stenosis || ||	TRUE	igd	NA	NA	NA	NA	NA	NA	NA	9169	164682	14	0.00176	61025617	1.49001e-09	766345	ieu-a-1239	Years of schooling || id:ieu-a-1239	TRUE	reported	igd	2	TRUE	NA	NA	0.4031	0.2906	1.54072394412497
177	rs4667025	A	G	A	G	0.00957	-0.0107	0.3878	0.3317	FALSE	FALSE	FALSE	finn-b-M13_SPINSTENOSIS	2	186150287	0.0177	173851	0.5441	Spinal stenosis || id:finn-b-M13_SPINSTENOSIS	Spinal stenosis	Spinal stenosis || ||	TRUE	igd	NA	NA	NA	NA	NA	NA	NA	9169	164682	2	0.00174	186150287	3.84999e-08	766345	ieu-a-1239	Years of schooling || id:ieu-a-1239	TRUE	reported	igd	2	TRUE	NA	NA	0.3878	0.3878	1.52321571748719
178	rs4700393	G	A	G	A	0.02086	0.0051	0.5289	0.5292	FALSE	FALSE	FALSE	finn-b-M13_SPINSTENOSIS	5	60098267	0.0167	173851	0.7587	Spinal stenosis || id:finn-b-M13_SPINSTENOSIS	Spinal stenosis	Spinal stenosis || ||	TRUE	igd	NA	NA	NA	NA	NA	NA	NA	9169	164682	5	0.0017	60098267	1.51008e-34	766345	ieu-a-1239	Years of schooling || id:ieu-a-1239	TRUE	reported	igd	2	TRUE	NA	NA	0.4711	0.4708	1.48819926421162
179	rs4726070	A	G	A	G	0.01251	0.0169	0.6207	0.5338	FALSE	FALSE	FALSE	finn-b-M13_SPINSTENOSIS	7	151328218	0.0167	173851	0.3103	Spinal stenosis || id:finn-b-M13_SPINSTENOSIS	Spinal stenosis	Spinal stenosis || ||	TRUE	igd	NA	NA	NA	NA	NA	NA	NA	9169	164682	7	0.00174	151328218	5.94977e-13	766345	ieu-a-1239	Years of schooling || id:ieu-a-1239	TRUE	reported	igd	2	TRUE	NA	NA	0.3793	0.4662	1.52321571748719
180	rs4733264	C	G	C	G	-0.00954	0.0158	0.631	0.6043	FALSE	TRUE	FALSE	finn-b-M13_SPINSTENOSIS	8	31490621	0.0171	173851	0.3565	Spinal stenosis || id:finn-b-M13_SPINSTENOSIS	Spinal stenosis	Spinal stenosis || ||	TRUE	igd	NA	NA	NA	NA	NA	NA	NA	9169	164682	8	0.00174	31490621	4.53002e-08	766345	ieu-a-1239	Years of schooling || id:ieu-a-1239	TRUE	reported	igd	2	TRUE	NA	NA	0.369	0.3957	1.52321571748719
181	rs4757957	C	G	C	G	0.0141	-0.0567	0.6514	0.7563	FALSE	TRUE	FALSE	finn-b-M13_SPINSTENOSIS	11	12881398	0.0194	173851	0.00344802	Spinal stenosis || id:finn-b-M13_SPINSTENOSIS	Spinal stenosis	Spinal stenosis || ||	TRUE	igd	NA	NA	NA	NA	NA	NA	NA	9169	164682	11	0.00184	12881398	1.81009e-14	766345	ieu-a-1239	Years of schooling || id:ieu-a-1239	TRUE	reported	igd	2	TRUE	NA	NA	0.3486	0.2437	1.6107568506761
182	rs4766424	G	C	G	C	-0.0141	0.0883	0.91156	0.9423	FALSE	TRUE	FALSE	finn-b-M13_SPINSTENOSIS	12	1954096	0.0362	173851	0.0145999	Spinal stenosis || id:finn-b-M13_SPINSTENOSIS	Spinal stenosis	Spinal stenosis || ||	TRUE	igd	NA	NA	NA	NA	NA	NA	NA	9169	164682	12	0.00258	1954096	4.42996e-08	766345	ieu-a-1239	Years of schooling || id:ieu-a-1239	TRUE	reported	igd	2	TRUE	NA	NA	0.08844	0.0577	2.2585612362741
183	rs4778058	C	T	C	T	0.01017	7e-04	0.5221	0.3949	FALSE	FALSE	FALSE	finn-b-M13_SPINSTENOSIS	15	93456069	0.0171	173851	0.9659	Spinal stenosis || id:finn-b-M13_SPINSTENOSIS	Spinal stenosis	Spinal stenosis || ||	TRUE	igd	NA	NA	NA	NA	NA	NA	NA	9169	164682	15	0.0017	93456069	2.39999e-09	766345	ieu-a-1239	Years of schooling || id:ieu-a-1239	TRUE	reported	igd	2	TRUE	NA	NA	0.4779	0.5221	1.48819926421162
184	rs4787457	G	A	G	A	-0.01741	-0.014	0.3146	0.4225	FALSE	FALSE	FALSE	finn-b-M13_SPINSTENOSIS	16	28555400	0.0168	173851	0.4039	Spinal stenosis || id:finn-b-M13_SPINSTENOSIS	Spinal stenosis	Spinal stenosis || ||	TRUE	igd	NA	NA	NA	NA	NA	NA	NA	9169	164682	16	0.00176	28555400	3.72992e-23	766345	ieu-a-1239	Years of schooling || id:ieu-a-1239	TRUE	reported	igd	2	TRUE	NA	NA	0.3146	0.3146	1.54072394412497
185	rs4810227	A	G	A	G	0.01272	7e-04	0.6344	0.6036	FALSE	FALSE	FALSE	finn-b-M13_SPINSTENOSIS	20	59841800	0.0171	173851	0.9667	Spinal stenosis || id:finn-b-M13_SPINSTENOSIS	Spinal stenosis	Spinal stenosis || ||	TRUE	igd	NA	NA	NA	NA	NA	NA	NA	9169	164682	20	0.00175	59841800	3.57026e-13	766345	ieu-a-1239	Years of schooling || id:ieu-a-1239	TRUE	reported	igd	2	TRUE	NA	NA	0.3656	0.3964	1.53196983080608
186	rs4839155	G	T	G	T	-0.01251	-0.0024	0.25	0.2744	FALSE	FALSE	FALSE	finn-b-M13_SPINSTENOSIS	1	112161489	0.0187	173851	0.8972	Spinal stenosis || id:finn-b-M13_SPINSTENOSIS	Spinal stenosis	Spinal stenosis || ||	TRUE	igd	NA	NA	NA	NA	NA	NA	NA	9169	164682	1	0.002	112161489	3.94003e-10	766345	ieu-a-1239	Years of schooling || id:ieu-a-1239	TRUE	reported	igd	2	TRUE	NA	NA	0.25	0.25	1.75082266377837
187	rs4846724	A	G	A	G	0.01018	-0.0094	0.4915	0.5766	FALSE	FALSE	FALSE	finn-b-M13_SPINSTENOSIS	1	221967817	0.0168	173851	0.5768	Spinal stenosis || id:finn-b-M13_SPINSTENOSIS	Spinal stenosis	Spinal stenosis || ||	TRUE	igd	NA	NA	NA	NA	NA	NA	NA	9169	164682	1	0.0017	221967817	2.26001e-09	766345	ieu-a-1239	Years of schooling || id:ieu-a-1239	TRUE	reported	igd	2	TRUE	NA	NA	0.4915	0.4234	1.48819926421162
188	rs4870482	G	C	G	C	-0.01083	0.0367	0.2585	0.2907	FALSE	TRUE	FALSE	finn-b-M13_SPINSTENOSIS	6	157079675	0.0185	173851	0.0474799	Spinal stenosis || id:finn-b-M13_SPINSTENOSIS	Spinal stenosis	Spinal stenosis || ||	TRUE	igd	NA	NA	NA	NA	NA	NA	NA	9169	164682	6	0.0019	157079675	1.26999e-08	766345	ieu-a-1239	Years of schooling || id:ieu-a-1239	TRUE	reported	igd	2	TRUE	NA	NA	0.2585	0.2585	1.66328153058946
189	rs4888746	G	A	G	A	-0.00952	0.0015	0.3776	0.4462	FALSE	FALSE	FALSE	finn-b-M13_SPINSTENOSIS	16	78172252	0.0169	173851	0.9272	Spinal stenosis || id:finn-b-M13_SPINSTENOSIS	Spinal stenosis	Spinal stenosis || ||	TRUE	igd	NA	NA	NA	NA	NA	NA	NA	9169	164682	16	0.00174	78172252	4.15002e-08	766345	ieu-a-1239	Years of schooling || id:ieu-a-1239	TRUE	reported	igd	2	TRUE	NA	NA	0.3776	0.3776	1.52321571748719
190	rs4904523	A	G	A	G	-0.00936	-0.0167	0.4592	0.593	FALSE	FALSE	FALSE	finn-b-M13_SPINSTENOSIS	14	89723630	0.017	173851	0.3245	Spinal stenosis || id:finn-b-M13_SPINSTENOSIS	Spinal stenosis	Spinal stenosis || ||	TRUE	igd	NA	NA	NA	NA	NA	NA	NA	9169	164682	14	0.0017	89723630	3.70997e-08	766345	ieu-a-1239	Years of schooling || id:ieu-a-1239	TRUE	reported	igd	2	TRUE	NA	NA	0.4592	0.407	1.48819926421162
191	rs4945424	A	C	A	C	-0.00992	-0.0246	0.415	0.4614	FALSE	FALSE	FALSE	finn-b-M13_SPINSTENOSIS	11	80305937	0.0168	173851	0.1438	Spinal stenosis || id:finn-b-M13_SPINSTENOSIS	Spinal stenosis	Spinal stenosis || ||	TRUE	igd	NA	NA	NA	NA	NA	NA	NA	9169	164682	11	0.00171	80305937	6.94001e-09	766345	ieu-a-1239	Years of schooling || id:ieu-a-1239	TRUE	reported	igd	2	TRUE	NA	NA	0.415	0.415	1.49695337753051
192	rs4964046	G	A	G	A	0.01053	6e-04	0.335	0.4075	FALSE	FALSE	FALSE	finn-b-M13_SPINSTENOSIS	12	27305310	0.0169	173851	0.9726	Spinal stenosis || id:finn-b-M13_SPINSTENOSIS	Spinal stenosis	Spinal stenosis || ||	TRUE	igd	NA	NA	NA	NA	NA	NA	NA	9169	164682	12	0.00178	27305310	3.36001e-09	766345	ieu-a-1239	Years of schooling || id:ieu-a-1239	TRUE	reported	igd	2	TRUE	NA	NA	0.335	0.335	1.55823217076275
193	rs4972400	A	G	A	G	0.01156	0.0374	0.352	0.3565	FALSE	FALSE	FALSE	finn-b-M13_SPINSTENOSIS	2	174171884	0.0174	173851	0.0319301	Spinal stenosis || id:finn-b-M13_SPINSTENOSIS	Spinal stenosis	Spinal stenosis || ||	TRUE	igd	NA	NA	NA	NA	NA	NA	NA	9169	164682	2	0.00181	174171884	1.7e-10	766345	ieu-a-1239	Years of schooling || id:ieu-a-1239	TRUE	reported	igd	2	TRUE	NA	NA	0.352	0.352	1.58449451071943
194	rs4984541	G	A	G	A	0.01233	-0.014	0.2415	0.2696	FALSE	FALSE	FALSE	finn-b-M13_SPINSTENOSIS	15	96911139	0.0189	173851	0.4564	Spinal stenosis || id:finn-b-M13_SPINSTENOSIS	Spinal stenosis	Spinal stenosis || ||	TRUE	igd	NA	NA	NA	NA	NA	NA	NA	9169	164682	15	0.00207	96911139	2.77e-09	766345	ieu-a-1239	Years of schooling || id:ieu-a-1239	TRUE	reported	igd	2	TRUE	NA	NA	0.2415	0.2415	1.81210145701062
195	rs510706	C	G	C	G	0.01071	-0.0111	0.6156	0.631	FALSE	TRUE	FALSE	finn-b-M13_SPINSTENOSIS	11	90191286	0.0173	173851	0.5213	Spinal stenosis || id:finn-b-M13_SPINSTENOSIS	Spinal stenosis	Spinal stenosis || ||	TRUE	igd	NA	NA	NA	NA	NA	NA	NA	9169	164682	11	0.0018	90191286	2.72998e-09	766345	ieu-a-1239	Years of schooling || id:ieu-a-1239	TRUE	reported	igd	2	TRUE	NA	NA	0.3844	0.369	1.57574039740054
196	rs535307	G	A	G	A	-0.01004	-0.0092	0.6769	0.765	FALSE	FALSE	FALSE	finn-b-M13_SPINSTENOSIS	7	105345398	0.0198	173851	0.6421	Spinal stenosis || id:finn-b-M13_SPINSTENOSIS	Spinal stenosis	Spinal stenosis || ||	TRUE	igd	NA	NA	NA	NA	NA	NA	NA	9169	164682	7	0.00184	105345398	4.72999e-08	766345	ieu-a-1239	Years of schooling || id:ieu-a-1239	TRUE	reported	igd	2	TRUE	NA	NA	0.3231	0.235	1.6107568506761
197	rs55736314	G	C	G	C	0.01431	0.0131	0.4167	0.3716	FALSE	TRUE	FALSE	finn-b-M13_SPINSTENOSIS	3	71586293	0.0173	173851	0.4479	Spinal stenosis || id:finn-b-M13_SPINSTENOSIS	Spinal stenosis	Spinal stenosis || ||	TRUE	igd	NA	NA	NA	NA	NA	NA	NA	9169	164682	3	0.00174	71586293	1.63005e-16	766345	ieu-a-1239	Years of schooling || id:ieu-a-1239	TRUE	reported	igd	2	TRUE	NA	NA	0.4167	0.4167	1.52321571748719
199	rs56391344	A	G	A	G	0.01571	-0.0489	0.2381	0.2129	FALSE	FALSE	FALSE	finn-b-M13_SPINSTENOSIS	15	78006899	0.0204	173851	0.0167498	Spinal stenosis || id:finn-b-M13_SPINSTENOSIS	Spinal stenosis	Spinal stenosis || ||	TRUE	igd	NA	NA	NA	NA	NA	NA	NA	9169	164682	15	0.00197	78006899	1.33999e-15	766345	ieu-a-1239	Years of schooling || id:ieu-a-1239	TRUE	reported	igd	2	TRUE	NA	NA	0.2381	0.2381	1.7245603238217
200	rs575113	A	G	A	G	0.01285	0.0195	0.2772	0.3152	FALSE	FALSE	FALSE	finn-b-M13_SPINSTENOSIS	1	110046373	0.0179	173851	0.2748	Spinal stenosis || id:finn-b-M13_SPINSTENOSIS	Spinal stenosis	Spinal stenosis || ||	TRUE	igd	NA	NA	NA	NA	NA	NA	NA	9169	164682	1	0.00186	110046373	5.30029e-12	766345	ieu-a-1239	Years of schooling || id:ieu-a-1239	TRUE	reported	igd	2	TRUE	NA	NA	0.2772	0.2772	1.62826507731389
201	rs59123361	A	G	A	G	-0.02094	-0.0074	0.1054	0.0586	FALSE	FALSE	FALSE	finn-b-M13_SPINSTENOSIS	1	110766454	0.0363	173851	0.8391	Spinal stenosis || id:finn-b-M13_SPINSTENOSIS	Spinal stenosis	Spinal stenosis || ||	TRUE	igd	NA	NA	NA	NA	NA	NA	NA	9169	164682	1	0.00291	110766454	5.86949e-13	766345	ieu-a-1239	Years of schooling || id:ieu-a-1239	TRUE	reported	igd	2	TRUE	NA	NA	0.1054	0.1054	2.54744697579753
202	rs59480703	C	G	C	G	-0.01237	-0.0448	0.1633	0.2259	FALSE	TRUE	FALSE	finn-b-M13_SPINSTENOSIS	8	9653130	0.0217	173851	0.0386198	Spinal stenosis || id:finn-b-M13_SPINSTENOSIS	Spinal stenosis	Spinal stenosis || ||	TRUE	igd	NA	NA	NA	NA	NA	NA	NA	9169	164682	8	0.00215	9653130	8.31994e-09	766345	ieu-a-1239	Years of schooling || id:ieu-a-1239	TRUE	reported	igd	2	TRUE	NA	NA	0.1633	0.1633	1.88213436356175
204	rs6122735	T	C	T	C	0.0105	-0.0026	0.4133	0.3964	FALSE	FALSE	FALSE	finn-b-M13_SPINSTENOSIS	20	47526007	0.017	173851	0.8785	Spinal stenosis || id:finn-b-M13_SPINSTENOSIS	Spinal stenosis	Spinal stenosis || ||	TRUE	igd	TRUE	rs6122735	rs6019512	T	C	C	T	9169	164682	20	0.00174	47523732	1.49001e-09	766345	ieu-a-1239	Years of schooling || id:ieu-a-1239	TRUE	reported	igd	2	TRUE	NA	NA	0.4133	0.4133	1.52321571748719
205	rs6123924	G	A	G	A	-0.01528	-0.0049	0.1599	0.1208	FALSE	FALSE	FALSE	finn-b-M13_SPINSTENOSIS	20	58219764	0.0258	173851	0.8501	Spinal stenosis || id:finn-b-M13_SPINSTENOSIS	Spinal stenosis	Spinal stenosis || ||	TRUE	igd	NA	NA	NA	NA	NA	NA	NA	9169	164682	20	0.00235	58219764	7.54918e-11	766345	ieu-a-1239	Years of schooling || id:ieu-a-1239	TRUE	reported	igd	2	TRUE	NA	NA	0.1599	0.1599	2.05721662993959
206	rs613872	T	G	T	G	-0.0175	-0.0053	0.8282	0.8404	FALSE	FALSE	FALSE	finn-b-M13_SPINSTENOSIS	18	53210302	0.0227	173851	0.8141	Spinal stenosis || id:finn-b-M13_SPINSTENOSIS	Spinal stenosis	Spinal stenosis || ||	TRUE	igd	NA	NA	NA	NA	NA	NA	NA	9169	164682	18	0.00227	53210302	1.20005e-14	766345	ieu-a-1239	Years of schooling || id:ieu-a-1239	TRUE	reported	igd	2	TRUE	NA	NA	0.1718	0.1596	1.98718372338845
208	rs62157915	C	T	C	T	0.02091	-0.0808	0.05952	0.04382	FALSE	FALSE	FALSE	finn-b-M13_SPINSTENOSIS	2	98897183	0.0412	173851	0.0501303	Spinal stenosis || id:finn-b-M13_SPINSTENOSIS	Spinal stenosis	Spinal stenosis || ||	TRUE	igd	NA	NA	NA	NA	NA	NA	NA	9169	164682	2	0.00348	98897183	1.96002e-09	766345	ieu-a-1239	Years of schooling || id:ieu-a-1239	TRUE	reported	igd	2	TRUE	NA	NA	0.05952	0.05952	3.04643143497437
210	rs62183776	T	C	T	C	-0.01308	0.0368	0.1905	0.1261	FALSE	FALSE	FALSE	finn-b-M13_SPINSTENOSIS	2	172858117	0.0251	173851	0.1428	Spinal stenosis || id:finn-b-M13_SPINSTENOSIS	Spinal stenosis	Spinal stenosis || ||	TRUE	igd	NA	NA	NA	NA	NA	NA	NA	9169	164682	2	0.00217	172858117	1.64999e-09	766345	ieu-a-1239	Years of schooling || id:ieu-a-1239	TRUE	reported	igd	2	TRUE	NA	NA	0.1905	0.1905	1.89964259019954
211	rs62184480	T	C	T	C	-0.01528	0.0135	0.2449	0.2697	FALSE	FALSE	FALSE	finn-b-M13_SPINSTENOSIS	2	212654200	0.0189	173851	0.4756	Spinal stenosis || id:finn-b-M13_SPINSTENOSIS	Spinal stenosis	Spinal stenosis || ||	TRUE	igd	NA	NA	NA	NA	NA	NA	NA	9169	164682	2	0.00191	212654200	1.27997e-15	766345	ieu-a-1239	Years of schooling || id:ieu-a-1239	TRUE	reported	igd	2	TRUE	NA	NA	0.2449	0.2449	1.67203564390835
212	rs622169	T	C	T	C	0.00999	0.048	0.4677	0.4329	FALSE	FALSE	FALSE	finn-b-M13_SPINSTENOSIS	1	244437407	0.017	173851	0.00484998	Spinal stenosis || id:finn-b-M13_SPINSTENOSIS	Spinal stenosis	Spinal stenosis || ||	TRUE	igd	NA	NA	NA	NA	NA	NA	NA	9169	164682	1	0.00178	244437407	1.88999e-08	766345	ieu-a-1239	Years of schooling || id:ieu-a-1239	TRUE	reported	igd	2	TRUE	NA	NA	0.4677	0.4677	1.55823217076275
213	rs62439690	A	G	A	G	-0.01087	0.0044	0.267	0.2043	FALSE	FALSE	FALSE	finn-b-M13_SPINSTENOSIS	7	21417556	0.0207	173851	0.8335	Spinal stenosis || id:finn-b-M13_SPINSTENOSIS	Spinal stenosis	Spinal stenosis || ||	TRUE	igd	NA	NA	NA	NA	NA	NA	NA	9169	164682	7	0.00194	21417556	2.18002e-08	766345	ieu-a-1239	Years of schooling || id:ieu-a-1239	TRUE	reported	igd	2	TRUE	NA	NA	0.267	0.267	1.69829798386502
214	rs62444881	T	C	T	C	0.01815	-0.0072	0.1905	0.2846	FALSE	FALSE	FALSE	finn-b-M13_SPINSTENOSIS	7	2052318	0.0185	173851	0.696299	Spinal stenosis || id:finn-b-M13_SPINSTENOSIS	Spinal stenosis	Spinal stenosis || ||	TRUE	igd	NA	NA	NA	NA	NA	NA	NA	9169	164682	7	0.00217	2052318	5.79029e-17	766345	ieu-a-1239	Years of schooling || id:ieu-a-1239	TRUE	reported	igd	2	TRUE	NA	NA	0.1905	0.1905	1.89964259019954
215	rs6493265	T	C	T	C	-0.01385	-0.0083	0.3895	0.3371	FALSE	FALSE	FALSE	finn-b-M13_SPINSTENOSIS	15	47513253	0.0177	173851	0.637901	Spinal stenosis || id:finn-b-M13_SPINSTENOSIS	Spinal stenosis	Spinal stenosis || ||	TRUE	igd	NA	NA	NA	NA	NA	NA	NA	9169	164682	15	0.00174	47513253	1.69981e-15	766345	ieu-a-1239	Years of schooling || id:ieu-a-1239	TRUE	reported	igd	2	TRUE	NA	NA	0.3895	0.3895	1.52321571748719
216	rs6513959	G	A	G	A	-0.01177	0.0239	0.2789	0.399	FALSE	FALSE	FALSE	finn-b-M13_SPINSTENOSIS	20	43626696	0.017	173851	0.1586	Spinal stenosis || id:finn-b-M13_SPINSTENOSIS	Spinal stenosis	Spinal stenosis || ||	TRUE	igd	TRUE	rs6513959	rs7271519	G	A	C	T	9169	164682	20	0.00185	43620856	1.88001e-10	766345	ieu-a-1239	Years of schooling || id:ieu-a-1239	TRUE	reported	igd	2	TRUE	NA	NA	0.2789	0.2789	1.619510963995
217	rs6557171	C	T	C	T	0.01567	-0.0364	0.7245	0.6683	FALSE	FALSE	FALSE	finn-b-M13_SPINSTENOSIS	6	152234593	0.0177	173851	0.0400802	Spinal stenosis || id:finn-b-M13_SPINSTENOSIS	Spinal stenosis	Spinal stenosis || ||	TRUE	igd	NA	NA	NA	NA	NA	NA	NA	9169	164682	6	0.00181	152234593	4.14954e-18	766345	ieu-a-1239	Years of schooling || id:ieu-a-1239	TRUE	reported	igd	2	TRUE	NA	NA	0.2755	0.3317	1.58449451071943
218	rs663234	G	C	G	C	-0.01005	0.0359	0.6122	0.6107	FALSE	TRUE	FALSE	finn-b-M13_SPINSTENOSIS	1	57735595	0.0171	173851	0.0353598	Spinal stenosis || id:finn-b-M13_SPINSTENOSIS	Spinal stenosis	Spinal stenosis || ||	TRUE	igd	NA	NA	NA	NA	NA	NA	NA	9169	164682	1	0.00174	57735595	7.38992e-09	766345	ieu-a-1239	Years of schooling || id:ieu-a-1239	TRUE	reported	igd	2	TRUE	NA	NA	0.3878	0.3893	1.52321571748719
219	rs66568921	G	T	G	T	0.01565	0.0033	0.3639	0.4179	FALSE	FALSE	FALSE	finn-b-M13_SPINSTENOSIS	3	85682888	0.0169	173851	0.8466	Spinal stenosis || id:finn-b-M13_SPINSTENOSIS	Spinal stenosis	Spinal stenosis || ||	TRUE	igd	TRUE	rs66568921	rs9824301	G	T	C	A	9169	164682	3	0.00182	85672018	7.49031e-18	766345	ieu-a-1239	Years of schooling || id:ieu-a-1239	TRUE	reported	igd	2	TRUE	NA	NA	0.3639	0.3639	1.59324862403832
220	rs6731373	A	G	A	G	-0.01256	-0.0084	0.3367	0.2247	FALSE	FALSE	FALSE	finn-b-M13_SPINSTENOSIS	2	68503044	0.0201	173851	0.677599	Spinal stenosis || id:finn-b-M13_SPINSTENOSIS	Spinal stenosis	Spinal stenosis || ||	TRUE	igd	NA	NA	NA	NA	NA	NA	NA	9169	164682	2	0.00181	68503044	3.46976e-12	766345	ieu-a-1239	Years of schooling || id:ieu-a-1239	TRUE	reported	igd	2	TRUE	NA	NA	0.3367	0.3367	1.58449451071943
221	rs6731967	C	G	C	G	-0.01186	-1e-04	0.2092	0.2745	FALSE	TRUE	FALSE	finn-b-M13_SPINSTENOSIS	2	237145606	0.0187	173851	0.9953	Spinal stenosis || id:finn-b-M13_SPINSTENOSIS	Spinal stenosis	Spinal stenosis || ||	TRUE	igd	NA	NA	NA	NA	NA	NA	NA	9169	164682	2	0.00199	237145606	2.35999e-09	766345	ieu-a-1239	Years of schooling || id:ieu-a-1239	TRUE	reported	igd	2	TRUE	NA	NA	0.2092	0.2092	1.74206855045948
222	rs67885444	T	C	T	C	0.01406	0.0082	0.1718	0.1613	FALSE	FALSE	FALSE	finn-b-M13_SPINSTENOSIS	8	28678973	0.0225	173851	0.7163	Spinal stenosis || id:finn-b-M13_SPINSTENOSIS	Spinal stenosis	Spinal stenosis || ||	TRUE	igd	NA	NA	NA	NA	NA	NA	NA	9169	164682	8	0.00232	28678973	1.47999e-09	766345	ieu-a-1239	Years of schooling || id:ieu-a-1239	TRUE	reported	igd	2	TRUE	NA	NA	0.1718	0.1718	2.03095428998291
223	rs67890737	A	C	A	C	-0.01141	0.0221	0.3265	0.3144	FALSE	FALSE	FALSE	finn-b-M13_SPINSTENOSIS	2	228984644	0.0179	173851	0.2191	Spinal stenosis || id:finn-b-M13_SPINSTENOSIS	Spinal stenosis	Spinal stenosis || ||	TRUE	igd	NA	NA	NA	NA	NA	NA	NA	9169	164682	2	0.00179	228984644	2.01002e-10	766345	ieu-a-1239	Years of schooling || id:ieu-a-1239	TRUE	reported	igd	2	TRUE	NA	NA	0.3265	0.3265	1.56698628408164
224	rs6803651	T	G	T	G	0.01131	-0.0303	0.415	0.4018	FALSE	FALSE	FALSE	finn-b-M13_SPINSTENOSIS	3	64431730	0.017	173851	0.0751692	Spinal stenosis || id:finn-b-M13_SPINSTENOSIS	Spinal stenosis	Spinal stenosis || ||	TRUE	igd	NA	NA	NA	NA	NA	NA	NA	9169	164682	3	0.00172	64431730	4.36014e-11	766345	ieu-a-1239	Years of schooling || id:ieu-a-1239	TRUE	reported	igd	2	TRUE	NA	NA	0.415	0.415	1.5057074908494
225	rs6805241	C	T	C	T	-0.01413	0.0536	0.1973	0.2399	FALSE	FALSE	FALSE	finn-b-M13_SPINSTENOSIS	3	116532683	0.0195	173851	0.00610394	Spinal stenosis || id:finn-b-M13_SPINSTENOSIS	Spinal stenosis	Spinal stenosis || ||	TRUE	igd	NA	NA	NA	NA	NA	NA	NA	9169	164682	3	0.00203	116532683	3.0903e-12	766345	ieu-a-1239	Years of schooling || id:ieu-a-1239	TRUE	reported	igd	2	TRUE	NA	NA	0.1973	0.1973	1.77708500373505
227	rs6938002	A	G	A	G	-0.01008	0.0123	0.3963	0.4646	FALSE	FALSE	FALSE	finn-b-M13_SPINSTENOSIS	6	37526024	0.0168	173851	0.4649	Spinal stenosis || id:finn-b-M13_SPINSTENOSIS	Spinal stenosis	Spinal stenosis || ||	TRUE	igd	NA	NA	NA	NA	NA	NA	NA	9169	164682	6	0.00173	37526024	5.41003e-09	766345	ieu-a-1239	Years of schooling || id:ieu-a-1239	TRUE	reported	igd	2	TRUE	NA	NA	0.3963	0.3963	1.51446160416829
228	rs6959891	G	A	G	A	-0.01136	0.0041	0.2959	0.2443	FALSE	FALSE	FALSE	finn-b-M13_SPINSTENOSIS	7	54714000	0.0193	173851	0.8333	Spinal stenosis || id:finn-b-M13_SPINSTENOSIS	Spinal stenosis	Spinal stenosis || ||	TRUE	igd	NA	NA	NA	NA	NA	NA	NA	9169	164682	7	0.00189	54714000	1.74e-09	766345	ieu-a-1239	Years of schooling || id:ieu-a-1239	TRUE	reported	igd	2	TRUE	NA	NA	0.2959	0.2959	1.65452741727056
229	rs7012546	T	C	T	C	0.01009	-0.0217	0.4201	0.427	FALSE	FALSE	FALSE	finn-b-M13_SPINSTENOSIS	8	105067737	0.0169	173851	0.1979	Spinal stenosis || id:finn-b-M13_SPINSTENOSIS	Spinal stenosis	Spinal stenosis || ||	TRUE	igd	NA	NA	NA	NA	NA	NA	NA	9169	164682	8	0.00172	105067737	4.93003e-09	766345	ieu-a-1239	Years of schooling || id:ieu-a-1239	TRUE	reported	igd	2	TRUE	NA	NA	0.4201	0.4201	1.5057074908494
230	rs7016302	G	C	G	C	0.01243	-0.0297	0.1769	0.1765	FALSE	TRUE	FALSE	finn-b-M13_SPINSTENOSIS	8	4833041	0.0218	173851	0.1729	Spinal stenosis || id:finn-b-M13_SPINSTENOSIS	Spinal stenosis	Spinal stenosis || ||	TRUE	igd	NA	NA	NA	NA	NA	NA	NA	9169	164682	8	0.00228	4833041	4.98001e-08	766345	ieu-a-1239	Years of schooling || id:ieu-a-1239	TRUE	reported	igd	2	TRUE	NA	NA	0.1769	0.1769	1.99593783670735
231	rs702606	C	T	C	T	-0.01427	0.0093	0.1701	0.1469	FALSE	FALSE	FALSE	finn-b-M13_SPINSTENOSIS	5	53167117	0.0235	173851	0.6925	Spinal stenosis || id:finn-b-M13_SPINSTENOSIS	Spinal stenosis	Spinal stenosis || ||	TRUE	igd	NA	NA	NA	NA	NA	NA	NA	9169	164682	5	0.0025	53167117	1.12001e-08	766345	ieu-a-1239	Years of schooling || id:ieu-a-1239	TRUE	reported	igd	2	TRUE	NA	NA	0.1701	0.1701	2.18852832972297
232	rs7029718	A	G	A	G	0.02439	0.0117	0.4354	0.4248	FALSE	FALSE	FALSE	finn-b-M13_SPINSTENOSIS	9	23358495	0.0169	173851	0.4893	Spinal stenosis || id:finn-b-M13_SPINSTENOSIS	Spinal stenosis	Spinal stenosis || ||	TRUE	igd	NA	NA	NA	NA	NA	NA	NA	9169	164682	9	0.00174	23358495	1.85012e-44	766345	ieu-a-1239	Years of schooling || id:ieu-a-1239	TRUE	reported	igd	2	TRUE	NA	NA	0.4354	0.4354	1.52321571748719
233	rs7031698	C	T	C	T	0.01248	-0.0022	0.7755	0.7543	FALSE	FALSE	FALSE	finn-b-M13_SPINSTENOSIS	9	82441486	0.0193	173851	0.9085	Spinal stenosis || id:finn-b-M13_SPINSTENOSIS	Spinal stenosis	Spinal stenosis || ||	TRUE	igd	NA	NA	NA	NA	NA	NA	NA	9169	164682	9	0.00206	82441486	1.26e-09	766345	ieu-a-1239	Years of schooling || id:ieu-a-1239	TRUE	reported	igd	2	TRUE	NA	NA	0.2245	0.2457	1.80334734369173
234	rs710629	A	G	A	G	0.01053	-0.0177	0.6565	0.597	FALSE	FALSE	FALSE	finn-b-M13_SPINSTENOSIS	12	67697856	0.0169	173851	0.2968	Spinal stenosis || id:finn-b-M13_SPINSTENOSIS	Spinal stenosis	Spinal stenosis || ||	TRUE	igd	NA	NA	NA	NA	NA	NA	NA	9169	164682	12	0.00177	67697856	2.95999e-09	766345	ieu-a-1239	Years of schooling || id:ieu-a-1239	TRUE	reported	igd	2	TRUE	NA	NA	0.3435	0.403	1.54947805744386
235	rs71646142	T	C	T	C	0.01286	0.0138	0.1735	0.1552	FALSE	FALSE	FALSE	finn-b-M13_SPINSTENOSIS	1	212369228	0.0229	173851	0.5479	Spinal stenosis || id:finn-b-M13_SPINSTENOSIS	Spinal stenosis	Spinal stenosis || ||	TRUE	igd	NA	NA	NA	NA	NA	NA	NA	9169	164682	1	0.00217	212369228	3.11e-09	766345	ieu-a-1239	Years of schooling || id:ieu-a-1239	TRUE	reported	igd	2	TRUE	NA	NA	0.1735	0.1735	1.89964259019954
236	rs7233920	A	G	A	G	-0.01315	0.0038	0.216	0.2739	FALSE	FALSE	FALSE	finn-b-M13_SPINSTENOSIS	18	37416318	0.0187	173851	0.8373	Spinal stenosis || id:finn-b-M13_SPINSTENOSIS	Spinal stenosis	Spinal stenosis || ||	TRUE	igd	NA	NA	NA	NA	NA	NA	NA	9169	164682	18	0.00202	37416318	7.13017e-11	766345	ieu-a-1239	Years of schooling || id:ieu-a-1239	TRUE	reported	igd	2	TRUE	NA	NA	0.216	0.216	1.76833089041616
237	rs7257460	C	T	C	T	-0.01145	0.0059	0.2704	0.2384	FALSE	FALSE	FALSE	finn-b-M13_SPINSTENOSIS	19	30746753	0.0197	173851	0.765701	Spinal stenosis || id:finn-b-M13_SPINSTENOSIS	Spinal stenosis	Spinal stenosis || ||	TRUE	igd	NA	NA	NA	NA	NA	NA	NA	9169	164682	19	0.00189	30746753	1.25e-09	766345	ieu-a-1239	Years of schooling || id:ieu-a-1239	TRUE	reported	igd	2	TRUE	NA	NA	0.2704	0.2704	1.65452741727056
238	rs7278859	T	A	T	A	0.01013	-0.0189	0.3078	0.2523	FALSE	TRUE	FALSE	finn-b-M13_SPINSTENOSIS	21	20026532	0.0192	173851	0.3256	Spinal stenosis || id:finn-b-M13_SPINSTENOSIS	Spinal stenosis	Spinal stenosis || ||	TRUE	igd	NA	NA	NA	NA	NA	NA	NA	9169	164682	21	0.00185	20026532	4.15002e-08	766345	ieu-a-1239	Years of schooling || id:ieu-a-1239	TRUE	reported	igd	2	TRUE	NA	NA	0.3078	0.3078	1.619510963995
239	rs72807818	A	G	A	G	0.01915	-0.043	0.1241	0.09412	FALSE	FALSE	FALSE	finn-b-M13_SPINSTENOSIS	2	51819019	0.0287	173851	0.1336	Spinal stenosis || id:finn-b-M13_SPINSTENOSIS	Spinal stenosis	Spinal stenosis || ||	TRUE	igd	NA	NA	NA	NA	NA	NA	NA	9169	164682	2	0.00252	51819019	2.78997e-14	766345	ieu-a-1239	Years of schooling || id:ieu-a-1239	TRUE	reported	igd	2	TRUE	NA	NA	0.1241	0.1241	2.20603655636075
240	rs72828517	C	T	C	T	0.01836	-0.0465	0.1412	0.1493	FALSE	FALSE	FALSE	finn-b-M13_SPINSTENOSIS	6	19036035	0.0235	173851	0.0480496	Spinal stenosis || id:finn-b-M13_SPINSTENOSIS	Spinal stenosis	Spinal stenosis || ||	TRUE	igd	NA	NA	NA	NA	NA	NA	NA	9169	164682	6	0.00224	19036035	2.83009e-16	766345	ieu-a-1239	Years of schooling || id:ieu-a-1239	TRUE	reported	igd	2	TRUE	NA	NA	0.1412	0.1412	1.96092138343178
241	rs72840994	G	T	G	T	0.01247	0.0014	0.182	0.1927	FALSE	FALSE	FALSE	finn-b-M13_SPINSTENOSIS	10	87124801	0.0212	173851	0.9486	Spinal stenosis || id:finn-b-M13_SPINSTENOSIS	Spinal stenosis	Spinal stenosis || ||	TRUE	igd	NA	NA	NA	NA	NA	NA	NA	9169	164682	10	0.00216	87124801	7.76998e-09	766345	ieu-a-1239	Years of schooling || id:ieu-a-1239	TRUE	reported	igd	2	TRUE	NA	NA	0.182	0.182	1.89088847688064
242	rs730384	A	G	A	G	0.01016	-0.0152	0.4558	0.4154	FALSE	FALSE	FALSE	finn-b-M13_SPINSTENOSIS	14	74889870	0.0169	173851	0.3697	Spinal stenosis || id:finn-b-M13_SPINSTENOSIS	Spinal stenosis	Spinal stenosis || ||	TRUE	igd	NA	NA	NA	NA	NA	NA	NA	9169	164682	14	0.00171	74889870	3.01002e-09	766345	ieu-a-1239	Years of schooling || id:ieu-a-1239	TRUE	reported	igd	2	TRUE	NA	NA	0.4558	0.4558	1.49695337753051
243	rs7315713	T	A	T	A	-0.01022	0.0387	0.6633	0.6821	FALSE	TRUE	FALSE	finn-b-M13_SPINSTENOSIS	12	75383884	0.0179	173851	0.0304299	Spinal stenosis || id:finn-b-M13_SPINSTENOSIS	Spinal stenosis	Spinal stenosis || ||	TRUE	igd	NA	NA	NA	NA	NA	NA	NA	9169	164682	12	0.00187	75383884	4.34e-08	766345	ieu-a-1239	Years of schooling || id:ieu-a-1239	TRUE	reported	igd	2	TRUE	NA	NA	0.3367	0.3179	1.63701919063278
244	rs7321274	G	A	G	A	-0.01275	0.0274	0.1956	0.23	FALSE	FALSE	FALSE	finn-b-M13_SPINSTENOSIS	13	69146186	0.0198	173851	0.1657	Spinal stenosis || id:finn-b-M13_SPINSTENOSIS	Spinal stenosis	Spinal stenosis || ||	TRUE	igd	NA	NA	NA	NA	NA	NA	NA	9169	164682	13	0.00211	69146186	1.59001e-09	766345	ieu-a-1239	Years of schooling || id:ieu-a-1239	TRUE	reported	igd	2	TRUE	NA	NA	0.1956	0.1956	1.84711791028618
245	rs73301698	A	G	A	G	-0.01291	0.025	0.2262	0.1951	FALSE	FALSE	FALSE	finn-b-M13_SPINSTENOSIS	12	15539771	0.0211	173851	0.2356	Spinal stenosis || id:finn-b-M13_SPINSTENOSIS	Spinal stenosis	Spinal stenosis || ||	TRUE	igd	NA	NA	NA	NA	NA	NA	NA	9169	164682	12	0.00208	15539771	5.81005e-10	766345	ieu-a-1239	Years of schooling || id:ieu-a-1239	TRUE	reported	igd	2	TRUE	NA	NA	0.2262	0.2262	1.82085557032951
246	rs7332724	T	C	T	C	-0.01149	0.019	0.2619	0.3124	FALSE	FALSE	FALSE	finn-b-M13_SPINSTENOSIS	13	91629272	0.018	173851	0.2904	Spinal stenosis || id:finn-b-M13_SPINSTENOSIS	Spinal stenosis	Spinal stenosis || ||	TRUE	igd	NA	NA	NA	NA	NA	NA	NA	9169	164682	13	0.00189	91629272	1.26e-09	766345	ieu-a-1239	Years of schooling || id:ieu-a-1239	TRUE	reported	igd	2	TRUE	NA	NA	0.2619	0.2619	1.65452741727056
247	rs73344830	G	A	G	A	-0.0172	0.0101	0.602	0.5594	FALSE	FALSE	FALSE	finn-b-M13_SPINSTENOSIS	10	103816828	0.0168	173851	0.5499	Spinal stenosis || id:finn-b-M13_SPINSTENOSIS	Spinal stenosis	Spinal stenosis || ||	TRUE	igd	NA	NA	NA	NA	NA	NA	NA	9169	164682	10	0.00172	103816828	1.94984e-23	766345	ieu-a-1239	Years of schooling || id:ieu-a-1239	TRUE	reported	igd	2	TRUE	NA	NA	0.398	0.4406	1.5057074908494
248	rs736282	C	T	C	T	-0.01082	-0.0037	0.5153	0.59	FALSE	FALSE	FALSE	finn-b-M13_SPINSTENOSIS	14	94287860	0.0169	173851	0.8266	Spinal stenosis || id:finn-b-M13_SPINSTENOSIS	Spinal stenosis	Spinal stenosis || ||	TRUE	igd	NA	NA	NA	NA	NA	NA	NA	9169	164682	14	0.0017	94287860	2.07e-10	766345	ieu-a-1239	Years of schooling || id:ieu-a-1239	TRUE	reported	igd	2	TRUE	NA	NA	0.4847	0.41	1.48819926421162
249	rs73874335	T	C	T	C	-0.0199	-0.037	0.05952	0.03638	FALSE	FALSE	FALSE	finn-b-M13_SPINSTENOSIS	3	157933483	0.0449	173851	0.4105	Spinal stenosis || id:finn-b-M13_SPINSTENOSIS	Spinal stenosis	Spinal stenosis || ||	TRUE	igd	NA	NA	NA	NA	NA	NA	NA	9169	164682	3	0.00361	157933483	3.40001e-08	766345	ieu-a-1239	Years of schooling || id:ieu-a-1239	TRUE	reported	igd	2	TRUE	NA	NA	0.05952	0.05952	3.16023490811996
250	rs743316	C	T	C	T	-0.01185	0.0203	0.182	0.2708	FALSE	FALSE	FALSE	finn-b-M13_SPINSTENOSIS	21	35252696	0.0188	173851	0.2794	Spinal stenosis || id:finn-b-M13_SPINSTENOSIS	Spinal stenosis	Spinal stenosis || ||	TRUE	igd	NA	NA	NA	NA	NA	NA	NA	9169	164682	21	0.00208	35252696	1.2e-08	766345	ieu-a-1239	Years of schooling || id:ieu-a-1239	TRUE	reported	igd	2	TRUE	NA	NA	0.182	0.182	1.82085557032951
251	rs74643044	C	T	C	T	0.02323	-0.0418	0.02721	0.05755	FALSE	FALSE	FALSE	finn-b-M13_SPINSTENOSIS	5	102535528	0.036	173851	0.2451	Spinal stenosis || id:finn-b-M13_SPINSTENOSIS	Spinal stenosis	Spinal stenosis || ||	TRUE	igd	NA	NA	NA	NA	NA	NA	NA	9169	164682	5	0.00386	102535528	1.79999e-09	766345	ieu-a-1239	Years of schooling || id:ieu-a-1239	TRUE	reported	igd	2	TRUE	NA	NA	0.02721	0.02721	3.37908774109226
252	rs74701752	T	G	T	G	0.01591	0.0585	0.09524	0.09776	FALSE	FALSE	FALSE	finn-b-M13_SPINSTENOSIS	1	20875676	0.0281	173851	0.0371801	Spinal stenosis || id:finn-b-M13_SPINSTENOSIS	Spinal stenosis	Spinal stenosis || ||	TRUE	igd	NA	NA	NA	NA	NA	NA	NA	9169	164682	1	0.00285	20875676	2.38002e-08	766345	ieu-a-1239	Years of schooling || id:ieu-a-1239	TRUE	reported	igd	2	TRUE	NA	NA	0.09524	0.09524	2.49492229588418
253	rs7481514	G	A	G	A	0.01072	-0.0046	0.665	0.7438	FALSE	FALSE	FALSE	finn-b-M13_SPINSTENOSIS	11	131291963	0.0191	173851	0.8117	Spinal stenosis || id:finn-b-M13_SPINSTENOSIS	Spinal stenosis	Spinal stenosis || ||	TRUE	igd	NA	NA	NA	NA	NA	NA	NA	9169	164682	11	0.00178	131291963	1.55998e-09	766345	ieu-a-1239	Years of schooling || id:ieu-a-1239	TRUE	reported	igd	2	TRUE	NA	NA	0.335	0.2562	1.55823217076275
254	rs74998289	G	T	G	T	-0.01821	0.0373	0.2398	0.08189	FALSE	FALSE	FALSE	finn-b-M13_SPINSTENOSIS	17	43913558	0.0312	173851	0.2316	Spinal stenosis || id:finn-b-M13_SPINSTENOSIS	Spinal stenosis	Spinal stenosis || ||	TRUE	igd	NA	NA	NA	NA	NA	NA	NA	9169	164682	17	0.00213	43913558	1.31009e-17	766345	ieu-a-1239	Years of schooling || id:ieu-a-1239	TRUE	reported	igd	2	TRUE	NA	NA	0.2398	0.2398	1.86462613692397
255	rs7594904	C	T	C	T	0.00969	-0.0144	0.4184	0.4589	FALSE	FALSE	FALSE	finn-b-M13_SPINSTENOSIS	2	101184651	0.0167	173851	0.3876	Spinal stenosis || id:finn-b-M13_SPINSTENOSIS	Spinal stenosis	Spinal stenosis || ||	TRUE	igd	NA	NA	NA	NA	NA	NA	NA	9169	164682	2	0.00173	101184651	2.04998e-08	766345	ieu-a-1239	Years of schooling || id:ieu-a-1239	TRUE	reported	igd	2	TRUE	NA	NA	0.4184	0.4184	1.51446160416829
256	rs7603132	A	G	A	G	0.01317	-0.0276	0.1548	0.2209	FALSE	FALSE	FALSE	finn-b-M13_SPINSTENOSIS	2	4951548	0.0201	173851	0.1703	Spinal stenosis || id:finn-b-M13_SPINSTENOSIS	Spinal stenosis	Spinal stenosis || ||	TRUE	igd	NA	NA	NA	NA	NA	NA	NA	9169	164682	2	0.00215	4951548	9.17001e-10	766345	ieu-a-1239	Years of schooling || id:ieu-a-1239	TRUE	reported	igd	2	TRUE	NA	NA	0.1548	0.1548	1.88213436356175
257	rs76076331	T	C	T	C	0.01873	-0.0278	0.131	0.1953	FALSE	FALSE	FALSE	finn-b-M13_SPINSTENOSIS	2	10977585	0.021	173851	0.1844	Spinal stenosis || id:finn-b-M13_SPINSTENOSIS	Spinal stenosis	Spinal stenosis || ||	TRUE	igd	NA	NA	NA	NA	NA	NA	NA	9169	164682	2	0.00248	10977585	4.40048e-14	766345	ieu-a-1239	Years of schooling || id:ieu-a-1239	TRUE	reported	igd	2	TRUE	NA	NA	0.131	0.131	2.17102010308518
258	rs7650602	C	T	C	T	0.00939	-0.0052	0.4286	0.4592	FALSE	FALSE	FALSE	finn-b-M13_SPINSTENOSIS	3	141147414	0.0168	173851	0.754201	Spinal stenosis || id:finn-b-M13_SPINSTENOSIS	Spinal stenosis	Spinal stenosis || ||	TRUE	igd	NA	NA	NA	NA	NA	NA	NA	9169	164682	3	0.00171	141147414	4.10998e-08	766345	ieu-a-1239	Years of schooling || id:ieu-a-1239	TRUE	reported	igd	2	TRUE	NA	NA	0.4286	0.4286	1.49695337753051
259	rs76608582	A	C	A	C	0.02798	-0.0143	0.04082	0.05786	FALSE	FALSE	FALSE	finn-b-M13_SPINSTENOSIS	19	4474725	0.0356	173851	0.6887	Spinal stenosis || id:finn-b-M13_SPINSTENOSIS	Spinal stenosis	Spinal stenosis || ||	TRUE	igd	NA	NA	NA	NA	NA	NA	NA	9169	164682	19	0.00445	4474725	3.11e-10	766345	ieu-a-1239	Years of schooling || id:ieu-a-1239	TRUE	reported	igd	2	TRUE	NA	NA	0.04082	0.04082	3.89558042690688
260	rs76878669	G	C	G	C	-0.01399	-0.0166	0.2534	0.2444	FALSE	TRUE	FALSE	finn-b-M13_SPINSTENOSIS	11	66092567	0.0194	173851	0.3926	Spinal stenosis || id:finn-b-M13_SPINSTENOSIS	Spinal stenosis	Spinal stenosis || ||	TRUE	igd	NA	NA	NA	NA	NA	NA	NA	9169	164682	11	0.00205	66092567	8.66962e-12	766345	ieu-a-1239	Years of schooling || id:ieu-a-1239	TRUE	reported	igd	2	TRUE	NA	NA	0.2534	0.2534	1.79459323037283
261	rs77025239	A	G	A	G	-0.01422	0.0392	0.1088	0.1712	FALSE	FALSE	FALSE	finn-b-M13_SPINSTENOSIS	3	180734185	0.022	173851	0.0742694	Spinal stenosis || id:finn-b-M13_SPINSTENOSIS	Spinal stenosis	Spinal stenosis || ||	TRUE	igd	NA	NA	NA	NA	NA	NA	NA	9169	164682	3	0.00234	180734185	1.32999e-09	766345	ieu-a-1239	Years of schooling || id:ieu-a-1239	TRUE	reported	igd	2	TRUE	NA	NA	0.1088	0.1088	2.0484625166207
262	rs77128898	T	C	T	C	-0.02769	0.1143	0.02211	0.05296	FALSE	FALSE	FALSE	finn-b-M13_SPINSTENOSIS	11	61313525	0.0374	173851	0.00224202	Spinal stenosis || id:finn-b-M13_SPINSTENOSIS	Spinal stenosis	Spinal stenosis || ||	TRUE	igd	NA	NA	NA	NA	NA	NA	NA	9169	164682	11	0.00482	61313525	9.47e-09	766345	ieu-a-1239	Years of schooling || id:ieu-a-1239	TRUE	reported	igd	2	TRUE	NA	NA	0.02211	0.02211	4.21948261970588
263	rs77702622	A	G	A	G	-0.02447	0.0193	0.07653	0.03719	FALSE	FALSE	FALSE	finn-b-M13_SPINSTENOSIS	8	143367857	0.044	173851	0.6618	Spinal stenosis || id:finn-b-M13_SPINSTENOSIS	Spinal stenosis	Spinal stenosis || ||	TRUE	igd	NA	NA	NA	NA	NA	NA	NA	9169	164682	8	0.00351	143367857	2.9902e-12	766345	ieu-a-1239	Years of schooling || id:ieu-a-1239	TRUE	reported	igd	2	TRUE	NA	NA	0.07653	0.07653	3.07269377493105
264	rs77719387	A	T	A	T	-0.04597	0.0599	0.01701	0.01152	FALSE	TRUE	FALSE	finn-b-M13_SPINSTENOSIS	3	49917021	0.0802	173851	0.4551	Spinal stenosis || id:finn-b-M13_SPINSTENOSIS	Spinal stenosis	Spinal stenosis || ||	TRUE	igd	NA	NA	NA	NA	NA	NA	NA	9169	164682	3	0.00726	49917021	2.45997e-10	766345	ieu-a-1239	Years of schooling || id:ieu-a-1239	TRUE	reported	igd	2	TRUE	NA	NA	0.01701	0.01701	6.3554862695155
265	rs77835879	G	A	G	A	-0.01601	0.0074	0.09014	0.07488	FALSE	FALSE	FALSE	finn-b-M13_SPINSTENOSIS	12	26522623	0.0318	173851	0.8151	Spinal stenosis || id:finn-b-M13_SPINSTENOSIS	Spinal stenosis	Spinal stenosis || ||	TRUE	igd	NA	NA	NA	NA	NA	NA	NA	9169	164682	12	0.00288	26522623	2.67997e-08	766345	ieu-a-1239	Years of schooling || id:ieu-a-1239	TRUE	reported	igd	2	TRUE	NA	NA	0.09014	0.09014	2.52118463584086
266	rs7796203	A	G	A	G	-0.01074	0.0061	0.5255	0.6274	FALSE	FALSE	FALSE	finn-b-M13_SPINSTENOSIS	7	117505487	0.0173	173851	0.723801	Spinal stenosis || id:finn-b-M13_SPINSTENOSIS	Spinal stenosis	Spinal stenosis || ||	TRUE	igd	NA	NA	NA	NA	NA	NA	NA	9169	164682	7	0.00171	117505487	3.59998e-10	766345	ieu-a-1239	Years of schooling || id:ieu-a-1239	TRUE	reported	igd	2	TRUE	NA	NA	0.4745	0.3726	1.49695337753051
267	rs7803932	A	G	A	G	0.0143	-0.027	0.1565	0.1486	FALSE	FALSE	FALSE	finn-b-M13_SPINSTENOSIS	7	70203673	0.0235	173851	0.2517	Spinal stenosis || id:finn-b-M13_SPINSTENOSIS	Spinal stenosis	Spinal stenosis || ||	TRUE	igd	NA	NA	NA	NA	NA	NA	NA	9169	164682	7	0.00226	70203673	2.44e-10	766345	ieu-a-1239	Years of schooling || id:ieu-a-1239	TRUE	reported	igd	2	TRUE	NA	NA	0.1565	0.1565	1.97842961006956
268	rs7808399	G	A	G	A	0.0107	-0.0083	0.5476	0.4825	FALSE	FALSE	FALSE	finn-b-M13_SPINSTENOSIS	7	8075222	0.0166	173851	0.6169	Spinal stenosis || id:finn-b-M13_SPINSTENOSIS	Spinal stenosis	Spinal stenosis || ||	TRUE	igd	NA	NA	NA	NA	NA	NA	NA	9169	164682	7	0.00171	8075222	3.77998e-10	766345	ieu-a-1239	Years of schooling || id:ieu-a-1239	TRUE	reported	igd	2	TRUE	NA	NA	0.4524	0.5175	1.49695337753051
269	rs7833201	C	G	C	G	-0.01532	-0.02	0.1344	0.09531	FALSE	TRUE	FALSE	finn-b-M13_SPINSTENOSIS	8	87561978	0.0289	173851	0.488	Spinal stenosis || id:finn-b-M13_SPINSTENOSIS	Spinal stenosis	Spinal stenosis || ||	TRUE	igd	NA	NA	NA	NA	NA	NA	NA	9169	164682	8	0.00262	87561978	5.04998e-09	766345	ieu-a-1239	Years of schooling || id:ieu-a-1239	TRUE	reported	igd	2	TRUE	NA	NA	0.1344	0.1344	2.29357768954967
270	rs7863447	A	G	A	G	0.01678	0.0382	0.8333	0.7992	FALSE	FALSE	FALSE	finn-b-M13_SPINSTENOSIS	9	14155418	0.0208	173851	0.0671599	Spinal stenosis || id:finn-b-M13_SPINSTENOSIS	Spinal stenosis	Spinal stenosis || ||	TRUE	igd	NA	NA	NA	NA	NA	NA	NA	9169	164682	9	0.00233	14155418	5.91017e-13	766345	ieu-a-1239	Years of schooling || id:ieu-a-1239	TRUE	reported	igd	2	TRUE	NA	NA	0.1667	0.2008	2.03970840330181
271	rs78721320	A	G	A	G	0.01307	0.0058	0.2041	0.1862	FALSE	FALSE	FALSE	finn-b-M13_SPINSTENOSIS	5	3304854	0.0215	173851	0.7887	Spinal stenosis || id:finn-b-M13_SPINSTENOSIS	Spinal stenosis	Spinal stenosis || ||	TRUE	igd	NA	NA	NA	NA	NA	NA	NA	9169	164682	5	0.00219	3304854	2.27997e-09	766345	ieu-a-1239	Years of schooling || id:ieu-a-1239	TRUE	reported	igd	2	TRUE	NA	NA	0.2041	0.2041	1.91715081683732
272	rs790647	A	C	A	C	-0.01482	0.0037	0.2347	0.2071	FALSE	FALSE	FALSE	finn-b-M13_SPINSTENOSIS	10	106776484	0.0206	173851	0.857	Spinal stenosis || id:finn-b-M13_SPINSTENOSIS	Spinal stenosis	Spinal stenosis || ||	TRUE	igd	NA	NA	NA	NA	NA	NA	NA	9169	164682	10	0.00202	106776484	2.1702e-13	766345	ieu-a-1239	Years of schooling || id:ieu-a-1239	TRUE	reported	igd	2	TRUE	NA	NA	0.2347	0.2347	1.76833089041616
274	rs7924036	T	G	T	G	0.01501	0.0388	0.5391	0.5138	FALSE	FALSE	FALSE	finn-b-M13_SPINSTENOSIS	10	65191645	0.0166	173851	0.01963	Spinal stenosis || id:finn-b-M13_SPINSTENOSIS	Spinal stenosis	Spinal stenosis || ||	TRUE	igd	NA	NA	NA	NA	NA	NA	NA	9169	164682	10	0.0017	65191645	1.07004e-18	766345	ieu-a-1239	Years of schooling || id:ieu-a-1239	TRUE	reported	igd	2	TRUE	NA	NA	0.4609	0.4862	1.48819926421162
275	rs79265434	G	A	G	A	0.02331	-0.0229	0.1173	0.1076	FALSE	FALSE	FALSE	finn-b-M13_SPINSTENOSIS	7	24621381	0.0272	173851	0.3996	Spinal stenosis || id:finn-b-M13_SPINSTENOSIS	Spinal stenosis	Spinal stenosis || ||	TRUE	igd	NA	NA	NA	NA	NA	NA	NA	9169	164682	7	0.00262	24621381	6.07995e-19	766345	ieu-a-1239	Years of schooling || id:ieu-a-1239	TRUE	reported	igd	2	TRUE	NA	NA	0.1173	0.1173	2.29357768954967
276	rs79269403	A	G	A	G	0.01447	-0.0204	0.2228	0.2426	FALSE	FALSE	FALSE	finn-b-M13_SPINSTENOSIS	3	108036819	0.0195	173851	0.2976	Spinal stenosis || id:finn-b-M13_SPINSTENOSIS	Spinal stenosis	Spinal stenosis || ||	TRUE	igd	NA	NA	NA	NA	NA	NA	NA	9169	164682	3	0.00204	108036819	1.17004e-12	766345	ieu-a-1239	Years of schooling || id:ieu-a-1239	TRUE	reported	igd	2	TRUE	NA	NA	0.2228	0.2228	1.78583911705394
277	rs7928622	T	A	T	A	0.01011	0.0051	0.3078	0.3179	FALSE	TRUE	FALSE	finn-b-M13_SPINSTENOSIS	11	11670871	0.0179	173851	0.774599	Spinal stenosis || id:finn-b-M13_SPINSTENOSIS	Spinal stenosis	Spinal stenosis || ||	TRUE	igd	NA	NA	NA	NA	NA	NA	NA	9169	164682	11	0.00181	11670871	2.52e-08	766345	ieu-a-1239	Years of schooling || id:ieu-a-1239	TRUE	reported	igd	2	TRUE	NA	NA	0.3078	0.3078	1.58449451071943
278	rs795230	T	C	T	C	0.00952	0.0475	0.4184	0.3956	FALSE	FALSE	FALSE	finn-b-M13_SPINSTENOSIS	11	30774525	0.0171	173851	0.00543701	Spinal stenosis || id:finn-b-M13_SPINSTENOSIS	Spinal stenosis	Spinal stenosis || ||	TRUE	igd	NA	NA	NA	NA	NA	NA	NA	9169	164682	11	0.00172	30774525	2.97002e-08	766345	ieu-a-1239	Years of schooling || id:ieu-a-1239	TRUE	reported	igd	2	TRUE	NA	NA	0.4184	0.4184	1.5057074908494
279	rs79523955	G	A	G	A	-0.01802	-0.02	0.09524	0.1261	FALSE	FALSE	FALSE	finn-b-M13_SPINSTENOSIS	1	28799065	0.0251	173851	0.4252	Spinal stenosis || id:finn-b-M13_SPINSTENOSIS	Spinal stenosis	Spinal stenosis || ||	TRUE	igd	NA	NA	NA	NA	NA	NA	NA	9169	164682	1	0.00283	28799065	1.86999e-10	766345	ieu-a-1239	Years of schooling || id:ieu-a-1239	TRUE	reported	igd	2	TRUE	NA	NA	0.09524	0.09524	2.4774140692464
280	rs7977614	G	A	G	A	0.01325	-0.0309	0.3078	0.2783	FALSE	FALSE	FALSE	finn-b-M13_SPINSTENOSIS	12	110115286	0.0187	173851	0.0973599	Spinal stenosis || id:finn-b-M13_SPINSTENOSIS	Spinal stenosis	Spinal stenosis || ||	TRUE	igd	NA	NA	NA	NA	NA	NA	NA	9169	164682	12	0.00198	110115286	2.08978e-11	766345	ieu-a-1239	Years of schooling || id:ieu-a-1239	TRUE	reported	igd	2	TRUE	NA	NA	0.3078	0.3078	1.73331443714059
281	rs7993663	C	T	C	T	0.0118	-0.0016	0.3571	0.3456	FALSE	FALSE	FALSE	finn-b-M13_SPINSTENOSIS	13	55761771	0.0175	173851	0.9283	Spinal stenosis || id:finn-b-M13_SPINSTENOSIS	Spinal stenosis	Spinal stenosis || ||	TRUE	igd	NA	NA	NA	NA	NA	NA	NA	9169	164682	13	0.00178	55761771	3.25012e-11	766345	ieu-a-1239	Years of schooling || id:ieu-a-1239	TRUE	reported	igd	2	TRUE	NA	NA	0.3571	0.3571	1.55823217076275
282	rs8008382	C	T	C	T	0.01208	-0.0224	0.6871	0.6264	FALSE	FALSE	FALSE	finn-b-M13_SPINSTENOSIS	14	104058014	0.0173	173851	0.1962	Spinal stenosis || id:finn-b-M13_SPINSTENOSIS	Spinal stenosis	Spinal stenosis || ||	TRUE	igd	TRUE	rs8008382	rs4900582	T	C	A	C	9169	164682	14	0.00185	104054425	6.12068e-11	766345	ieu-a-1239	Years of schooling || id:ieu-a-1239	TRUE	reported	igd	2	TRUE	NA	NA	0.3129	0.3736	1.619510963995
283	rs80171383	A	G	A	G	0.0145	-0.0146	0.1241	0.1446	FALSE	FALSE	FALSE	finn-b-M13_SPINSTENOSIS	11	46084677	0.0239	173851	0.5417	Spinal stenosis || id:finn-b-M13_SPINSTENOSIS	Spinal stenosis	Spinal stenosis || ||	TRUE	igd	NA	NA	NA	NA	NA	NA	NA	9169	164682	11	0.00241	46084677	1.83e-09	766345	ieu-a-1239	Years of schooling || id:ieu-a-1239	TRUE	reported	igd	2	TRUE	NA	NA	0.1241	0.1241	2.10974130985294
284	rs8020034	A	G	A	G	0.01782	-0.012	0.2058	0.1006	FALSE	FALSE	FALSE	finn-b-M13_SPINSTENOSIS	14	26981100	0.0281	173851	0.668299	Spinal stenosis || id:finn-b-M13_SPINSTENOSIS	Spinal stenosis	Spinal stenosis || ||	TRUE	igd	NA	NA	NA	NA	NA	NA	NA	9169	164682	14	0.00223	26981100	1.17004e-15	766345	ieu-a-1239	Years of schooling || id:ieu-a-1239	TRUE	reported	igd	2	TRUE	NA	NA	0.2058	0.2058	1.95216727011289
285	rs818415	G	T	G	T	0.01235	-0.0226	0.182	0.1567	FALSE	FALSE	FALSE	finn-b-M13_SPINSTENOSIS	16	65448079	0.0229	173851	0.3239	Spinal stenosis || id:finn-b-M13_SPINSTENOSIS	Spinal stenosis	Spinal stenosis || ||	TRUE	igd	NA	NA	NA	NA	NA	NA	NA	9169	164682	16	0.00219	65448079	1.72001e-08	766345	ieu-a-1239	Years of schooling || id:ieu-a-1239	TRUE	reported	igd	2	TRUE	NA	NA	0.182	0.182	1.91715081683732
286	rs837080	C	T	C	T	0.01092	-0.0212	0.4932	0.4439	FALSE	FALSE	FALSE	finn-b-M13_SPINSTENOSIS	8	130925116	0.0168	173851	0.207	Spinal stenosis || id:finn-b-M13_SPINSTENOSIS	Spinal stenosis	Spinal stenosis || ||	TRUE	igd	NA	NA	NA	NA	NA	NA	NA	9169	164682	8	0.0017	130925116	1.43001e-10	766345	ieu-a-1239	Years of schooling || id:ieu-a-1239	TRUE	reported	igd	2	TRUE	NA	NA	0.4932	0.4932	1.48819926421162
287	rs892612	C	A	C	A	0.01464	-0.0094	0.8418	0.8432	FALSE	FALSE	FALSE	finn-b-M13_SPINSTENOSIS	5	136533365	0.0229	173851	0.6817	Spinal stenosis || id:finn-b-M13_SPINSTENOSIS	Spinal stenosis	Spinal stenosis || ||	TRUE	igd	NA	NA	NA	NA	NA	NA	NA	9169	164682	5	0.00237	136533365	6.62995e-10	766345	ieu-a-1239	Years of schooling || id:ieu-a-1239	TRUE	reported	igd	2	TRUE	NA	NA	0.1582	0.1568	2.07472485657737
288	rs894067	A	G	A	G	0.01041	-0.0327	0.3929	0.3666	FALSE	FALSE	FALSE	finn-b-M13_SPINSTENOSIS	11	76454408	0.0173	173851	0.0585895	Spinal stenosis || id:finn-b-M13_SPINSTENOSIS	Spinal stenosis	Spinal stenosis || ||	TRUE	igd	NA	NA	NA	NA	NA	NA	NA	9169	164682	11	0.00175	76454408	2.74e-09	766345	ieu-a-1239	Years of schooling || id:ieu-a-1239	TRUE	reported	igd	2	TRUE	NA	NA	0.3929	0.3929	1.53196983080608
289	rs9289300	C	T	C	T	0.01512	0.0201	0.1837	0.1302	FALSE	FALSE	FALSE	finn-b-M13_SPINSTENOSIS	3	127144988	0.0245	173851	0.4115	Spinal stenosis || id:finn-b-M13_SPINSTENOSIS	Spinal stenosis	Spinal stenosis || ||	TRUE	igd	NA	NA	NA	NA	NA	NA	NA	9169	164682	3	0.00234	127144988	1.09999e-10	766345	ieu-a-1239	Years of schooling || id:ieu-a-1239	TRUE	reported	igd	2	TRUE	NA	NA	0.1837	0.1837	2.0484625166207
290	rs9320493	G	A	G	A	-0.01394	-0.0274	0.8639	0.891	FALSE	FALSE	FALSE	finn-b-M13_SPINSTENOSIS	6	114742697	0.0267	173851	0.3045	Spinal stenosis || id:finn-b-M13_SPINSTENOSIS	Spinal stenosis	Spinal stenosis || ||	TRUE	igd	NA	NA	NA	NA	NA	NA	NA	9169	164682	6	0.0024	114742697	6.12999e-09	766345	ieu-a-1239	Years of schooling || id:ieu-a-1239	TRUE	reported	igd	2	TRUE	NA	NA	0.1361	0.109	2.10098719653405
291	rs9342482	T	G	T	G	0.01264	-0.0197	0.2908	0.2493	FALSE	FALSE	FALSE	finn-b-M13_SPINSTENOSIS	6	66223843	0.0192	173851	0.306	Spinal stenosis || id:finn-b-M13_SPINSTENOSIS	Spinal stenosis	Spinal stenosis || ||	TRUE	igd	NA	NA	NA	NA	NA	NA	NA	9169	164682	6	0.00197	66223843	1.36e-10	766345	ieu-a-1239	Years of schooling || id:ieu-a-1239	TRUE	reported	igd	2	TRUE	NA	NA	0.2908	0.2908	1.7245603238217
292	rs9349956	C	A	C	A	0.01881	-0.0371	0.2398	0.08046	FALSE	FALSE	FALSE	finn-b-M13_SPINSTENOSIS	6	14718260	0.0318	173851	0.2435	Spinal stenosis || id:finn-b-M13_SPINSTENOSIS	Spinal stenosis	Spinal stenosis || ||	TRUE	igd	NA	NA	NA	NA	NA	NA	NA	9169	164682	6	0.00225	14718260	6.28058e-17	766345	ieu-a-1239	Years of schooling || id:ieu-a-1239	TRUE	reported	igd	2	TRUE	NA	NA	0.2398	0.2398	1.96967549675067
293	rs9372625	A	G	A	G	0.02383	0.0034	0.4133	0.3197	FALSE	FALSE	FALSE	finn-b-M13_SPINSTENOSIS	6	98344031	0.0179	173851	0.8484	Spinal stenosis || id:finn-b-M13_SPINSTENOSIS	Spinal stenosis	Spinal stenosis || ||	TRUE	igd	NA	NA	NA	NA	NA	NA	NA	9169	164682	6	0.00176	98344031	6.75927e-42	766345	ieu-a-1239	Years of schooling || id:ieu-a-1239	TRUE	reported	igd	2	TRUE	NA	NA	0.4133	0.4133	1.54072394412497
294	rs9384679	T	C	T	C	-0.00959	-0.0145	0.4082	0.4212	FALSE	FALSE	FALSE	finn-b-M13_SPINSTENOSIS	6	108864419	0.0169	173851	0.3897	Spinal stenosis || id:finn-b-M13_SPINSTENOSIS	Spinal stenosis	Spinal stenosis || ||	TRUE	igd	NA	NA	NA	NA	NA	NA	NA	9169	164682	6	0.00176	108864419	4.88e-08	766345	ieu-a-1239	Years of schooling || id:ieu-a-1239	TRUE	reported	igd	2	TRUE	NA	NA	0.4082	0.4082	1.54072394412497
295	rs9386319	G	A	G	A	0.00991	-0.0064	0.4269	0.4106	FALSE	FALSE	FALSE	finn-b-M13_SPINSTENOSIS	6	96566419	0.0169	173851	0.706401	Spinal stenosis || id:finn-b-M13_SPINSTENOSIS	Spinal stenosis	Spinal stenosis || ||	TRUE	igd	NA	NA	NA	NA	NA	NA	NA	9169	164682	6	0.00174	96566419	1.26999e-08	766345	ieu-a-1239	Years of schooling || id:ieu-a-1239	TRUE	reported	igd	2	TRUE	NA	NA	0.4269	0.4269	1.52321571748719
296	rs9436866	C	A	C	A	0.01882	-4e-04	0.09524	0.1179	FALSE	FALSE	FALSE	finn-b-M13_SPINSTENOSIS	1	69427576	0.0258	173851	0.9884	Spinal stenosis || id:finn-b-M13_SPINSTENOSIS	Spinal stenosis	Spinal stenosis || ||	TRUE	igd	NA	NA	NA	NA	NA	NA	NA	9169	164682	1	0.00289	69427576	7.45075e-11	766345	ieu-a-1239	Years of schooling || id:ieu-a-1239	TRUE	reported	igd	2	TRUE	NA	NA	0.09524	0.09524	2.52993874915975
297	rs9503598	A	G	A	G	0.01079	-0.015	0.4388	0.4077	FALSE	FALSE	FALSE	finn-b-M13_SPINSTENOSIS	6	3446263	0.0169	173851	0.3757	Spinal stenosis || id:finn-b-M13_SPINSTENOSIS	Spinal stenosis	Spinal stenosis || ||	TRUE	igd	NA	NA	NA	NA	NA	NA	NA	9169	164682	6	0.00171	3446263	3.11997e-10	766345	ieu-a-1239	Years of schooling || id:ieu-a-1239	TRUE	reported	igd	2	TRUE	NA	NA	0.4388	0.4388	1.49695337753051
298	rs9529119	G	C	G	C	-0.01295	-0.0212	0.8027	0.71	FALSE	TRUE	FALSE	finn-b-M13_SPINSTENOSIS	13	31783977	0.0184	173851	0.2482	Spinal stenosis || id:finn-b-M13_SPINSTENOSIS	Spinal stenosis	Spinal stenosis || ||	TRUE	igd	NA	NA	NA	NA	NA	NA	NA	9169	164682	13	0.00204	31783977	2.13e-10	766345	ieu-a-1239	Years of schooling || id:ieu-a-1239	TRUE	reported	igd	2	TRUE	NA	NA	0.1973	0.29	1.78583911705394
299	rs9556958	T	C	T	C	-0.0108	0.0224	0.5289	0.5579	FALSE	FALSE	FALSE	finn-b-M13_SPINSTENOSIS	13	99100046	0.017	173851	0.1856	Spinal stenosis || id:finn-b-M13_SPINSTENOSIS	Spinal stenosis	Spinal stenosis || ||	TRUE	igd	NA	NA	NA	NA	NA	NA	NA	9169	164682	13	0.0017	99100046	2.38002e-10	766345	ieu-a-1239	Years of schooling || id:ieu-a-1239	TRUE	reported	igd	2	TRUE	NA	NA	0.4711	0.4421	1.48819926421162
300	rs9616906	A	G	A	G	0.01497	-0.0227	0.4235	0.42	FALSE	FALSE	FALSE	finn-b-M13_SPINSTENOSIS	22	51104680	0.0169	173851	0.1786	Spinal stenosis || id:finn-b-M13_SPINSTENOSIS	Spinal stenosis	Spinal stenosis || ||	TRUE	igd	NA	NA	NA	NA	NA	NA	NA	9169	164682	22	0.00172	51104680	2.92012e-18	766345	ieu-a-1239	Years of schooling || id:ieu-a-1239	TRUE	reported	igd	2	TRUE	NA	NA	0.4235	0.4235	1.5057074908494
301	rs9679654	C	T	C	T	0.01042	-0.0114	0.4847	0.406	FALSE	FALSE	FALSE	finn-b-M13_SPINSTENOSIS	2	61836773	0.017	173851	0.5011	Spinal stenosis || id:finn-b-M13_SPINSTENOSIS	Spinal stenosis	Spinal stenosis || ||	TRUE	igd	NA	NA	NA	NA	NA	NA	NA	9169	164682	2	0.00172	61836773	1.29e-09	766345	ieu-a-1239	Years of schooling || id:ieu-a-1239	TRUE	reported	igd	2	TRUE	NA	NA	0.4847	0.4847	1.5057074908494
302	rs969512	T	A	T	A	0.01249	0.0042	0.2959	0.3751	FALSE	TRUE	FALSE	finn-b-M13_SPINSTENOSIS	4	147872742	0.0172	173851	0.8073	Spinal stenosis || id:finn-b-M13_SPINSTENOSIS	Spinal stenosis	Spinal stenosis || ||	TRUE	igd	NA	NA	NA	NA	NA	NA	NA	9169	164682	4	0.00179	147872742	3.22033e-12	766345	ieu-a-1239	Years of schooling || id:ieu-a-1239	TRUE	reported	igd	2	TRUE	NA	NA	0.2959	0.2959	1.56698628408164
303	rs9704097	A	C	A	C	-0.0103	-0.0013	0.4728	0.5015	FALSE	FALSE	FALSE	finn-b-M13_SPINSTENOSIS	11	24980643	0.0166	173851	0.9361	Spinal stenosis || id:finn-b-M13_SPINSTENOSIS	Spinal stenosis	Spinal stenosis || ||	TRUE	igd	NA	NA	NA	NA	NA	NA	NA	9169	164682	11	0.00171	24980643	1.61002e-09	766345	ieu-a-1239	Years of schooling || id:ieu-a-1239	TRUE	reported	igd	2	TRUE	NA	NA	0.4728	0.4728	1.49695337753051
304	rs9882532	C	T	C	T	-0.01208	0.0107	0.3639	0.3544	FALSE	FALSE	FALSE	finn-b-M13_SPINSTENOSIS	3	16865845	0.0174	173851	0.536701	Spinal stenosis || id:finn-b-M13_SPINSTENOSIS	Spinal stenosis	Spinal stenosis || ||	TRUE	igd	NA	NA	NA	NA	NA	NA	NA	9169	164682	3	0.00177	16865845	8.16959e-12	766345	ieu-a-1239	Years of schooling || id:ieu-a-1239	TRUE	reported	igd	2	TRUE	NA	NA	0.3639	0.3639	1.54947805744386
305	rs9914918	A	G	A	G	0.01155	-0.0276	0.2823	0.274	FALSE	FALSE	FALSE	finn-b-M13_SPINSTENOSIS	17	46962021	0.0187	173851	0.1413	Spinal stenosis || id:finn-b-M13_SPINSTENOSIS	Spinal stenosis	Spinal stenosis || ||	TRUE	igd	NA	NA	NA	NA	NA	NA	NA	9169	164682	17	0.00189	46962021	8.9e-10	766345	ieu-a-1239	Years of schooling || id:ieu-a-1239	TRUE	reported	igd	2	TRUE	NA	NA	0.2823	0.2823	1.65452741727056
306	rs9933256	G	A	G	A	-0.01134	0.0045	0.4082	0.4902	FALSE	FALSE	FALSE	finn-b-M13_SPINSTENOSIS	16	1246748	0.0167	173851	0.7863	Spinal stenosis || id:finn-b-M13_SPINSTENOSIS	Spinal stenosis	Spinal stenosis || ||	TRUE	igd	NA	NA	NA	NA	NA	NA	NA	9169	164682	16	0.00172	1246748	4.56983e-11	766345	ieu-a-1239	Years of schooling || id:ieu-a-1239	TRUE	reported	igd	2	TRUE	NA	NA	0.4082	0.4082	1.5057074908494
307	rs9936270	T	C	T	C	-0.0136	-0.0346	0.3078	0.236	FALSE	FALSE	FALSE	finn-b-M13_SPINSTENOSIS	16	12215741	0.0197	173851	0.0787209	Spinal stenosis || id:finn-b-M13_SPINSTENOSIS	Spinal stenosis	Spinal stenosis || ||	TRUE	igd	NA	NA	NA	NA	NA	NA	NA	9169	164682	16	0.00198	12215741	6.42984e-12	766345	ieu-a-1239	Years of schooling || id:ieu-a-1239	TRUE	reported	igd	2	TRUE	NA	NA	0.3078	0.3078	1.73331443714059
308	rs9938678	T	A	T	A	0.01355	0.0042	0.2432	0.1474	FALSE	TRUE	FALSE	finn-b-M13_SPINSTENOSIS	16	61503635	0.0236	173851	0.8594	Spinal stenosis || id:finn-b-M13_SPINSTENOSIS	Spinal stenosis	Spinal stenosis || ||	TRUE	igd	NA	NA	NA	NA	NA	NA	NA	9169	164682	16	0.00205	61503635	4.12003e-11	766345	ieu-a-1239	Years of schooling || id:ieu-a-1239	TRUE	reported	igd	2	TRUE	NA	NA	0.2432	0.2432	1.79459323037283
309	rs9964724	T	C	T	C	0.01978	-0.0306	0.6599	0.743	FALSE	FALSE	FALSE	finn-b-M13_SPINSTENOSIS	18	35159124	0.019	173851	0.1074	Spinal stenosis || id:finn-b-M13_SPINSTENOSIS	Spinal stenosis	Spinal stenosis || ||	TRUE	igd	NA	NA	NA	NA	NA	NA	NA	9169	164682	18	0.00183	35159124	2.66011e-27	766345	ieu-a-1239	Years of schooling || id:ieu-a-1239	TRUE	reported	igd	2	TRUE	NA	NA	0.3401	0.257	1.60200273735721
310	rs9995567	A	G	A	G	0.00998	-0.038	0.3827	0.3277	FALSE	FALSE	FALSE	finn-b-M13_SPINSTENOSIS	4	163698499	0.0178	173851	0.0326701	Spinal stenosis || id:finn-b-M13_SPINSTENOSIS	Spinal stenosis	Spinal stenosis || ||	TRUE	igd	NA	NA	NA	NA	NA	NA	NA	9169	164682	4	0.00178	163698499	1.93001e-08	766345	ieu-a-1239	Years of schooling || id:ieu-a-1239	TRUE	reported	igd	2	TRUE	NA	NA	0.3827	0.3827	1.55823217076275
[truncated: 5 more columns]
