# Supplementary material for: Evaluating the causal relationship between five modifiable factors and the risk of spinal stenosis: a multivariable Mendelian randomization analysis
Source: PeerJ. 2023 Mar 21;11:e15087. doi: 10.7717/peerj.15087 (PMC10038083; doi:10.7717/peerj.15087)
Supplement: Supplemental Information 2 [file peerj-11-15087-s002.zip › RAW_data_csv_files/Length-of-mobile-phone-use_Spinal-stenosis.csv]

	SNP	effect_allele.exposure	other_allele.exposure	effect_allele.outcome	other_allele.outcome	beta.exposure	beta.outcome	eaf.exposure	eaf.outcome	remove	palindromic	ambiguous	id.outcome	chr	pos	se.outcome	samplesize.outcome	pval.outcome	outcome	originalname.outcome	outcome.deprecated	mr_keep.outcome	data_source.outcome	proxy.outcome	target_snp.outcome	proxy_snp.outcome	target_a1.outcome	target_a2.outcome	proxy_a1.outcome	proxy_a2.outcome	ncase.outcome	ncontrol.outcome	pval.exposure	chr.exposure	pos.exposure	se.exposure	samplesize.exposure	id.exposure	exposure	mr_keep.exposure	pval_origin.exposure	data_source.exposure	action	mr_keep	ncase.exposure	ncontrol.exposure	maf.exposure	maf.outcome	SD.exposure
1	rs10107145	G	A	G	A	-0.0182426	-0.0288	0.545254	0.4303	FALSE	FALSE	FALSE	finn-b-M13_SPINSTENOSIS	8	10758213	0.0272	173851	0.2885	Spinal stenosis || id:finn-b-M13_SPINSTENOSIS	Spinal stenosis	Spinal stenosis || ||	TRUE	igd	NA	NA	NA	NA	NA	NA	NA	9169	164682	1.7e-10	8	10758213	0.0028565	456972	ukb-b-4094	Length of mobile phone use || id:ukb-b-4094	TRUE	reported	igd	2	TRUE	NA	NA	0.454746	0.545254	1.93098554879807
2	rs10807124	A	G	A	G	-0.017611	-0.0221	0.2743	0.4733	FALSE	FALSE	FALSE	finn-b-M13_SPINSTENOSIS	6	33404064	0.0173	173851	0.2007	Spinal stenosis || id:finn-b-M13_SPINSTENOSIS	Spinal stenosis	Spinal stenosis || ||	TRUE	igd	NA	NA	NA	NA	NA	NA	NA	9169	164682	3.09999e-08	6	33404064	0.00318245	456972	ukb-b-4094	Length of mobile phone use || id:ukb-b-4094	TRUE	reported	igd	2	TRUE	NA	NA	0.2743	0.2743	2.15132678444685
3	rs10828247	G	A	G	A	0.0172939	0.0221	0.343628	0.3238	FALSE	FALSE	FALSE	finn-b-M13_SPINSTENOSIS	10	21822856	0.0178	173851	0.2151	Spinal stenosis || id:finn-b-M13_SPINSTENOSIS	Spinal stenosis	Spinal stenosis || ||	TRUE	igd	NA	NA	NA	NA	NA	NA	NA	9169	164682	7.39997e-09	10	21822856	0.00299121	456972	ukb-b-4094	Length of mobile phone use || id:ukb-b-4094	TRUE	reported	igd	2	TRUE	NA	NA	0.343628	0.343628	2.02204911024691
4	rs11229008	A	G	A	G	-0.03269	-0.0229	0.062576	0.0349	FALSE	FALSE	FALSE	finn-b-M13_SPINSTENOSIS	11	57118840	0.0474	173851	0.6295	Spinal stenosis || id:finn-b-M13_SPINSTENOSIS	Spinal stenosis	Spinal stenosis || ||	TRUE	igd	NA	NA	NA	NA	NA	NA	NA	9169	164682	3.89996e-08	11	57118840	0.0059464	456972	ukb-b-4094	Length of mobile phone use || id:ukb-b-4094	TRUE	reported	igd	2	TRUE	NA	NA	0.062576	0.062576	4.01974880706209
5	rs11236714	T	C	T	C	-0.0201455	0.0484	0.196112	0.1609	FALSE	FALSE	FALSE	finn-b-M13_SPINSTENOSIS	11	70424559	0.0227	173851	0.0328201	Spinal stenosis || id:finn-b-M13_SPINSTENOSIS	Spinal stenosis	Spinal stenosis || ||	TRUE	igd	NA	NA	NA	NA	NA	NA	NA	9169	164682	1.79999e-08	11	70424559	0.00358029	456972	ukb-b-4094	Length of mobile phone use || id:ukb-b-4094	TRUE	reported	igd	2	TRUE	NA	NA	0.196112	0.196112	2.42026544740286
6	rs11655813	T	C	T	C	0.0180482	0.0132	0.355002	0.3463	FALSE	FALSE	FALSE	finn-b-M13_SPINSTENOSIS	17	2121745	0.0174	173851	0.4492	Spinal stenosis || id:finn-b-M13_SPINSTENOSIS	Spinal stenosis	Spinal stenosis || ||	TRUE	igd	TRUE	rs11655813	rs9897624	T	C	G	A	9169	164682	1.2e-09	17	2119101	0.00296548	456972	ukb-b-4094	Length of mobile phone use || id:ukb-b-4094	TRUE	reported	igd	2	TRUE	NA	NA	0.355002	0.355002	2.00465570637133
7	rs11682846	T	C	T	C	-0.0174897	0.0042	0.4851	0.526	FALSE	FALSE	FALSE	finn-b-M13_SPINSTENOSIS	2	157008703	0.0167	173851	0.8025	Spinal stenosis || id:finn-b-M13_SPINSTENOSIS	Spinal stenosis	Spinal stenosis || ||	TRUE	igd	NA	NA	NA	NA	NA	NA	NA	9169	164682	9.90011e-10	2	157008703	0.0028617	456972	ukb-b-4094	Length of mobile phone use || id:ukb-b-4094	TRUE	reported	igd	2	TRUE	NA	NA	0.4851	0.474	1.93450073341343
8	rs12145998	T	C	T	C	-0.0192764	-0.0165	0.2656	0.2186	FALSE	FALSE	FALSE	finn-b-M13_SPINSTENOSIS	1	204969419	0.0203	173851	0.4181	Spinal stenosis || id:finn-b-M13_SPINSTENOSIS	Spinal stenosis	Spinal stenosis || ||	TRUE	igd	NA	NA	NA	NA	NA	NA	NA	9169	164682	2.90001e-09	1	204969419	0.0032479	456972	ukb-b-4094	Length of mobile phone use || id:ukb-b-4094	TRUE	reported	igd	2	TRUE	NA	NA	0.2656	0.2656	2.19557079080737
9	rs12437348	A	G	A	G	0.0171814	0.0171	0.70999	0.7562	FALSE	FALSE	FALSE	finn-b-M13_SPINSTENOSIS	14	36606550	0.0195	173851	0.379	Spinal stenosis || id:finn-b-M13_SPINSTENOSIS	Spinal stenosis	Spinal stenosis || ||	TRUE	igd	NA	NA	NA	NA	NA	NA	NA	9169	164682	4.20001e-08	14	36606550	0.00313514	456972	ukb-b-4094	Length of mobile phone use || id:ukb-b-4094	TRUE	reported	igd	2	TRUE	NA	NA	0.29001	0.2438	2.11934536441757
10	rs1320650	A	T	A	T	0.0170678	0.0133	0.366862	0.4185	FALSE	TRUE	FALSE	finn-b-M13_SPINSTENOSIS	11	115788307	0.0169	173851	0.4312	Spinal stenosis || id:finn-b-M13_SPINSTENOSIS	Spinal stenosis	Spinal stenosis || ||	TRUE	igd	NA	NA	NA	NA	NA	NA	NA	9169	164682	7.19996e-09	11	115788307	0.00294939	456972	ukb-b-4094	Length of mobile phone use || id:ukb-b-4094	TRUE	reported	igd	2	TRUE	NA	NA	0.366862	0.366862	1.99377891397499
11	rs13266457	T	C	T	C	-0.0171077	-0.0371	0.329512	0.3181	FALSE	FALSE	FALSE	finn-b-M13_SPINSTENOSIS	8	106086786	0.0179	173851	0.0380601	Spinal stenosis || id:finn-b-M13_SPINSTENOSIS	Spinal stenosis	Spinal stenosis || ||	TRUE	igd	NA	NA	NA	NA	NA	NA	NA	9169	164682	1.7e-08	8	106086786	0.00303105	456972	ukb-b-4094	Length of mobile phone use || id:ukb-b-4094	TRUE	reported	igd	2	TRUE	NA	NA	0.329512	0.329512	2.04898083237683
12	rs1512142	A	G	A	G	-0.0165422	0.0062	0.442868	0.4516	FALSE	FALSE	FALSE	finn-b-M13_SPINSTENOSIS	4	47004305	0.0167	173851	0.7113	Spinal stenosis || id:finn-b-M13_SPINSTENOSIS	Spinal stenosis	Spinal stenosis || ||	TRUE	igd	NA	NA	NA	NA	NA	NA	NA	9169	164682	8.30004e-09	4	47004305	0.00287071	456972	ukb-b-4094	Length of mobile phone use || id:ukb-b-4094	TRUE	reported	igd	2	TRUE	NA	NA	0.442868	0.442868	1.94059146675656
13	rs17156711	G	A	G	A	-0.0182572	-0.0204	0.298611	0.268	FALSE	FALSE	FALSE	finn-b-M13_SPINSTENOSIS	5	103924699	0.0189	173851	0.2804	Spinal stenosis || id:finn-b-M13_SPINSTENOSIS	Spinal stenosis	Spinal stenosis || ||	TRUE	igd	NA	NA	NA	NA	NA	NA	NA	9169	164682	4.09996e-09	5	103924699	0.00310547	456972	ukb-b-4094	Length of mobile phone use || id:ukb-b-4094	TRUE	reported	igd	2	TRUE	NA	NA	0.298611	0.298611	2.09928853219883
14	rs17374152	G	A	G	A	-0.0194639	-0.0031	0.238614	0.1962	FALSE	FALSE	FALSE	finn-b-M13_SPINSTENOSIS	5	93236948	0.021	173851	0.8816	Spinal stenosis || id:finn-b-M13_SPINSTENOSIS	Spinal stenosis	Spinal stenosis || ||	TRUE	igd	NA	NA	NA	NA	NA	NA	NA	9169	164682	5.30005e-09	5	93236948	0.00333369	456972	ukb-b-4094	Length of mobile phone use || id:ukb-b-4094	TRUE	reported	igd	2	TRUE	NA	NA	0.238614	0.238614	2.25356457699025
15	rs1892417	C	T	C	T	0.0261752	0.0192	0.228705	0.2299	FALSE	FALSE	FALSE	finn-b-M13_SPINSTENOSIS	1	41779673	0.0198	173851	0.3322	Spinal stenosis || id:finn-b-M13_SPINSTENOSIS	Spinal stenosis	Spinal stenosis || ||	TRUE	igd	NA	NA	NA	NA	NA	NA	NA	9169	164682	1.29987e-14	1	41779673	0.00339829	456972	ukb-b-4094	Length of mobile phone use || id:ukb-b-4094	TRUE	reported	igd	2	TRUE	NA	NA	0.228705	0.228705	2.29723398586557
16	rs2161220	A	G	A	G	0.020678	-0.0054	0.247775	0.1889	FALSE	FALSE	FALSE	finn-b-M13_SPINSTENOSIS	5	80241904	0.0213	173851	0.7979	Spinal stenosis || id:finn-b-M13_SPINSTENOSIS	Spinal stenosis	Spinal stenosis || ||	TRUE	igd	NA	NA	NA	NA	NA	NA	NA	9169	164682	4e-10	5	80241904	0.00330612	456972	ukb-b-4094	Length of mobile phone use || id:ukb-b-4094	TRUE	reported	igd	2	TRUE	NA	NA	0.247775	0.247775	2.23492733855848
18	rs28713780	C	T	C	T	-0.0169264	-0.0174	0.64133	0.706	FALSE	FALSE	FALSE	finn-b-M13_SPINSTENOSIS	7	3321415	0.0184	173851	0.344	Spinal stenosis || id:finn-b-M13_SPINSTENOSIS	Spinal stenosis	Spinal stenosis || ||	TRUE	igd	NA	NA	NA	NA	NA	NA	NA	9169	164682	1.09999e-08	7	3321415	0.00296068	456972	ukb-b-4094	Length of mobile phone use || id:ukb-b-4094	TRUE	reported	igd	2	TRUE	NA	NA	0.35867	0.294	2.00141092057255
19	rs344868	T	C	T	C	0.0182437	0.0123	0.246686	0.295	FALSE	FALSE	FALSE	finn-b-M13_SPINSTENOSIS	2	140095800	0.0183	173851	0.4998	Spinal stenosis || id:finn-b-M13_SPINSTENOSIS	Spinal stenosis	Spinal stenosis || ||	TRUE	igd	NA	NA	NA	NA	NA	NA	NA	9169	164682	3.2e-08	2	140095800	0.00330055	456972	ukb-b-4094	Length of mobile phone use || id:ukb-b-4094	TRUE	reported	igd	2	TRUE	NA	NA	0.246686	0.246686	2.2311620350378
20	rs359265	A	G	A	G	0.0210087	0.0329	0.606832	0.6286	FALSE	FALSE	FALSE	finn-b-M13_SPINSTENOSIS	2	60456410	0.0172	173851	0.0560196	Spinal stenosis || id:finn-b-M13_SPINSTENOSIS	Spinal stenosis	Spinal stenosis || ||	TRUE	igd	NA	NA	NA	NA	NA	NA	NA	9169	164682	6.4003e-13	2	60456410	0.00292138	456972	ukb-b-4094	Length of mobile phone use || id:ukb-b-4094	TRUE	reported	igd	2	TRUE	NA	NA	0.393168	0.3714	1.97484423684499
21	rs6063374	G	A	G	A	0.0293938	-0.0146	0.780632	0.792	FALSE	FALSE	FALSE	finn-b-M13_SPINSTENOSIS	20	47832997	0.0205	173851	0.4766	Spinal stenosis || id:finn-b-M13_SPINSTENOSIS	Spinal stenosis	Spinal stenosis || ||	TRUE	igd	NA	NA	NA	NA	NA	NA	NA	9169	164682	1e-17	20	47832997	0.00343028	456972	ukb-b-4094	Length of mobile phone use || id:ukb-b-4094	TRUE	reported	igd	2	TRUE	NA	NA	0.219368	0.208	2.31885913122039
22	rs6131703	G	A	G	A	-0.0175428	-0.0135	0.386407	0.3949	FALSE	FALSE	FALSE	finn-b-M13_SPINSTENOSIS	20	15754684	0.017	173851	0.4287	Spinal stenosis || id:finn-b-M13_SPINSTENOSIS	Spinal stenosis	Spinal stenosis || ||	TRUE	igd	NA	NA	NA	NA	NA	NA	NA	9169	164682	1.89998e-09	20	15754684	0.00291888	456972	ukb-b-4094	Length of mobile phone use || id:ukb-b-4094	TRUE	reported	igd	2	TRUE	NA	NA	0.386407	0.386407	1.97315424424146
24	rs6780051	T	G	T	G	0.0396786	0.0666	0.058017	0.03645	FALSE	FALSE	FALSE	finn-b-M13_SPINSTENOSIS	3	56193150	0.0446	173851	0.1358	Spinal stenosis || id:finn-b-M13_SPINSTENOSIS	Spinal stenosis	Spinal stenosis || ||	TRUE	igd	NA	NA	NA	NA	NA	NA	NA	9169	164682	6.89922e-11	3	56193150	0.00608299	456972	ukb-b-4094	Length of mobile phone use || id:ukb-b-4094	TRUE	reported	igd	2	TRUE	NA	NA	0.058017	0.058017	4.11208324294878
25	rs77878475	A	T	A	T	-0.0317881	-0.0139	0.084173	0.09785	FALSE	TRUE	FALSE	finn-b-M13_SPINSTENOSIS	16	18058548	0.0288	173851	0.628801	Spinal stenosis || id:finn-b-M13_SPINSTENOSIS	Spinal stenosis	Spinal stenosis || ||	TRUE	igd	NA	NA	NA	NA	NA	NA	NA	9169	164682	2.1e-09	16	18058548	0.00530701	456972	ukb-b-4094	Length of mobile phone use || id:ukb-b-4094	TRUE	reported	igd	2	TRUE	NA	NA	0.084173	0.084173	3.58752305875262
26	rs78166132	C	T	C	T	-0.0305197	0.0231	0.093501	0.1169	FALSE	FALSE	FALSE	finn-b-M13_SPINSTENOSIS	5	161239986	0.0261	173851	0.3762	Spinal stenosis || id:finn-b-M13_SPINSTENOSIS	Spinal stenosis	Spinal stenosis || ||	TRUE	igd	NA	NA	NA	NA	NA	NA	NA	9169	164682	4.90004e-10	5	161239986	0.00490418	456972	ukb-b-4094	Length of mobile phone use || id:ukb-b-4094	TRUE	reported	igd	2	TRUE	NA	NA	0.093501	0.093501	3.31521117055996
27	rs7859831	T	C	T	C	-0.0230639	0.0033	0.139231	0.2011	FALSE	FALSE	FALSE	finn-b-M13_SPINSTENOSIS	9	126205754	0.0208	173851	0.8738	Spinal stenosis || id:finn-b-M13_SPINSTENOSIS	Spinal stenosis	Spinal stenosis || ||	TRUE	igd	NA	NA	NA	NA	NA	NA	NA	9169	164682	2.1e-08	9	126205754	0.00411641	456972	ukb-b-4094	Length of mobile phone use || id:ukb-b-4094	TRUE	reported	igd	2	TRUE	NA	NA	0.139231	0.139231	2.78268098124554
28	rs8014346	A	G	A	G	0.0188371	0.0107	0.534673	0.5152	FALSE	FALSE	FALSE	finn-b-M13_SPINSTENOSIS	14	46832002	0.0167	173851	0.5206	Spinal stenosis || id:finn-b-M13_SPINSTENOSIS	Spinal stenosis	Spinal stenosis || ||	TRUE	igd	NA	NA	NA	NA	NA	NA	NA	9169	164682	3.69999e-11	14	46832002	0.00284764	456972	ukb-b-4094	Length of mobile phone use || id:ukb-b-4094	TRUE	reported	igd	2	TRUE	NA	NA	0.465327	0.4848	1.92499621501115
29	rs849527	G	A	G	A	-0.0162815	-0.0383	0.546604	0.5805	FALSE	FALSE	FALSE	finn-b-M13_SPINSTENOSIS	2	206592525	0.0169	173851	0.0238798	Spinal stenosis || id:finn-b-M13_SPINSTENOSIS	Spinal stenosis	Spinal stenosis || ||	TRUE	igd	NA	NA	NA	NA	NA	NA	NA	9169	164682	1.5e-08	2	206592525	0.00287842	456972	ukb-b-4094	Length of mobile phone use || id:ukb-b-4094	TRUE	reported	igd	2	TRUE	NA	NA	0.453396	0.4195	1.94580340394586
30	rs853946	T	C	T	C	0.0160079	2e-04	0.468166	0.371	FALSE	FALSE	FALSE	finn-b-M13_SPINSTENOSIS	10	120166472	0.0173	173851	0.9901	Spinal stenosis || id:finn-b-M13_SPINSTENOSIS	Spinal stenosis	Spinal stenosis || ||	TRUE	igd	NA	NA	NA	NA	NA	NA	NA	9169	164682	1.79999e-08	10	120166472	0.00284286	456972	ukb-b-4094	Length of mobile phone use || id:ukb-b-4094	TRUE	reported	igd	2	TRUE	NA	NA	0.468166	0.468166	1.92176494915319
31	rs9896202	C	T	C	T	-0.0209348	-0.0531	0.497709	0.4723	FALSE	FALSE	FALSE	finn-b-M13_SPINSTENOSIS	17	77778227	0.0167	173851	0.00147099	Spinal stenosis || id:finn-b-M13_SPINSTENOSIS	Spinal stenosis	Spinal stenosis || ||	TRUE	igd	NA	NA	NA	NA	NA	NA	NA	9169	164682	1.9002e-13	17	77778227	0.00284534	456972	ukb-b-4094	Length of mobile phone use || id:ukb-b-4094	TRUE	reported	igd	2	TRUE	NA	NA	0.497709	0.497709	1.9234414218159
[truncated: 5 more columns]
