# Supplementary material for: Evaluating the causal relationship between five modifiable factors and the risk of spinal stenosis: a multivariable Mendelian randomization analysis
Source: PeerJ. 2023 Mar 21;11:e15087. doi: 10.7717/peerj.15087 (PMC10038083; doi:10.7717/peerj.15087)
Supplement: Supplemental Information 2 [file peerj-11-15087-s002.zip › RAW_data_csv_files/Smorking_Spinal-stenosis.csv]

	SNP	effect_allele.exposure	other_allele.exposure	effect_allele.outcome	other_allele.outcome	beta.exposure	beta.outcome	eaf.exposure	eaf.outcome	remove	palindromic	ambiguous	id.outcome	chr	pos	se.outcome	samplesize.outcome	pval.outcome	outcome	originalname.outcome	outcome.deprecated	mr_keep.outcome	data_source.outcome	proxy.outcome	target_snp.outcome	proxy_snp.outcome	target_a1.outcome	target_a2.outcome	proxy_a1.outcome	proxy_a2.outcome	ncase.outcome	ncontrol.outcome	chr.exposure	pos.exposure	se.exposure	pval.exposure	samplesize.exposure	id.exposure	exposure	mr_keep.exposure	pval_origin.exposure	data_source.exposure	action	mr_keep	ncase.exposure	ncontrol.exposure	maf.exposure	maf.outcome	SD.exposure
1	rs10001365	A	G	A	G	-0.0249918	0.002	0.405	0.4232	FALSE	FALSE	FALSE	finn-b-M13_SPINSTENOSIS	4	147797214	0.0169	173851	0.9056	Spinal stenosis || id:finn-b-M13_SPINSTENOSIS	Spinal stenosis	Spinal stenosis || ||	TRUE	igd	NA	NA	NA	NA	NA	NA	NA	9169	164682	4	147797214	0.00364155	6.64967e-12	607291	ieu-b-4877	smoking initiation || id:ieu-b-4877	TRUE	reported	igd	2	TRUE	311629	321173	0.405	0.405	2.83781905065503
2	rs10114490	A	G	A	G	-0.0255148	-0.0279	0.198	0.2567	FALSE	FALSE	FALSE	finn-b-M13_SPINSTENOSIS	9	11071160	0.019	173851	0.1419	Spinal stenosis || id:finn-b-M13_SPINSTENOSIS	Spinal stenosis	Spinal stenosis || ||	TRUE	igd	TRUE	rs10114490	rs7870606	A	G	G	A	9169	164682	9	11070165	0.00453171	1.81001e-08	607291	ieu-b-4877	smoking initiation || id:ieu-b-4877	TRUE	reported	igd	2	TRUE	311629	321173	0.198	0.198	3.53151074955552
3	rs10159545	G	C	G	C	0.0262501	0.0016	0.375	0.3627	FALSE	TRUE	FALSE	finn-b-M13_SPINSTENOSIS	10	21766969	0.0173	173851	0.9258	Spinal stenosis || id:finn-b-M13_SPINSTENOSIS	Spinal stenosis	Spinal stenosis || ||	TRUE	igd	NA	NA	NA	NA	NA	NA	NA	9169	164682	10	21766969	0.00372727	1.83992e-12	607291	ieu-b-4877	smoking initiation || id:ieu-b-4877	TRUE	reported	igd	2	TRUE	311629	321173	0.375	0.375	2.90461968473177
4	rs10233018	G	A	G	A	0.027069	0.0155	0.503	0.5974	FALSE	FALSE	FALSE	finn-b-M13_SPINSTENOSIS	7	117523709	0.017	173851	0.3622	Spinal stenosis || id:finn-b-M13_SPINSTENOSIS	Spinal stenosis	Spinal stenosis || ||	TRUE	igd	NA	NA	NA	NA	NA	NA	NA	9169	164682	7	117523709	0.00355741	2.74979e-14	607291	ieu-b-4877	smoking initiation || id:ieu-b-4877	TRUE	reported	igd	2	TRUE	311629	321173	0.497	0.4026	2.77224969284802
5	rs10260968	A	G	A	G	-0.0203218	-0.0248	0.597	0.5662	FALSE	FALSE	FALSE	finn-b-M13_SPINSTENOSIS	7	1889773	0.0168	173851	0.1409	Spinal stenosis || id:finn-b-M13_SPINSTENOSIS	Spinal stenosis	Spinal stenosis || ||	TRUE	igd	NA	NA	NA	NA	NA	NA	NA	9169	164682	7	1889773	0.00360938	1.75001e-08	607291	ieu-b-4877	smoking initiation || id:ieu-b-4877	TRUE	reported	igd	2	TRUE	311629	321173	0.403	0.4338	2.8127493306568
6	rs10279261	A	G	A	G	-0.0214194	-0.0104	0.619	0.6415	FALSE	FALSE	FALSE	finn-b-M13_SPINSTENOSIS	7	133589846	0.0174	173851	0.5521	Spinal stenosis || id:finn-b-M13_SPINSTENOSIS	Spinal stenosis	Spinal stenosis || ||	TRUE	igd	NA	NA	NA	NA	NA	NA	NA	9169	164682	7	133589846	0.00366263	5e-09	607291	ieu-b-4877	smoking initiation || id:ieu-b-4877	TRUE	reported	igd	2	TRUE	311629	321173	0.381	0.3585	2.85424645810181
7	rs10498846	T	C	T	C	0.0206103	-0.0075	0.473	0.5156	FALSE	FALSE	FALSE	finn-b-M13_SPINSTENOSIS	6	67405337	0.0167	173851	0.6543	Spinal stenosis || id:finn-b-M13_SPINSTENOSIS	Spinal stenosis	Spinal stenosis || ||	TRUE	igd	NA	NA	NA	NA	NA	NA	NA	9169	164682	6	67405337	0.00355561	6.62003e-09	607291	ieu-b-4877	smoking initiation || id:ieu-b-4877	TRUE	reported	igd	2	TRUE	311629	321173	0.473	0.473	2.77084697304706
8	rs1050847	T	C	T	C	-0.0216231	0.0024	0.505	0.5084	FALSE	FALSE	FALSE	finn-b-M13_SPINSTENOSIS	16	87443734	0.0167	173851	0.8878	Spinal stenosis || id:finn-b-M13_SPINSTENOSIS	Spinal stenosis	Spinal stenosis || ||	TRUE	igd	NA	NA	NA	NA	NA	NA	NA	9169	164682	16	87443734	0.00358893	1.67001e-09	607291	ieu-b-4877	smoking initiation || id:ieu-b-4877	TRUE	reported	igd	2	TRUE	311629	321173	0.495	0.4916	2.79681287514036
9	rs10905461	C	T	C	T	-0.0239554	-0.0154	0.718	0.8405	FALSE	FALSE	FALSE	finn-b-M13_SPINSTENOSIS	10	8803551	0.0229	173851	0.5025	Spinal stenosis || id:finn-b-M13_SPINSTENOSIS	Spinal stenosis	Spinal stenosis || ||	TRUE	igd	NA	NA	NA	NA	NA	NA	NA	9169	164682	10	8803551	0.00414505	7.35005e-09	607291	ieu-b-4877	smoking initiation || id:ieu-b-4877	TRUE	reported	igd	2	TRUE	311629	321173	0.282	0.1595	3.23019095053415
10	rs11057005	G	A	G	A	-0.0209298	-0.028	0.43	0.5451	FALSE	FALSE	FALSE	finn-b-M13_SPINSTENOSIS	12	16748721	0.0168	173851	0.096159	Spinal stenosis || id:finn-b-M13_SPINSTENOSIS	Spinal stenosis	Spinal stenosis || ||	TRUE	igd	NA	NA	NA	NA	NA	NA	NA	9169	164682	12	16748721	0.00357892	4.84998e-09	607291	ieu-b-4877	smoking initiation || id:ieu-b-4877	TRUE	reported	igd	2	TRUE	311629	321173	0.43	0.43	2.78901219446947
11	rs11078713	G	A	G	A	-0.0201721	0.0404	0.454	0.5337	FALSE	FALSE	FALSE	finn-b-M13_SPINSTENOSIS	17	7795972	0.0168	173851	0.0162701	Spinal stenosis || id:finn-b-M13_SPINSTENOSIS	Spinal stenosis	Spinal stenosis || ||	TRUE	igd	NA	NA	NA	NA	NA	NA	NA	9169	164682	17	7795972	0.00360561	2.22998e-08	607291	ieu-b-4877	smoking initiation || id:ieu-b-4877	TRUE	reported	igd	2	TRUE	311629	321173	0.454	0.454	2.80981141196257
12	rs1154693	G	A	G	A	0.0326217	0.0528	0.856	0.7829	FALSE	FALSE	FALSE	finn-b-M13_SPINSTENOSIS	3	117804154	0.0202	173851	0.00885605	Spinal stenosis || id:finn-b-M13_SPINSTENOSIS	Spinal stenosis	Spinal stenosis || ||	TRUE	igd	NA	NA	NA	NA	NA	NA	NA	9169	164682	3	117804154	0.00491232	3.12033e-11	607291	ieu-b-4877	smoking initiation || id:ieu-b-4877	TRUE	reported	igd	2	TRUE	311629	321173	0.144	0.2171	3.82811585146812
14	rs11658881	G	A	G	A	0.0201357	-0.0089	0.418	0.385	FALSE	FALSE	FALSE	finn-b-M13_SPINSTENOSIS	17	2072949	0.0171	173851	0.603	Spinal stenosis || id:finn-b-M13_SPINSTENOSIS	Spinal stenosis	Spinal stenosis || ||	TRUE	igd	NA	NA	NA	NA	NA	NA	NA	9169	164682	17	2072949	0.00361066	2.43002e-08	607291	ieu-b-4877	smoking initiation || id:ieu-b-4877	TRUE	reported	igd	2	TRUE	311629	321173	0.418	0.418	2.81374682029303
15	rs11712680	C	A	C	A	-0.0270476	-0.0235	0.174	0.1377	FALSE	FALSE	FALSE	finn-b-M13_SPINSTENOSIS	3	75009019	0.0242	173851	0.3312	Spinal stenosis || id:finn-b-M13_SPINSTENOSIS	Spinal stenosis	Spinal stenosis || ||	TRUE	igd	NA	NA	NA	NA	NA	NA	NA	9169	164682	3	75009019	0.00457843	3.51002e-09	607291	ieu-b-4877	smoking initiation || id:ieu-b-4877	TRUE	reported	igd	2	TRUE	311629	321173	0.174	0.174	3.56791912127817
17	rs11872397	A	G	A	G	-0.0247725	-0.0765	0.252	0.2208	FALSE	FALSE	FALSE	finn-b-M13_SPINSTENOSIS	18	72535282	0.0202	173851	0.000151799	Spinal stenosis || id:finn-b-M13_SPINSTENOSIS	Spinal stenosis	Spinal stenosis || ||	TRUE	igd	NA	NA	NA	NA	NA	NA	NA	9169	164682	18	72535282	0.00409477	1.43001e-09	607291	ieu-b-4877	smoking initiation || id:ieu-b-4877	TRUE	reported	igd	2	TRUE	311629	321173	0.252	0.252	3.19100831076072
18	rs12025237	C	A	C	A	-0.0329992	-0.0094	0.124	0.1996	FALSE	FALSE	FALSE	finn-b-M13_SPINSTENOSIS	1	154205120	0.0207	173851	0.6517	Spinal stenosis || id:finn-b-M13_SPINSTENOSIS	Spinal stenosis	Spinal stenosis || ||	TRUE	igd	NA	NA	NA	NA	NA	NA	NA	9169	164682	1	154205120	0.00533915	6.52004e-10	607291	ieu-b-4877	smoking initiation || id:ieu-b-4877	TRUE	reported	igd	2	TRUE	311629	321173	0.124	0.124	4.16073968071421
19	rs12042107	C	T	C	T	-0.0222834	-0.0096	0.527	0.3833	FALSE	FALSE	FALSE	finn-b-M13_SPINSTENOSIS	1	91196176	0.0172	173851	0.574601	Spinal stenosis || id:finn-b-M13_SPINSTENOSIS	Spinal stenosis	Spinal stenosis || ||	TRUE	igd	NA	NA	NA	NA	NA	NA	NA	9169	164682	1	91196176	0.0035682	4.21998e-10	607291	ieu-b-4877	smoking initiation || id:ieu-b-4877	TRUE	reported	igd	2	TRUE	311629	321173	0.473	0.527	2.78065821876599
20	rs12112638	G	A	G	A	-0.024526	-0.0283	0.275	0.2784	FALSE	FALSE	FALSE	finn-b-M13_SPINSTENOSIS	7	69735251	0.0187	173851	0.1302	Spinal stenosis || id:finn-b-M13_SPINSTENOSIS	Spinal stenosis	Spinal stenosis || ||	TRUE	igd	NA	NA	NA	NA	NA	NA	NA	9169	164682	7	69735251	0.00404299	1.33999e-09	607291	ieu-b-4877	smoking initiation || id:ieu-b-4877	TRUE	reported	igd	2	TRUE	311629	321173	0.275	0.275	3.15065673781983
21	rs12186738	T	G	T	G	-0.0332644	0.0104	0.154	0.1437	FALSE	FALSE	FALSE	finn-b-M13_SPINSTENOSIS	5	103816655	0.0238	173851	0.6615	Spinal stenosis || id:finn-b-M13_SPINSTENOSIS	Spinal stenosis	Spinal stenosis || ||	TRUE	igd	NA	NA	NA	NA	NA	NA	NA	9169	164682	5	103816655	0.00502051	3.41979e-11	607291	ieu-b-4877	smoking initiation || id:ieu-b-4877	TRUE	reported	igd	2	TRUE	311629	321173	0.154	0.154	3.91242710439349
22	rs12333760	C	T	C	T	-0.0290467	-0.0185	0.204	0.226	FALSE	FALSE	FALSE	finn-b-M13_SPINSTENOSIS	7	99185406	0.0198	173851	0.3517	Spinal stenosis || id:finn-b-M13_SPINSTENOSIS	Spinal stenosis	Spinal stenosis || ||	TRUE	igd	NA	NA	NA	NA	NA	NA	NA	9169	164682	7	99185406	0.00480127	1.43999e-09	607291	ieu-b-4877	smoking initiation || id:ieu-b-4877	TRUE	reported	igd	2	TRUE	311629	321173	0.204	0.204	3.74157583263679
23	rs12356821	C	G	C	G	0.03937	0.043	0.14	0.1533	FALSE	TRUE	FALSE	finn-b-M13_SPINSTENOSIS	10	104563808	0.0233	173851	0.0644793	Spinal stenosis || id:finn-b-M13_SPINSTENOSIS	Spinal stenosis	Spinal stenosis || ||	TRUE	igd	NA	NA	NA	NA	NA	NA	NA	9169	164682	10	104563808	0.0050491	6.27047e-15	607291	ieu-b-4877	smoking initiation || id:ieu-b-4877	TRUE	reported	igd	2	TRUE	311629	321173	0.14	0.14	3.93470697056537
24	rs12441907	A	C	A	C	-0.0292051	0.0128	0.186	0.1846	FALSE	FALSE	FALSE	finn-b-M13_SPINSTENOSIS	15	83922387	0.0215	173851	0.5507	Spinal stenosis || id:finn-b-M13_SPINSTENOSIS	Spinal stenosis	Spinal stenosis || ||	TRUE	igd	NA	NA	NA	NA	NA	NA	NA	9169	164682	15	83922387	0.00452262	1.06001e-10	607291	ieu-b-4877	smoking initiation || id:ieu-b-4877	TRUE	reported	igd	2	TRUE	311629	321173	0.186	0.186	3.52442701456068
25	rs12474587	T	G	T	G	0.0276329	-0.0197	0.404	0.3485	FALSE	FALSE	FALSE	finn-b-M13_SPINSTENOSIS	2	162802993	0.0175	173851	0.261	Spinal stenosis || id:finn-b-M13_SPINSTENOSIS	Spinal stenosis	Spinal stenosis || ||	TRUE	igd	NA	NA	NA	NA	NA	NA	NA	9169	164682	2	162802993	0.00358234	1.24997e-14	607291	ieu-b-4877	smoking initiation || id:ieu-b-4877	TRUE	reported	igd	2	TRUE	311629	321173	0.404	0.404	2.79167736209129
26	rs12545053	G	A	G	A	0.0202808	0.0087	0.397	0.4139	FALSE	FALSE	FALSE	finn-b-M13_SPINSTENOSIS	8	65073605	0.0169	173851	0.608199	Spinal stenosis || id:finn-b-M13_SPINSTENOSIS	Spinal stenosis	Spinal stenosis || ||	TRUE	igd	NA	NA	NA	NA	NA	NA	NA	9169	164682	8	65073605	0.00363668	2.43002e-08	607291	ieu-b-4877	smoking initiation || id:ieu-b-4877	TRUE	reported	igd	2	TRUE	311629	321173	0.397	0.397	2.83402391430466
27	rs12632110	G	A	G	A	-0.0233768	-0.0351	0.647	0.7034	FALSE	FALSE	FALSE	finn-b-M13_SPINSTENOSIS	3	50224225	0.0183	173851	0.05433	Spinal stenosis || id:finn-b-M13_SPINSTENOSIS	Spinal stenosis	Spinal stenosis || ||	TRUE	igd	NA	NA	NA	NA	NA	NA	NA	9169	164682	3	50224225	0.00375292	4.78002e-10	607291	ieu-b-4877	smoking initiation || id:ieu-b-4877	TRUE	reported	igd	2	TRUE	311629	321173	0.353	0.2966	2.92460844189542
28	rs13030994	A	G	A	G	0.0360925	-0.0197	0.485	0.5705	FALSE	FALSE	FALSE	finn-b-M13_SPINSTENOSIS	2	146143090	0.0169	173851	0.2435	Spinal stenosis || id:finn-b-M13_SPINSTENOSIS	Spinal stenosis	Spinal stenosis || ||	TRUE	igd	NA	NA	NA	NA	NA	NA	NA	9169	164682	2	146143090	0.0035563	3.56041e-24	607291	ieu-b-4877	smoking initiation || id:ieu-b-4877	TRUE	reported	igd	2	TRUE	311629	321173	0.485	0.4295	2.7713846823041
29	rs13145728	C	G	C	G	-0.0232512	6e-04	0.358	0.3634	FALSE	TRUE	FALSE	finn-b-M13_SPINSTENOSIS	4	140927812	0.0173	173851	0.9739	Spinal stenosis || id:finn-b-M13_SPINSTENOSIS	Spinal stenosis	Spinal stenosis || ||	TRUE	igd	NA	NA	NA	NA	NA	NA	NA	9169	164682	4	140927812	0.00366263	2.13998e-10	607291	ieu-b-4877	smoking initiation || id:ieu-b-4877	TRUE	reported	igd	2	TRUE	311629	321173	0.358	0.358	2.85424645810181
30	rs13261666	T	G	T	G	-0.0268946	-0.056	0.522	0.5482	FALSE	FALSE	FALSE	finn-b-M13_SPINSTENOSIS	8	59814666	0.0167	173851	0.000807997	Spinal stenosis || id:finn-b-M13_SPINSTENOSIS	Spinal stenosis	Spinal stenosis || ||	TRUE	igd	NA	NA	NA	NA	NA	NA	NA	9169	164682	8	59814666	0.00355604	3.90032e-14	607291	ieu-b-4877	smoking initiation || id:ieu-b-4877	TRUE	reported	igd	2	TRUE	311629	321173	0.478	0.4518	2.77118206722174
31	rs134529	C	T	C	T	-0.019984	-0.0168	0.349	0.3313	FALSE	FALSE	FALSE	finn-b-M13_SPINSTENOSIS	22	28781758	0.0177	173851	0.3428	Spinal stenosis || id:finn-b-M13_SPINSTENOSIS	Spinal stenosis	Spinal stenosis || ||	TRUE	igd	NA	NA	NA	NA	NA	NA	NA	9169	164682	22	28781758	0.00366078	4.84998e-08	607291	ieu-b-4877	smoking initiation || id:ieu-b-4877	TRUE	reported	igd	2	TRUE	311629	321173	0.349	0.349	2.85280477386193
32	rs1385108	T	C	T	C	0.0246617	0.0303	0.239	0.2837	FALSE	FALSE	FALSE	finn-b-M13_SPINSTENOSIS	5	154839646	0.0185	173851	0.1023	Spinal stenosis || id:finn-b-M13_SPINSTENOSIS	Spinal stenosis	Spinal stenosis || ||	TRUE	igd	NA	NA	NA	NA	NA	NA	NA	9169	164682	5	154839646	0.00415673	2.99999e-09	607291	ieu-b-4877	smoking initiation || id:ieu-b-4877	TRUE	reported	igd	2	TRUE	311629	321173	0.239	0.239	3.23929304346481
33	rs1435741	A	G	A	G	0.0294151	-0.014	0.425	0.3737	FALSE	FALSE	FALSE	finn-b-M13_SPINSTENOSIS	15	47935843	0.0172	173851	0.4148	Spinal stenosis || id:finn-b-M13_SPINSTENOSIS	Spinal stenosis	Spinal stenosis || ||	TRUE	igd	NA	NA	NA	NA	NA	NA	NA	9169	164682	15	47935843	0.00359095	2.63998e-16	607291	ieu-b-4877	smoking initiation || id:ieu-b-4877	TRUE	reported	igd	2	TRUE	311629	321173	0.425	0.425	2.79838703847254
34	rs1445649	C	T	C	T	0.0239932	-0.012	0.525	0.5108	FALSE	FALSE	FALSE	finn-b-M13_SPINSTENOSIS	2	155682556	0.0167	173851	0.4712	Spinal stenosis || id:finn-b-M13_SPINSTENOSIS	Spinal stenosis	Spinal stenosis || ||	TRUE	igd	NA	NA	NA	NA	NA	NA	NA	9169	164682	2	155682556	0.00356484	1.67996e-11	607291	ieu-b-4877	smoking initiation || id:ieu-b-4877	TRUE	reported	igd	2	TRUE	311629	321173	0.475	0.4892	2.77803980847087
36	rs1565735	A	T	A	T	-0.037618	-0.0142	0.212	0.1469	FALSE	TRUE	FALSE	finn-b-M13_SPINSTENOSIS	8	27426077	0.0237	173851	0.5471	Spinal stenosis || id:finn-b-M13_SPINSTENOSIS	Spinal stenosis	Spinal stenosis || ||	TRUE	igd	NA	NA	NA	NA	NA	NA	NA	9169	164682	8	27426077	0.0044613	3.41979e-17	607291	ieu-b-4877	smoking initiation || id:ieu-b-4877	TRUE	reported	igd	2	TRUE	311629	321173	0.212	0.212	3.47664102667471
37	rs1869243	C	T	C	T	0.0197411	-0.0037	0.481	0.4912	FALSE	FALSE	FALSE	finn-b-M13_SPINSTENOSIS	3	5724536	0.0167	173851	0.8223	Spinal stenosis || id:finn-b-M13_SPINSTENOSIS	Spinal stenosis	Spinal stenosis || ||	TRUE	igd	NA	NA	NA	NA	NA	NA	NA	9169	164682	3	5724536	0.00356289	2.97002e-08	607291	ieu-b-4877	smoking initiation || id:ieu-b-4877	TRUE	reported	igd	2	TRUE	311629	321173	0.481	0.481	2.77652019535316
38	rs1899896	T	C	T	C	0.0264481	-0.011	0.286	0.2637	FALSE	FALSE	FALSE	finn-b-M13_SPINSTENOSIS	8	93201036	0.0189	173851	0.561	Spinal stenosis || id:finn-b-M13_SPINSTENOSIS	Spinal stenosis	Spinal stenosis || ||	TRUE	igd	NA	NA	NA	NA	NA	NA	NA	9169	164682	8	93201036	0.00388691	1.03992e-11	607291	ieu-b-4877	smoking initiation || id:ieu-b-4877	TRUE	reported	igd	2	TRUE	311629	321173	0.286	0.286	3.02902534530119
39	rs1971318	T	C	T	C	0.0285074	0.0845	0.141	0.1178	FALSE	FALSE	FALSE	finn-b-M13_SPINSTENOSIS	12	121389500	0.026	173851	0.00117801	Spinal stenosis || id:finn-b-M13_SPINSTENOSIS	Spinal stenosis	Spinal stenosis || ||	TRUE	igd	NA	NA	NA	NA	NA	NA	NA	9169	164682	12	121389500	0.00492533	7.05992e-09	607291	ieu-b-4877	smoking initiation || id:ieu-b-4877	TRUE	reported	igd	2	TRUE	311629	321173	0.141	0.141	3.83825439847393
40	rs2046850	T	C	T	C	-0.0248139	-0.0512	0.187	0.2753	FALSE	FALSE	FALSE	finn-b-M13_SPINSTENOSIS	1	210304319	0.0187	173851	0.00613705	Spinal stenosis || id:finn-b-M13_SPINSTENOSIS	Spinal stenosis	Spinal stenosis || ||	TRUE	igd	NA	NA	NA	NA	NA	NA	NA	9169	164682	1	210304319	0.00447842	3.02998e-08	607291	ieu-b-4877	smoking initiation || id:ieu-b-4877	TRUE	reported	igd	2	TRUE	311629	321173	0.187	0.187	3.48998245055938
41	rs2050586	C	G	C	G	-0.0205467	0.0129	0.355	0.3146	FALSE	TRUE	FALSE	finn-b-M13_SPINSTENOSIS	1	87905828	0.018	173851	0.4727	Spinal stenosis || id:finn-b-M13_SPINSTENOSIS	Spinal stenosis	Spinal stenosis || ||	TRUE	igd	NA	NA	NA	NA	NA	NA	NA	9169	164682	1	87905828	0.00370828	2.99999e-08	607291	ieu-b-4877	smoking initiation || id:ieu-b-4877	TRUE	reported	igd	2	TRUE	311629	321173	0.355	0.355	2.88982099083166
42	rs2107300	G	C	G	C	-0.027201	-0.0154	0.845	0.8508	FALSE	TRUE	FALSE	finn-b-M13_SPINSTENOSIS	2	200937901	0.0235	173851	0.5126	Spinal stenosis || id:finn-b-M13_SPINSTENOSIS	Spinal stenosis	Spinal stenosis || ||	TRUE	igd	NA	NA	NA	NA	NA	NA	NA	9169	164682	2	200937901	0.00492533	3.27002e-08	607291	ieu-b-4877	smoking initiation || id:ieu-b-4877	TRUE	reported	igd	2	TRUE	311629	321173	0.155	0.1492	3.83825439847393
43	rs2140114	T	C	T	C	-0.0232591	0.0014	0.518	0.6038	FALSE	FALSE	FALSE	finn-b-M13_SPINSTENOSIS	7	3407568	0.017	173851	0.9354	Spinal stenosis || id:finn-b-M13_SPINSTENOSIS	Spinal stenosis	Spinal stenosis || ||	TRUE	igd	NA	NA	NA	NA	NA	NA	NA	9169	164682	7	3407568	0.00373402	4.70002e-10	607291	ieu-b-4877	smoking initiation || id:ieu-b-4877	TRUE	reported	igd	2	TRUE	311629	321173	0.482	0.3962	2.90987988398536
45	rs222449	T	A	T	A	-0.0253208	-1e-04	0.793	0.7733	FALSE	TRUE	FALSE	finn-b-M13_SPINSTENOSIS	6	52916062	0.0199	173851	0.997	Spinal stenosis || id:finn-b-M13_SPINSTENOSIS	Spinal stenosis	Spinal stenosis || ||	TRUE	igd	NA	NA	NA	NA	NA	NA	NA	9169	164682	6	52916062	0.00442796	1.07999e-08	607291	ieu-b-4877	smoking initiation || id:ieu-b-4877	TRUE	reported	igd	2	TRUE	311629	321173	0.207	0.2267	3.45065953880585
46	rs2378662	A	G	A	G	0.0209482	0.016	0.556	0.5633	FALSE	FALSE	FALSE	finn-b-M13_SPINSTENOSIS	9	86707289	0.0168	173851	0.3408	Spinal stenosis || id:finn-b-M13_SPINSTENOSIS	Spinal stenosis	Spinal stenosis || ||	TRUE	igd	NA	NA	NA	NA	NA	NA	NA	9169	164682	9	86707289	0.00356645	4.15997e-09	607291	ieu-b-4877	smoking initiation || id:ieu-b-4877	TRUE	reported	igd	2	TRUE	311629	321173	0.444	0.4367	2.77929446340395
47	rs240963	C	T	C	T	-0.0410444	0.0226	0.836	0.8005	FALSE	FALSE	FALSE	finn-b-M13_SPINSTENOSIS	6	111644332	0.0209	173851	0.2793	Spinal stenosis || id:finn-b-M13_SPINSTENOSIS	Spinal stenosis	Spinal stenosis || ||	TRUE	igd	NA	NA	NA	NA	NA	NA	NA	9169	164682	6	111644332	0.00483712	2.16023e-17	607291	ieu-b-4877	smoking initiation || id:ieu-b-4877	TRUE	reported	igd	2	TRUE	311629	321173	0.164	0.1995	3.7695133353392
48	rs2631024	G	A	G	A	-0.0229645	-0.0295	0.737	0.6885	FALSE	FALSE	FALSE	finn-b-M13_SPINSTENOSIS	8	91995577	0.0179	173851	0.09834	Spinal stenosis || id:finn-b-M13_SPINSTENOSIS	Spinal stenosis	Spinal stenosis || ||	TRUE	igd	NA	NA	NA	NA	NA	NA	NA	9169	164682	8	91995577	0.00402823	1.17999e-08	607291	ieu-b-4877	smoking initiation || id:ieu-b-4877	TRUE	reported	igd	2	TRUE	311629	321173	0.263	0.3115	3.13915443545197
49	rs266047	A	G	A	G	-0.0305098	-0.0199	0.529	0.5267	FALSE	FALSE	FALSE	finn-b-M13_SPINSTENOSIS	2	104088751	0.0167	173851	0.234	Spinal stenosis || id:finn-b-M13_SPINSTENOSIS	Spinal stenosis	Spinal stenosis || ||	TRUE	igd	NA	NA	NA	NA	NA	NA	NA	9169	164682	2	104088751	0.00373855	3.3597e-16	607291	ieu-b-4877	smoking initiation || id:ieu-b-4877	TRUE	reported	igd	2	TRUE	311629	321173	0.471	0.4733	2.91341006215111
50	rs3001723	A	G	A	G	0.0335118	0.0317	0.321	0.2611	FALSE	FALSE	FALSE	finn-b-M13_SPINSTENOSIS	1	44037685	0.019	173851	0.0947894	Spinal stenosis || id:finn-b-M13_SPINSTENOSIS	Spinal stenosis	Spinal stenosis || ||	TRUE	igd	NA	NA	NA	NA	NA	NA	NA	9169	164682	1	44037685	0.0038983	8.12082e-18	607291	ieu-b-4877	smoking initiation || id:ieu-b-4877	TRUE	reported	igd	2	TRUE	311629	321173	0.321	0.321	3.03790144448614
51	rs301805	G	T	G	T	0.0214679	-0.0153	0.559	0.6543	FALSE	FALSE	FALSE	finn-b-M13_SPINSTENOSIS	1	8481016	0.0176	173851	0.3848	Spinal stenosis || id:finn-b-M13_SPINSTENOSIS	Spinal stenosis	Spinal stenosis || ||	TRUE	igd	NA	NA	NA	NA	NA	NA	NA	9169	164682	1	8481016	0.00361329	2.80001e-09	607291	ieu-b-4877	smoking initiation || id:ieu-b-4877	TRUE	reported	igd	2	TRUE	311629	321173	0.441	0.3457	2.81579634977999
52	rs35702515	T	G	T	G	0.0252442	-0.0099	0.162	0.1679	FALSE	FALSE	FALSE	finn-b-M13_SPINSTENOSIS	2	137542847	0.0223	173851	0.6578	Spinal stenosis || id:finn-b-M13_SPINSTENOSIS	Spinal stenosis	Spinal stenosis || ||	TRUE	igd	NA	NA	NA	NA	NA	NA	NA	9169	164682	2	137542847	0.00423093	2.43002e-09	607291	ieu-b-4877	smoking initiation || id:ieu-b-4877	TRUE	reported	igd	2	TRUE	311629	321173	0.162	0.162	3.29711627081542
53	rs3800227	G	A	G	A	0.0228121	0.0144	0.701	0.6787	FALSE	FALSE	FALSE	finn-b-M13_SPINSTENOSIS	6	108994161	0.0178	173851	0.4176	Spinal stenosis || id:finn-b-M13_SPINSTENOSIS	Spinal stenosis	Spinal stenosis || ||	TRUE	igd	NA	NA	NA	NA	NA	NA	NA	9169	164682	6	108994161	0.00405809	1.93001e-08	607291	ieu-b-4877	smoking initiation || id:ieu-b-4877	TRUE	reported	igd	2	TRUE	311629	321173	0.299	0.3213	3.16242399837231
54	rs3801289	C	A	C	A	-0.0220618	-0.0062	0.351	0.4353	FALSE	FALSE	FALSE	finn-b-M13_SPINSTENOSIS	7	96638267	0.0168	173851	0.711101	Spinal stenosis || id:finn-b-M13_SPINSTENOSIS	Spinal stenosis	Spinal stenosis || ||	TRUE	igd	NA	NA	NA	NA	NA	NA	NA	9169	164682	7	96638267	0.00373982	3.73999e-09	607291	ieu-b-4877	smoking initiation || id:ieu-b-4877	TRUE	reported	igd	2	TRUE	311629	321173	0.351	0.351	2.91439975889956
55	rs3904512	A	G	A	G	-0.0211589	-0.0115	0.429	0.3924	FALSE	FALSE	FALSE	finn-b-M13_SPINSTENOSIS	13	38357471	0.0171	173851	0.5019	Spinal stenosis || id:finn-b-M13_SPINSTENOSIS	Spinal stenosis	Spinal stenosis || ||	TRUE	igd	NA	NA	NA	NA	NA	NA	NA	9169	164682	13	38357471	0.0035765	3.22998e-09	607291	ieu-b-4877	smoking initiation || id:ieu-b-4877	TRUE	reported	igd	2	TRUE	311629	321173	0.429	0.429	2.78712631562596
56	rs4044321	G	A	G	A	-0.0278417	0.0109	0.642	0.6616	FALSE	FALSE	FALSE	finn-b-M13_SPINSTENOSIS	5	166989513	0.0175	173851	0.5332	Spinal stenosis || id:finn-b-M13_SPINSTENOSIS	Spinal stenosis	Spinal stenosis || ||	TRUE	igd	NA	NA	NA	NA	NA	NA	NA	9169	164682	5	166989513	0.00371058	6.07995e-14	607291	ieu-b-4877	smoking initiation || id:ieu-b-4877	TRUE	reported	igd	2	TRUE	311629	321173	0.358	0.3384	2.89161335502178
57	rs4236259	G	T	G	T	-0.0247689	0.0338	0.499	0.4797	FALSE	FALSE	FALSE	finn-b-M13_SPINSTENOSIS	7	1708080	0.0167	173851	0.0433401	Spinal stenosis || id:finn-b-M13_SPINSTENOSIS	Spinal stenosis	Spinal stenosis || ||	TRUE	igd	NA	NA	NA	NA	NA	NA	NA	9169	164682	7	1708080	0.00355661	3.34965e-12	607291	ieu-b-4877	smoking initiation || id:ieu-b-4877	TRUE	reported	igd	2	TRUE	311629	321173	0.499	0.499	2.77162626182538
58	rs4352629	T	C	T	C	-0.0275284	0.0143	0.492	0.4557	FALSE	FALSE	FALSE	finn-b-M13_SPINSTENOSIS	5	87756821	0.0167	173851	0.3924	Spinal stenosis || id:finn-b-M13_SPINSTENOSIS	Spinal stenosis	Spinal stenosis || ||	TRUE	igd	NA	NA	NA	NA	NA	NA	NA	9169	164682	5	87756821	0.00356881	1.22011e-14	607291	ieu-b-4877	smoking initiation || id:ieu-b-4877	TRUE	reported	igd	2	TRUE	311629	321173	0.492	0.492	2.78113358492076
59	rs4523689	G	A	G	A	-0.0206091	-0.0228	0.408	0.437	FALSE	FALSE	FALSE	finn-b-M13_SPINSTENOSIS	11	7950797	0.0167	173851	0.173	Spinal stenosis || id:finn-b-M13_SPINSTENOSIS	Spinal stenosis	Spinal stenosis || ||	TRUE	igd	NA	NA	NA	NA	NA	NA	NA	9169	164682	11	7950797	0.00364321	1.54999e-08	607291	ieu-b-4877	smoking initiation || id:ieu-b-4877	TRUE	reported	igd	2	TRUE	311629	321173	0.408	0.408	2.83911267002703
60	rs4543592	C	T	C	T	0.0219314	0.0064	0.468	0.3944	FALSE	FALSE	FALSE	finn-b-M13_SPINSTENOSIS	9	3014254	0.0171	173851	0.7076	Spinal stenosis || id:finn-b-M13_SPINSTENOSIS	Spinal stenosis	Spinal stenosis || ||	TRUE	igd	NA	NA	NA	NA	NA	NA	NA	9169	164682	9	3014254	0.00356244	7.46002e-10	607291	ieu-b-4877	smoking initiation || id:ieu-b-4877	TRUE	reported	igd	2	TRUE	311629	321173	0.468	0.468	2.77616951540292
61	rs4674993	G	A	G	A	-0.0252122	0.0104	0.207	0.1745	FALSE	FALSE	FALSE	finn-b-M13_SPINSTENOSIS	2	226332033	0.022	173851	0.636499	Spinal stenosis || id:finn-b-M13_SPINSTENOSIS	Spinal stenosis	Spinal stenosis || ||	TRUE	igd	NA	NA	NA	NA	NA	NA	NA	9169	164682	2	226332033	0.00443619	1.31999e-08	607291	ieu-b-4877	smoking initiation || id:ieu-b-4877	TRUE	reported	igd	2	TRUE	311629	321173	0.207	0.207	3.45707308545135
62	rs4759228	C	G	C	G	-0.0216913	0.0018	0.27	0.2425	FALSE	TRUE	FALSE	finn-b-M13_SPINSTENOSIS	12	56508409	0.0196	173851	0.9254	Spinal stenosis || id:finn-b-M13_SPINSTENOSIS	Spinal stenosis	Spinal stenosis || ||	TRUE	igd	NA	NA	NA	NA	NA	NA	NA	9169	164682	12	56508409	0.00393413	3.57998e-08	607291	ieu-b-4877	smoking initiation || id:ieu-b-4877	TRUE	reported	igd	2	TRUE	311629	321173	0.27	0.27	3.06582336141299
63	rs4781977	C	T	C	T	-0.0238668	0.0341	0.205	0.09218	FALSE	FALSE	FALSE	finn-b-M13_SPINSTENOSIS	16	17572674	0.0292	173851	0.2419	Spinal stenosis || id:finn-b-M13_SPINSTENOSIS	Spinal stenosis	Spinal stenosis || ||	TRUE	igd	NA	NA	NA	NA	NA	NA	NA	9169	164682	16	17572674	0.00436473	4.54004e-08	607291	ieu-b-4877	smoking initiation || id:ieu-b-4877	TRUE	reported	igd	2	TRUE	311629	321173	0.205	0.205	3.40138510935331
64	rs4785836	C	T	C	T	-0.0204704	3e-04	0.398	0.4134	FALSE	FALSE	FALSE	finn-b-M13_SPINSTENOSIS	16	65604652	0.0169	173851	0.9861	Spinal stenosis || id:finn-b-M13_SPINSTENOSIS	Spinal stenosis	Spinal stenosis || ||	TRUE	igd	NA	NA	NA	NA	NA	NA	NA	9169	164682	16	65604652	0.00365894	2.26001e-08	607291	ieu-b-4877	smoking initiation || id:ieu-b-4877	TRUE	reported	igd	2	TRUE	311629	321173	0.398	0.398	2.85137088250984
65	rs578584	T	A	T	A	0.0286801	0.001	0.605	0.6431	FALSE	TRUE	FALSE	finn-b-M13_SPINSTENOSIS	2	45143175	0.0174	173851	0.9553	Spinal stenosis || id:finn-b-M13_SPINSTENOSIS	Spinal stenosis	Spinal stenosis || ||	TRUE	igd	NA	NA	NA	NA	NA	NA	NA	9169	164682	2	45143175	0.00359627	1.50003e-15	607291	ieu-b-4877	smoking initiation || id:ieu-b-4877	TRUE	reported	igd	2	TRUE	311629	321173	0.395	0.3569	2.80253285477315
66	rs6265	T	C	T	C	-0.0317863	-0.0479	0.203	0.1547	FALSE	FALSE	FALSE	finn-b-M13_SPINSTENOSIS	11	27679916	0.023	173851	0.0374102	Spinal stenosis || id:finn-b-M13_SPINSTENOSIS	Spinal stenosis	Spinal stenosis || ||	TRUE	igd	NA	NA	NA	NA	NA	NA	NA	9169	164682	11	27679916	0.00457843	3.76964e-12	607291	ieu-b-4877	smoking initiation || id:ieu-b-4877	TRUE	reported	igd	2	TRUE	311629	321173	0.203	0.203	3.56791912127817
67	rs6433897	C	T	C	T	0.0224483	-0.0296	0.754	0.7451	FALSE	FALSE	FALSE	finn-b-M13_SPINSTENOSIS	2	182034448	0.0191	173851	0.122	Spinal stenosis || id:finn-b-M13_SPINSTENOSIS	Spinal stenosis	Spinal stenosis || ||	TRUE	igd	NA	NA	NA	NA	NA	NA	NA	9169	164682	2	182034448	0.00405809	3.16002e-08	607291	ieu-b-4877	smoking initiation || id:ieu-b-4877	TRUE	reported	igd	2	TRUE	311629	321173	0.246	0.2549	3.16242399837231
69	rs66680800	T	G	T	G	-0.0202716	-0.0015	0.397	0.3954	FALSE	FALSE	FALSE	finn-b-M13_SPINSTENOSIS	3	85985324	0.017	173851	0.9288	Spinal stenosis || id:finn-b-M13_SPINSTENOSIS	Spinal stenosis	Spinal stenosis || ||	TRUE	igd	NA	NA	NA	NA	NA	NA	NA	9169	164682	3	85985324	0.00365268	2.83002e-08	607291	ieu-b-4877	smoking initiation || id:ieu-b-4877	TRUE	reported	igd	2	TRUE	311629	321173	0.397	0.397	2.84649253475762
70	rs6669839	T	C	T	C	0.0260041	-0.0115	0.204	0.1969	FALSE	FALSE	FALSE	finn-b-M13_SPINSTENOSIS	1	50625979	0.021	173851	0.5852	Spinal stenosis || id:finn-b-M13_SPINSTENOSIS	Spinal stenosis	Spinal stenosis || ||	TRUE	igd	NA	NA	NA	NA	NA	NA	NA	9169	164682	1	50625979	0.0043955	3.36001e-09	607291	ieu-b-4877	smoking initiation || id:ieu-b-4877	TRUE	reported	igd	2	TRUE	311629	321173	0.204	0.204	3.42536382506191
71	rs6728726	C	T	C	T	0.0354486	0.0177	0.829	0.8361	FALSE	FALSE	FALSE	finn-b-M13_SPINSTENOSIS	2	623976	0.0227	173851	0.4358	Spinal stenosis || id:finn-b-M13_SPINSTENOSIS	Spinal stenosis	Spinal stenosis || ||	TRUE	igd	NA	NA	NA	NA	NA	NA	NA	9169	164682	2	623976	0.00473279	6.72977e-14	607291	ieu-b-4877	smoking initiation || id:ieu-b-4877	TRUE	reported	igd	2	TRUE	311629	321173	0.171	0.1639	3.68821013709811
72	rs6788098	T	A	T	A	-0.0313461	-0.0066	0.623	0.7163	FALSE	TRUE	FALSE	finn-b-M13_SPINSTENOSIS	3	85624131	0.0185	173851	0.723501	Spinal stenosis || id:finn-b-M13_SPINSTENOSIS	Spinal stenosis	Spinal stenosis || ||	TRUE	igd	NA	NA	NA	NA	NA	NA	NA	9169	164682	3	85624131	0.00368905	1.90985e-17	607291	ieu-b-4877	smoking initiation || id:ieu-b-4877	TRUE	reported	igd	2	TRUE	311629	321173	0.377	0.2837	2.87483526762476
73	rs6893752	G	A	G	A	-0.0240995	0.0317	0.766	0.7549	FALSE	FALSE	FALSE	finn-b-M13_SPINSTENOSIS	5	60374912	0.0193	173851	0.1012	Spinal stenosis || id:finn-b-M13_SPINSTENOSIS	Spinal stenosis	Spinal stenosis || ||	TRUE	igd	NA	NA	NA	NA	NA	NA	NA	9169	164682	5	60374912	0.00407356	3.24997e-09	607291	ieu-b-4877	smoking initiation || id:ieu-b-4877	TRUE	reported	igd	2	TRUE	311629	321173	0.234	0.2451	3.17447959577277
74	rs7197072	T	C	T	C	-0.0247672	-0.0249	0.238	0.352	FALSE	FALSE	FALSE	finn-b-M13_SPINSTENOSIS	16	717085	0.0174	173851	0.153	Spinal stenosis || id:finn-b-M13_SPINSTENOSIS	Spinal stenosis	Spinal stenosis || ||	TRUE	igd	NA	NA	NA	NA	NA	NA	NA	9169	164682	16	717085	0.0041686	2.77e-09	607291	ieu-b-4877	smoking initiation || id:ieu-b-4877	TRUE	reported	igd	2	TRUE	311629	321173	0.238	0.238	3.24854320126335
75	rs7224742	T	C	T	C	-0.0207099	-0.0103	0.595	0.6561	FALSE	FALSE	FALSE	finn-b-M13_SPINSTENOSIS	17	30657058	0.0176	173851	0.5572	Spinal stenosis || id:finn-b-M13_SPINSTENOSIS	Spinal stenosis	Spinal stenosis || ||	TRUE	igd	NA	NA	NA	NA	NA	NA	NA	9169	164682	17	30657058	0.00365532	1.43001e-08	607291	ieu-b-4877	smoking initiation || id:ieu-b-4877	TRUE	reported	igd	2	TRUE	311629	321173	0.405	0.3439	2.84854985713236
76	rs72789632	T	C	T	C	-0.0328856	-0.0627	0.12	0.08286	FALSE	FALSE	FALSE	finn-b-M13_SPINSTENOSIS	5	106834363	0.0307	173851	0.04142	Spinal stenosis || id:finn-b-M13_SPINSTENOSIS	Spinal stenosis	Spinal stenosis || ||	TRUE	igd	NA	NA	NA	NA	NA	NA	NA	9169	164682	5	106834363	0.00528628	5.01996e-10	607291	ieu-b-4877	smoking initiation || id:ieu-b-4877	TRUE	reported	igd	2	TRUE	311629	321173	0.12	0.12	4.11953868300495
77	rs72896886	C	G	C	G	-0.0268885	0.0367	0.144	0.1638	FALSE	TRUE	FALSE	finn-b-M13_SPINSTENOSIS	18	42632652	0.0226	173851	0.1035	Spinal stenosis || id:finn-b-M13_SPINSTENOSIS	Spinal stenosis	Spinal stenosis || ||	TRUE	igd	NA	NA	NA	NA	NA	NA	NA	9169	164682	18	42632652	0.00483712	2.74998e-08	607291	ieu-b-4877	smoking initiation || id:ieu-b-4877	TRUE	reported	igd	2	TRUE	311629	321173	0.144	0.144	3.7695133353392
78	rs7322872	T	C	T	C	-0.0255713	-0.0149	0.782	0.8257	FALSE	FALSE	FALSE	finn-b-M13_SPINSTENOSIS	13	100548455	0.0219	173851	0.4983	Spinal stenosis || id:finn-b-M13_SPINSTENOSIS	Spinal stenosis	Spinal stenosis || ||	TRUE	igd	TRUE	rs7322872	rs6491536	C	T	C	A	9169	164682	13	100548329	0.00433474	3.57998e-09	607291	ieu-b-4877	smoking initiation || id:ieu-b-4877	TRUE	reported	igd	2	TRUE	311629	321173	0.218	0.1743	3.37801423889179
79	rs7555507	T	C	T	C	-0.0241444	0.0262	0.496	0.4909	FALSE	FALSE	FALSE	finn-b-M13_SPINSTENOSIS	1	73766037	0.0167	173851	0.1158	Spinal stenosis || id:finn-b-M13_SPINSTENOSIS	Spinal stenosis	Spinal stenosis || ||	TRUE	igd	NA	NA	NA	NA	NA	NA	NA	9169	164682	1	73766037	0.00355604	1.13999e-11	607291	ieu-b-4877	smoking initiation || id:ieu-b-4877	TRUE	reported	igd	2	TRUE	311629	321173	0.496	0.496	2.77118206722174
81	rs76214862	C	A	C	A	-0.0249903	-0.0368	0.202	0.2344	FALSE	FALSE	FALSE	finn-b-M13_SPINSTENOSIS	14	29500130	0.0196	173851	0.0607002	Spinal stenosis || id:finn-b-M13_SPINSTENOSIS	Spinal stenosis	Spinal stenosis || ||	TRUE	igd	NA	NA	NA	NA	NA	NA	NA	9169	164682	14	29500130	0.00454745	3.98997e-08	607291	ieu-b-4877	smoking initiation || id:ieu-b-4877	TRUE	reported	igd	2	TRUE	311629	321173	0.202	0.202	3.54377675492612
82	rs76608582	A	C	A	C	-0.0495575	-0.0143	0.0389	0.05786	FALSE	FALSE	FALSE	finn-b-M13_SPINSTENOSIS	19	4474725	0.0356	173851	0.6887	Spinal stenosis || id:finn-b-M13_SPINSTENOSIS	Spinal stenosis	Spinal stenosis || ||	TRUE	igd	NA	NA	NA	NA	NA	NA	NA	9169	164682	19	4474725	0.00825958	1.93999e-09	607291	ieu-b-4877	smoking initiation || id:ieu-b-4877	TRUE	reported	igd	2	TRUE	311629	321173	0.0389	0.0389	6.43659800755428
84	rs7929518	G	A	G	A	0.0242377	-0.0138	0.765	0.7434	FALSE	FALSE	FALSE	finn-b-M13_SPINSTENOSIS	11	85980958	0.019	173851	0.4682	Spinal stenosis || id:finn-b-M13_SPINSTENOSIS	Spinal stenosis	Spinal stenosis || ||	TRUE	igd	NA	NA	NA	NA	NA	NA	NA	9169	164682	11	85980958	0.00428466	1.55998e-08	607291	ieu-b-4877	smoking initiation || id:ieu-b-4877	TRUE	reported	igd	2	TRUE	311629	321173	0.235	0.2566	3.33898745687402
85	rs7938812	G	T	G	T	0.0437914	0.0247	0.424	0.6249	FALSE	FALSE	FALSE	finn-b-M13_SPINSTENOSIS	11	112911004	0.0174	173851	0.1555	Spinal stenosis || id:finn-b-M13_SPINSTENOSIS	Spinal stenosis	Spinal stenosis || ||	TRUE	igd	NA	NA	NA	NA	NA	NA	NA	9169	164682	11	112911004	0.00363668	2.71019e-33	607291	ieu-b-4877	smoking initiation || id:ieu-b-4877	TRUE	reported	igd	2	TRUE	311629	321173	0.424	0.3751	2.83402391430466
86	rs7969559	G	A	G	A	-0.0243756	-0.0387	0.688	0.6461	FALSE	FALSE	FALSE	finn-b-M13_SPINSTENOSIS	12	69655167	0.0174	173851	0.02594	Spinal stenosis || id:finn-b-M13_SPINSTENOSIS	Spinal stenosis	Spinal stenosis || ||	TRUE	igd	NA	NA	NA	NA	NA	NA	NA	9169	164682	12	69655167	0.00395946	7.31004e-10	607291	ieu-b-4877	smoking initiation || id:ieu-b-4877	TRUE	reported	igd	2	TRUE	311629	321173	0.312	0.3539	3.08556274616759
87	rs9401770	A	G	A	G	0.0277307	0.0047	0.273	0.3289	FALSE	FALSE	FALSE	finn-b-M13_SPINSTENOSIS	6	98748008	0.0177	173851	0.7905	Spinal stenosis || id:finn-b-M13_SPINSTENOSIS	Spinal stenosis	Spinal stenosis || ||	TRUE	igd	NA	NA	NA	NA	NA	NA	NA	9169	164682	6	98748008	0.003986	3.46976e-12	607291	ieu-b-4877	smoking initiation || id:ieu-b-4877	TRUE	reported	igd	2	TRUE	311629	321173	0.273	0.273	3.10624507034394
88	rs9423279	G	C	G	C	-0.0205132	0.0016	0.641	0.6003	FALSE	TRUE	FALSE	finn-b-M13_SPINSTENOSIS	10	125680419	0.0172	173851	0.9254	Spinal stenosis || id:finn-b-M13_SPINSTENOSIS	Spinal stenosis	Spinal stenosis || ||	TRUE	igd	NA	NA	NA	NA	NA	NA	NA	9169	164682	10	125680419	0.00370828	3.21004e-08	607291	ieu-b-4877	smoking initiation || id:ieu-b-4877	TRUE	reported	igd	2	TRUE	311629	321173	0.359	0.3997	2.88982099083166
90	rs962625	G	A	G	A	0.0237181	0.0515	0.24	0.1992	FALSE	FALSE	FALSE	finn-b-M13_SPINSTENOSIS	4	28473524	0.0209	173851	0.01356	Spinal stenosis || id:finn-b-M13_SPINSTENOSIS	Spinal stenosis	Spinal stenosis || ||	TRUE	igd	NA	NA	NA	NA	NA	NA	NA	9169	164682	4	28473524	0.00403803	4.36999e-09	607291	ieu-b-4877	smoking initiation || id:ieu-b-4877	TRUE	reported	igd	2	TRUE	311629	321173	0.24	0.24	3.14679146547941
91	rs993700	C	T	C	T	-0.025928	-0.0575	0.766	0.768	FALSE	FALSE	FALSE	finn-b-M13_SPINSTENOSIS	4	67825894	0.0197	173851	0.00356	Spinal stenosis || id:finn-b-M13_SPINSTENOSIS	Spinal stenosis	Spinal stenosis || ||	TRUE	igd	NA	NA	NA	NA	NA	NA	NA	9169	164682	4	67825894	0.00429163	1.52999e-09	607291	ieu-b-4877	smoking initiation || id:ieu-b-4877	TRUE	reported	igd	2	TRUE	311629	321173	0.234	0.232	3.34441909965884
[truncated: 5 more columns]
