# Supplementary material for: Evaluating the causal relationship between five modifiable factors and the risk of spinal stenosis: a multivariable Mendelian randomization analysis
Source: PeerJ. 2023 Mar 21;11:e15087. doi: 10.7717/peerj.15087 (PMC10038083; doi:10.7717/peerj.15087)
Supplement: Supplemental Information 2 [file peerj-11-15087-s002.zip › RAW_data_csv_files/Time-spent-watching-television_Spinal-stenosis.csv]

	SNP	effect_allele.exposure	other_allele.exposure	effect_allele.outcome	other_allele.outcome	beta.exposure	beta.outcome	eaf.exposure	eaf.outcome	remove	palindromic	ambiguous	id.outcome	chr	pos	se.outcome	samplesize.outcome	pval.outcome	outcome	originalname.outcome	outcome.deprecated	mr_keep.outcome	data_source.outcome	proxy.outcome	target_snp.outcome	proxy_snp.outcome	target_a1.outcome	target_a2.outcome	proxy_a1.outcome	proxy_a2.outcome	ncase.outcome	ncontrol.outcome	pos.exposure	se.exposure	samplesize.exposure	chr.exposure	pval.exposure	id.exposure	exposure	mr_keep.exposure	pval_origin.exposure	data_source.exposure	action	mr_keep	ncase.exposure	ncontrol.exposure	maf.exposure	maf.outcome	SD.exposure
1	rs10109061	G	A	G	A	-0.00896843	0.0431	0.443183	0.3346	FALSE	FALSE	FALSE	finn-b-M13_SPINSTENOSIS	8	144239859	0.0178	173851	0.0152999	Spinal stenosis || id:finn-b-M13_SPINSTENOSIS	Spinal stenosis	Spinal stenosis || ||	TRUE	igd	NA	NA	NA	NA	NA	NA	NA	9169	164682	144239859	0.00161936	437887	8	3.09999e-08	ukb-b-5192	Time spent watching television (TV) || id:ukb-b-5192	TRUE	reported	igd	2	TRUE	NA	NA	0.443183	0.443183	1.07157959091955
2	rs10189857	G	A	G	A	0.0146862	-0.0082	0.432324	0.4806	FALSE	FALSE	FALSE	finn-b-M13_SPINSTENOSIS	2	60713235	0.0167	173851	0.6221	Spinal stenosis || id:finn-b-M13_SPINSTENOSIS	Spinal stenosis	Spinal stenosis || ||	TRUE	igd	NA	NA	NA	NA	NA	NA	NA	9169	164682	60713235	0.00160509	437887	2	5.70033e-20	ukb-b-5192	Time spent watching television (TV) || id:ukb-b-5192	TRUE	reported	igd	2	TRUE	NA	NA	0.432324	0.432324	1.06213669943006
3	rs10269099	T	G	T	G	0.00914889	0.0253	0.391234	0.4408	FALSE	FALSE	FALSE	finn-b-M13_SPINSTENOSIS	7	126371011	0.0168	173851	0.1325	Spinal stenosis || id:finn-b-M13_SPINSTENOSIS	Spinal stenosis	Spinal stenosis || ||	TRUE	igd	NA	NA	NA	NA	NA	NA	NA	9169	164682	126371011	0.00163238	437887	7	2.1e-08	ukb-b-5192	Time spent watching television (TV) || id:ukb-b-5192	TRUE	reported	igd	2	TRUE	NA	NA	0.391234	0.391234	1.08019531952454
4	rs10739499	G	C	G	C	-0.00923636	-0.0111	0.662566	0.6196	FALSE	TRUE	FALSE	finn-b-M13_SPINSTENOSIS	9	120514261	0.0171	173851	0.5157	Spinal stenosis || id:finn-b-M13_SPINSTENOSIS	Spinal stenosis	Spinal stenosis || ||	TRUE	igd	NA	NA	NA	NA	NA	NA	NA	9169	164682	120514261	0.00168493	437887	9	4.20001e-08	ukb-b-5192	Time spent watching television (TV) || id:ukb-b-5192	TRUE	reported	igd	2	TRUE	NA	NA	0.337434	0.3804	1.11496924718906
5	rs10765777	C	A	C	A	-0.0113034	-0.0071	0.391753	0.2711	FALSE	FALSE	FALSE	finn-b-M13_SPINSTENOSIS	11	95656385	0.0189	173851	0.705801	Spinal stenosis || id:finn-b-M13_SPINSTENOSIS	Spinal stenosis	Spinal stenosis || ||	TRUE	igd	NA	NA	NA	NA	NA	NA	NA	9169	164682	95656385	0.00163611	437887	11	4.90004e-12	ukb-b-5192	Time spent watching television (TV) || id:ukb-b-5192	TRUE	reported	igd	2	TRUE	NA	NA	0.391753	0.391753	1.0826635735719
6	rs111901094	T	G	T	G	0.0127107	-0.0011	0.182164	0.09294	FALSE	FALSE	FALSE	finn-b-M13_SPINSTENOSIS	19	19642795	0.0289	173851	0.9683	Spinal stenosis || id:finn-b-M13_SPINSTENOSIS	Spinal stenosis	Spinal stenosis || ||	TRUE	igd	TRUE	rs111901094	rs56397647	T	G	T	C	9169	164682	19513570	0.00209757	437887	19	1.40001e-09	ukb-b-5192	Time spent watching television (TV) || id:ukb-b-5192	TRUE	reported	igd	2	TRUE	NA	NA	0.182164	0.182164	1.38802564131825
7	rs11191129	T	C	T	C	-0.00984638	-0.0105	0.422818	0.4404	FALSE	FALSE	FALSE	finn-b-M13_SPINSTENOSIS	10	103606543	0.0169	173851	0.532	Spinal stenosis || id:finn-b-M13_SPINSTENOSIS	Spinal stenosis	Spinal stenosis || ||	TRUE	igd	NA	NA	NA	NA	NA	NA	NA	9169	164682	103606543	0.00160863	437887	10	9.29994e-10	ukb-b-5192	Time spent watching television (TV) || id:ukb-b-5192	TRUE	reported	igd	2	TRUE	NA	NA	0.422818	0.422818	1.06447922471897
8	rs11222919	G	T	G	T	-0.0122141	-0.0013	0.175374	0.1139	FALSE	FALSE	FALSE	finn-b-M13_SPINSTENOSIS	11	131969663	0.0265	173851	0.962	Spinal stenosis || id:finn-b-M13_SPINSTENOSIS	Spinal stenosis	Spinal stenosis || ||	TRUE	igd	NA	NA	NA	NA	NA	NA	NA	9169	164682	131969663	0.00210245	437887	11	6.29999e-09	ukb-b-5192	Time spent watching television (TV) || id:ukb-b-5192	TRUE	reported	igd	2	TRUE	NA	NA	0.175374	0.175374	1.39125488521935
9	rs11245482	C	T	C	T	0.0101886	0.0095	0.385493	0.3638	FALSE	FALSE	FALSE	finn-b-M13_SPINSTENOSIS	10	126733546	0.0173	173851	0.585	Spinal stenosis || id:finn-b-M13_SPINSTENOSIS	Spinal stenosis	Spinal stenosis || ||	TRUE	igd	NA	NA	NA	NA	NA	NA	NA	9169	164682	126733546	0.00163627	437887	10	4.79999e-10	ukb-b-5192	Time spent watching television (TV) || id:ukb-b-5192	TRUE	reported	igd	2	TRUE	NA	NA	0.385493	0.385493	1.08276945042111
10	rs114600294	C	G	C	G	0.0108211	-0.0164	0.20804	0.1887	FALSE	TRUE	FALSE	finn-b-M13_SPINSTENOSIS	3	181419367	0.0214	173851	0.4446	Spinal stenosis || id:finn-b-M13_SPINSTENOSIS	Spinal stenosis	Spinal stenosis || ||	TRUE	igd	NA	NA	NA	NA	NA	NA	NA	9169	164682	181419367	0.00195538	437887	3	3.09999e-08	ukb-b-5192	Time spent watching television (TV) || id:ukb-b-5192	TRUE	reported	igd	2	TRUE	NA	NA	0.20804	0.20804	1.29393420888022
11	rs114755463	A	G	A	G	0.0132589	0.0134	0.16775	0.1491	FALSE	FALSE	FALSE	finn-b-M13_SPINSTENOSIS	5	152503110	0.0237	173851	0.5701	Spinal stenosis || id:finn-b-M13_SPINSTENOSIS	Spinal stenosis	Spinal stenosis || ||	TRUE	igd	NA	NA	NA	NA	NA	NA	NA	9169	164682	152503110	0.00214815	437887	5	6.69993e-10	ukb-b-5192	Time spent watching television (TV) || id:ukb-b-5192	TRUE	reported	igd	2	TRUE	NA	NA	0.16775	0.16775	1.4214959602768
12	rs115608101	T	C	T	C	-0.0135365	0.008	0.130399	0.06635	FALSE	FALSE	FALSE	finn-b-M13_SPINSTENOSIS	11	107106532	0.0342	173851	0.815	Spinal stenosis || id:finn-b-M13_SPINSTENOSIS	Spinal stenosis	Spinal stenosis || ||	TRUE	igd	NA	NA	NA	NA	NA	NA	NA	9169	164682	107106532	0.00237086	437887	11	1.09999e-08	ukb-b-5192	Time spent watching television (TV) || id:ukb-b-5192	TRUE	reported	igd	2	TRUE	NA	NA	0.130399	0.130399	1.568869917083
13	rs11662211	T	C	T	C	-0.00944795	-0.0259	0.505628	0.4015	FALSE	FALSE	FALSE	finn-b-M13_SPINSTENOSIS	18	77618869	0.017	173851	0.1278	Spinal stenosis || id:finn-b-M13_SPINSTENOSIS	Spinal stenosis	Spinal stenosis || ||	TRUE	igd	NA	NA	NA	NA	NA	NA	NA	9169	164682	77618869	0.00159149	437887	18	2.90001e-09	ukb-b-5192	Time spent watching television (TV) || id:ukb-b-5192	TRUE	reported	igd	2	TRUE	NA	NA	0.494372	0.505628	1.05313716724666
14	rs11680095	T	C	T	C	-0.00918965	0.019	0.592713	0.6064	FALSE	FALSE	FALSE	finn-b-M13_SPINSTENOSIS	2	181825956	0.0172	173851	0.2676	Spinal stenosis || id:finn-b-M13_SPINSTENOSIS	Spinal stenosis	Spinal stenosis || ||	TRUE	igd	NA	NA	NA	NA	NA	NA	NA	9169	164682	181825956	0.00163427	437887	2	1.89998e-08	ukb-b-5192	Time spent watching television (TV) || id:ukb-b-5192	TRUE	reported	igd	2	TRUE	NA	NA	0.407287	0.3936	1.08144598980591
15	rs11696187	T	C	T	C	-0.0135653	0.0087	0.160229	0.2344	FALSE	FALSE	FALSE	finn-b-M13_SPINSTENOSIS	20	58891882	0.0197	173851	0.658901	Spinal stenosis || id:finn-b-M13_SPINSTENOSIS	Spinal stenosis	Spinal stenosis || ||	TRUE	igd	NA	NA	NA	NA	NA	NA	NA	9169	164682	58891882	0.00217137	437887	20	4.20001e-10	ukb-b-5192	Time spent watching television (TV) || id:ukb-b-5192	TRUE	reported	igd	2	TRUE	NA	NA	0.160229	0.160229	1.43686133801933
16	rs11700249	G	T	G	T	0.00943299	0.0298	0.408795	0.4114	FALSE	FALSE	FALSE	finn-b-M13_SPINSTENOSIS	20	11910800	0.017	173851	0.0792191	Spinal stenosis || id:finn-b-M13_SPINSTENOSIS	Spinal stenosis	Spinal stenosis || ||	TRUE	igd	NA	NA	NA	NA	NA	NA	NA	9169	164682	11910800	0.00162108	437887	20	5.89997e-09	ukb-b-5192	Time spent watching television (TV) || id:ukb-b-5192	TRUE	reported	igd	2	TRUE	NA	NA	0.408795	0.408795	1.07271776704863
17	rs11714337	A	G	A	G	-0.00991351	0.0291	0.430094	0.3939	FALSE	FALSE	FALSE	finn-b-M13_SPINSTENOSIS	3	71582521	0.017	173851	0.0870001	Spinal stenosis || id:finn-b-M13_SPINSTENOSIS	Spinal stenosis	Spinal stenosis || ||	TRUE	igd	NA	NA	NA	NA	NA	NA	NA	9169	164682	71582521	0.00161126	437887	3	7.59994e-10	ukb-b-5192	Time spent watching television (TV) || id:ukb-b-5192	TRUE	reported	igd	2	TRUE	NA	NA	0.430094	0.430094	1.06621957542797
18	rs11877758	G	T	G	T	0.0110747	0.0303	0.312562	0.2554	FALSE	FALSE	FALSE	finn-b-M13_SPINSTENOSIS	18	35138110	0.0191	173851	0.1128	Spinal stenosis || id:finn-b-M13_SPINSTENOSIS	Spinal stenosis	Spinal stenosis || ||	TRUE	igd	NA	NA	NA	NA	NA	NA	NA	9169	164682	35138110	0.0017236	437887	18	1.29999e-10	ukb-b-5192	Time spent watching television (TV) || id:ukb-b-5192	TRUE	reported	igd	2	TRUE	NA	NA	0.312562	0.312562	1.14055835818406
19	rs11911112	C	A	C	A	-0.0107427	-0.0347	0.365887	0.2361	FALSE	FALSE	FALSE	finn-b-M13_SPINSTENOSIS	21	40528346	0.0198	173851	0.0793597	Spinal stenosis || id:finn-b-M13_SPINSTENOSIS	Spinal stenosis	Spinal stenosis || ||	TRUE	igd	NA	NA	NA	NA	NA	NA	NA	9169	164682	40528346	0.00165277	437887	21	8.00018e-11	ukb-b-5192	Time spent watching television (TV) || id:ukb-b-5192	TRUE	reported	igd	2	TRUE	NA	NA	0.365887	0.365887	1.09368800049656
20	rs12045585	A	G	A	G	-0.0150612	0.0172	0.131234	0.1415	FALSE	FALSE	FALSE	finn-b-M13_SPINSTENOSIS	1	243673099	0.024	173851	0.4734	Spinal stenosis || id:finn-b-M13_SPINSTENOSIS	Spinal stenosis	Spinal stenosis || ||	TRUE	igd	NA	NA	NA	NA	NA	NA	NA	9169	164682	243673099	0.00240961	437887	1	4.09996e-10	ukb-b-5192	Time spent watching television (TV) || id:ukb-b-5192	TRUE	reported	igd	2	TRUE	NA	NA	0.131234	0.131234	1.59451196650261
21	rs12214364	G	T	G	T	0.00904588	-0.0141	0.415458	0.3833	FALSE	FALSE	FALSE	finn-b-M13_SPINSTENOSIS	6	67556372	0.0173	173851	0.4139	Spinal stenosis || id:finn-b-M13_SPINSTENOSIS	Spinal stenosis	Spinal stenosis || ||	TRUE	igd	NA	NA	NA	NA	NA	NA	NA	9169	164682	67556372	0.00164514	437887	6	3.79997e-08	ukb-b-5192	Time spent watching television (TV) || id:ukb-b-5192	TRUE	reported	igd	2	TRUE	NA	NA	0.415458	0.415458	1.08863899824955
23	rs1291871	C	T	C	T	0.00916233	0.0148	0.514085	0.5655	FALSE	FALSE	FALSE	finn-b-M13_SPINSTENOSIS	10	11086083	0.0168	173851	0.3798	Spinal stenosis || id:finn-b-M13_SPINSTENOSIS	Spinal stenosis	Spinal stenosis || ||	TRUE	igd	NA	NA	NA	NA	NA	NA	NA	9169	164682	11086083	0.00159831	437887	10	9.90011e-09	ukb-b-5192	Time spent watching television (TV) || id:ukb-b-5192	TRUE	reported	igd	2	TRUE	NA	NA	0.485915	0.4345	1.05765016794451
24	rs13014947	A	G	A	G	0.0106072	-0.0033	0.574722	0.6428	FALSE	FALSE	FALSE	finn-b-M13_SPINSTENOSIS	2	193742999	0.0174	173851	0.8488	Spinal stenosis || id:finn-b-M13_SPINSTENOSIS	Spinal stenosis	Spinal stenosis || ||	TRUE	igd	NA	NA	NA	NA	NA	NA	NA	9169	164682	193742999	0.00162396	437887	2	6.4998e-11	ukb-b-5192	Time spent watching television (TV) || id:ukb-b-5192	TRUE	reported	igd	2	TRUE	NA	NA	0.425278	0.3572	1.07462355033452
25	rs13107325	T	C	T	C	0.0203199	0.0849	0.075099	0.0141	FALSE	FALSE	FALSE	finn-b-M13_SPINSTENOSIS	4	103188709	0.0722	173851	0.2396	Spinal stenosis || id:finn-b-M13_SPINSTENOSIS	Spinal stenosis	Spinal stenosis || ||	TRUE	igd	NA	NA	NA	NA	NA	NA	NA	9169	164682	103188709	0.00301818	437887	4	1.69981e-11	ukb-b-5192	Time spent watching television (TV) || id:ukb-b-5192	TRUE	reported	igd	2	TRUE	NA	NA	0.075099	0.075099	1.9972211798004
26	rs1324491	A	G	A	G	0.0134128	-0.012	0.130982	0.1338	FALSE	FALSE	FALSE	finn-b-M13_SPINSTENOSIS	1	60350616	0.0245	173851	0.625	Spinal stenosis || id:finn-b-M13_SPINSTENOSIS	Spinal stenosis	Spinal stenosis || ||	TRUE	igd	NA	NA	NA	NA	NA	NA	NA	9169	164682	60350616	0.00235749	437887	1	1.29999e-08	ukb-b-5192	Time spent watching television (TV) || id:ukb-b-5192	TRUE	reported	igd	2	TRUE	NA	NA	0.130982	0.130982	1.56002258287035
27	rs1727332	T	C	T	C	0.0131505	0.0264	0.753551	0.7584	FALSE	FALSE	FALSE	finn-b-M13_SPINSTENOSIS	12	123718301	0.0196	173851	0.1772	Spinal stenosis || id:finn-b-M13_SPINSTENOSIS	Spinal stenosis	Spinal stenosis || ||	TRUE	igd	NA	NA	NA	NA	NA	NA	NA	9169	164682	123718301	0.00184868	437887	12	1.10002e-12	ukb-b-5192	Time spent watching television (TV) || id:ukb-b-5192	TRUE	reported	igd	2	TRUE	NA	NA	0.246449	0.2416	1.22332758505901
28	rs17789218	C	T	C	T	-0.0109161	0.0115	0.243949	0.2083	FALSE	FALSE	FALSE	finn-b-M13_SPINSTENOSIS	6	100600097	0.0205	173851	0.576901	Spinal stenosis || id:finn-b-M13_SPINSTENOSIS	Spinal stenosis	Spinal stenosis || ||	TRUE	igd	NA	NA	NA	NA	NA	NA	NA	9169	164682	100600097	0.00184925	437887	6	3.59998e-09	ukb-b-5192	Time spent watching television (TV) || id:ukb-b-5192	TRUE	reported	igd	2	TRUE	NA	NA	0.243949	0.243949	1.22370477133434
29	rs178203	C	T	C	T	0.012014	0.0411	0.749551	0.7955	FALSE	FALSE	FALSE	finn-b-M13_SPINSTENOSIS	14	26959322	0.0208	173851	0.0479204	Spinal stenosis || id:finn-b-M13_SPINSTENOSIS	Spinal stenosis	Spinal stenosis || ||	TRUE	igd	NA	NA	NA	NA	NA	NA	NA	9169	164682	26959322	0.00183543	437887	14	5.90065e-11	ukb-b-5192	Time spent watching television (TV) || id:ukb-b-5192	TRUE	reported	igd	2	TRUE	NA	NA	0.250449	0.2045	1.21455965848327
30	rs180396	T	C	T	C	0.0100502	0.0298	0.746657	0.7983	FALSE	FALSE	FALSE	finn-b-M13_SPINSTENOSIS	13	60437497	0.0208	173851	0.1535	Spinal stenosis || id:finn-b-M13_SPINSTENOSIS	Spinal stenosis	Spinal stenosis || ||	TRUE	igd	NA	NA	NA	NA	NA	NA	NA	9169	164682	60437497	0.00183468	437887	13	4.30002e-08	ukb-b-5192	Time spent watching television (TV) || id:ukb-b-5192	TRUE	reported	igd	2	TRUE	NA	NA	0.253343	0.2017	1.21406336075257
31	rs1826510	A	G	A	G	-0.0127337	-0.0025	0.828498	0.7773	FALSE	FALSE	FALSE	finn-b-M13_SPINSTENOSIS	5	24800012	0.0206	173851	0.9047	Spinal stenosis || id:finn-b-M13_SPINSTENOSIS	Spinal stenosis	Spinal stenosis || ||	TRUE	igd	NA	NA	NA	NA	NA	NA	NA	9169	164682	24800012	0.00226447	437887	5	1.89998e-08	ukb-b-5192	Time spent watching television (TV) || id:ukb-b-5192	TRUE	reported	igd	2	TRUE	NA	NA	0.171502	0.2227	1.49846842965715
32	rs184332798	A	G	A	G	-0.0277737	0.0861	0.026113	0.02187	FALSE	FALSE	FALSE	finn-b-M13_SPINSTENOSIS	18	53465817	0.0574	173851	0.1333	Spinal stenosis || id:finn-b-M13_SPINSTENOSIS	Spinal stenosis	Spinal stenosis || ||	TRUE	igd	TRUE	rs184332798	rs187255944	A	G	G	T	9169	164682	53373610	0.00500326	437887	18	2.80001e-08	ukb-b-5192	Time spent watching television (TV) || id:ukb-b-5192	TRUE	reported	igd	2	TRUE	NA	NA	0.026113	0.026113	3.31080877881642
33	rs1889996	G	T	G	T	0.0119681	0.0082	0.738965	0.7306	FALSE	FALSE	FALSE	finn-b-M13_SPINSTENOSIS	13	54269950	0.0187	173851	0.6605	Spinal stenosis || id:finn-b-M13_SPINSTENOSIS	Spinal stenosis	Spinal stenosis || ||	TRUE	igd	NA	NA	NA	NA	NA	NA	NA	9169	164682	54269950	0.00181118	437887	13	3.90032e-11	ukb-b-5192	Time spent watching television (TV) || id:ukb-b-5192	TRUE	reported	igd	2	TRUE	NA	NA	0.261035	0.2694	1.19851269852391
34	rs1993092	C	T	C	T	-0.00951741	0.0081	0.389657	0.4198	FALSE	FALSE	FALSE	finn-b-M13_SPINSTENOSIS	6	98689604	0.0168	173851	0.6285	Spinal stenosis || id:finn-b-M13_SPINSTENOSIS	Spinal stenosis	Spinal stenosis || ||	TRUE	igd	NA	NA	NA	NA	NA	NA	NA	9169	164682	98689604	0.00163099	437887	6	5.39995e-09	ukb-b-5192	Time spent watching television (TV) || id:ukb-b-5192	TRUE	reported	igd	2	TRUE	NA	NA	0.389657	0.389657	1.07927551439697
35	rs2073869	T	C	T	C	-0.0138006	-0.0167	0.166613	0.276	FALSE	FALSE	FALSE	finn-b-M13_SPINSTENOSIS	9	135763816	0.0185	173851	0.3676	Spinal stenosis || id:finn-b-M13_SPINSTENOSIS	Spinal stenosis	Spinal stenosis || ||	TRUE	igd	NA	NA	NA	NA	NA	NA	NA	9169	164682	135763816	0.00213942	437887	9	1.09999e-10	ukb-b-5192	Time spent watching television (TV) || id:ukb-b-5192	TRUE	reported	igd	2	TRUE	NA	NA	0.166613	0.166613	1.41571905469143
36	rs2106164	C	T	C	T	-0.00938934	-0.0304	0.531731	0.4834	FALSE	FALSE	FALSE	finn-b-M13_SPINSTENOSIS	7	92661753	0.0167	173851	0.0676301	Spinal stenosis || id:finn-b-M13_SPINSTENOSIS	Spinal stenosis	Spinal stenosis || ||	TRUE	igd	NA	NA	NA	NA	NA	NA	NA	9169	164682	92661753	0.00159824	437887	7	4.20001e-09	ukb-b-5192	Time spent watching television (TV) || id:ukb-b-5192	TRUE	reported	igd	2	TRUE	NA	NA	0.468269	0.5166	1.05760384682298
37	rs2185490	C	A	C	A	0.00937259	0.0276	0.617654	0.596	FALSE	FALSE	FALSE	finn-b-M13_SPINSTENOSIS	14	69732119	0.017	173851	0.1048	Spinal stenosis || id:finn-b-M13_SPINSTENOSIS	Spinal stenosis	Spinal stenosis || ||	TRUE	igd	NA	NA	NA	NA	NA	NA	NA	9169	164682	69732119	0.0016448	437887	14	1.2e-08	ukb-b-5192	Time spent watching television (TV) || id:ukb-b-5192	TRUE	reported	igd	2	TRUE	NA	NA	0.382346	0.404	1.08841400994497
38	rs2240857	G	T	G	T	0.0159314	-0.014	0.141014	0.2096	FALSE	FALSE	FALSE	finn-b-M13_SPINSTENOSIS	7	8010634	0.0204	173851	0.4934	Spinal stenosis || id:finn-b-M13_SPINSTENOSIS	Spinal stenosis	Spinal stenosis || ||	TRUE	igd	NA	NA	NA	NA	NA	NA	NA	9169	164682	8010634	0.00230213	437887	7	4.49987e-12	ukb-b-5192	Time spent watching television (TV) || id:ukb-b-5192	TRUE	reported	igd	2	TRUE	NA	NA	0.141014	0.141014	1.52338919304147
39	rs2283	G	A	G	A	-0.00926961	-0.0383	0.339277	0.2409	FALSE	FALSE	FALSE	finn-b-M13_SPINSTENOSIS	5	106773623	0.0195	173851	0.0495701	Spinal stenosis || id:finn-b-M13_SPINSTENOSIS	Spinal stenosis	Spinal stenosis || ||	TRUE	igd	NA	NA	NA	NA	NA	NA	NA	9169	164682	106773623	0.00167594	437887	5	3.2e-08	ukb-b-5192	Time spent watching television (TV) || id:ukb-b-5192	TRUE	reported	igd	2	TRUE	NA	NA	0.339277	0.339277	1.10902029172371
40	rs2352984	C	T	C	T	0.0197571	0.0482	0.430943	0.3293	FALSE	FALSE	FALSE	finn-b-M13_SPINSTENOSIS	3	49948728	0.0177	173851	0.00662201	Spinal stenosis || id:finn-b-M13_SPINSTENOSIS	Spinal stenosis	Spinal stenosis || ||	TRUE	igd	NA	NA	NA	NA	NA	NA	NA	9169	164682	49948728	0.00160408	437887	3	7.39946e-35	ukb-b-5192	Time spent watching television (TV) || id:ukb-b-5192	TRUE	reported	igd	2	TRUE	NA	NA	0.430943	0.430943	1.06146835181938
41	rs2479968	G	A	G	A	0.0205886	0.0362	0.05112	0.1048	FALSE	FALSE	FALSE	finn-b-M13_SPINSTENOSIS	13	111969328	0.0274	173851	0.1862	Spinal stenosis || id:finn-b-M13_SPINSTENOSIS	Spinal stenosis	Spinal stenosis || ||	TRUE	igd	NA	NA	NA	NA	NA	NA	NA	9169	164682	111969328	0.00370246	437887	13	2.69998e-08	ukb-b-5192	Time spent watching television (TV) || id:ukb-b-5192	TRUE	reported	igd	2	TRUE	NA	NA	0.05112	0.05112	2.45002999468679
42	rs249960	G	A	G	A	-0.0118041	-0.0083	0.182119	0.1845	FALSE	FALSE	FALSE	finn-b-M13_SPINSTENOSIS	5	96164771	0.0215	173851	0.697599	Spinal stenosis || id:finn-b-M13_SPINSTENOSIS	Spinal stenosis	Spinal stenosis || ||	TRUE	igd	NA	NA	NA	NA	NA	NA	NA	9169	164682	96164771	0.00206636	437887	5	1.09999e-08	ukb-b-5192	Time spent watching television (TV) || id:ukb-b-5192	TRUE	reported	igd	2	TRUE	NA	NA	0.182119	0.182119	1.36737303841797
43	rs262890	G	A	G	A	0.0132392	0.0147	0.298989	0.3838	FALSE	FALSE	FALSE	finn-b-M13_SPINSTENOSIS	5	62930015	0.0171	173851	0.3887	Spinal stenosis || id:finn-b-M13_SPINSTENOSIS	Spinal stenosis	Spinal stenosis || ||	TRUE	igd	NA	NA	NA	NA	NA	NA	NA	9169	164682	62930015	0.00173776	437887	5	2.60016e-14	ukb-b-5192	Time spent watching television (TV) || id:ukb-b-5192	TRUE	reported	igd	2	TRUE	NA	NA	0.298989	0.298989	1.14992845933972
44	rs2646351	A	G	A	G	0.00891407	-0.0339	0.452916	0.4252	FALSE	FALSE	FALSE	finn-b-M13_SPINSTENOSIS	4	55701312	0.0169	173851	0.0441804	Spinal stenosis || id:finn-b-M13_SPINSTENOSIS	Spinal stenosis	Spinal stenosis || ||	TRUE	igd	NA	NA	NA	NA	NA	NA	NA	9169	164682	55701312	0.0015984	437887	4	2.39999e-08	ukb-b-5192	Time spent watching television (TV) || id:ukb-b-5192	TRUE	reported	igd	2	TRUE	NA	NA	0.452916	0.452916	1.0577097236722
45	rs2678662	G	T	G	T	0.0111458	-3e-04	0.608337	0.6103	FALSE	FALSE	FALSE	finn-b-M13_SPINSTENOSIS	2	104446759	0.017	173851	0.987	Spinal stenosis || id:finn-b-M13_SPINSTENOSIS	Spinal stenosis	Spinal stenosis || ||	TRUE	igd	NA	NA	NA	NA	NA	NA	NA	9169	164682	104446759	0.00163238	437887	2	8.60003e-12	ukb-b-5192	Time spent watching television (TV) || id:ukb-b-5192	TRUE	reported	igd	2	TRUE	NA	NA	0.391663	0.3897	1.08019531952454
46	rs2725371	G	A	G	A	-0.0132649	0.0147	0.695652	0.7384	FALSE	FALSE	FALSE	finn-b-M13_SPINSTENOSIS	8	30854033	0.0191	173851	0.4422	Spinal stenosis || id:finn-b-M13_SPINSTENOSIS	Spinal stenosis	Spinal stenosis || ||	TRUE	igd	NA	NA	NA	NA	NA	NA	NA	9169	164682	30854033	0.00173462	437887	8	2.09991e-14	ukb-b-5192	Time spent watching television (TV) || id:ukb-b-5192	TRUE	reported	igd	2	TRUE	NA	NA	0.304348	0.2616	1.14785062617384
47	rs2857693	T	G	T	G	0.0106577	-0.0126	0.365548	0.3228	FALSE	FALSE	FALSE	finn-b-M13_SPINSTENOSIS	6	31588384	0.0178	173851	0.4777	Spinal stenosis || id:finn-b-M13_SPINSTENOSIS	Spinal stenosis	Spinal stenosis || ||	TRUE	igd	NA	NA	NA	NA	NA	NA	NA	9169	164682	31588384	0.00164635	437887	6	9.60064e-11	ukb-b-5192	Time spent watching television (TV) || id:ukb-b-5192	TRUE	reported	igd	2	TRUE	NA	NA	0.365548	0.365548	1.08943969192175
48	rs2906604	C	T	C	T	0.0104012	-0.0303	0.497337	0.4571	FALSE	FALSE	FALSE	finn-b-M13_SPINSTENOSIS	2	107624244	0.0167	173851	0.0700293	Spinal stenosis || id:finn-b-M13_SPINSTENOSIS	Spinal stenosis	Spinal stenosis || ||	TRUE	igd	NA	NA	NA	NA	NA	NA	NA	9169	164682	107624244	0.00158628	437887	2	5.50047e-11	ukb-b-5192	Time spent watching television (TV) || id:ukb-b-5192	TRUE	reported	igd	2	TRUE	NA	NA	0.497337	0.497337	1.04968955234405
49	rs3138499	C	A	C	A	0.0109638	-0.0015	0.518183	0.4978	FALSE	FALSE	FALSE	finn-b-M13_SPINSTENOSIS	9	92219921	0.0166	173851	0.929	Spinal stenosis || id:finn-b-M13_SPINSTENOSIS	Spinal stenosis	Spinal stenosis || ||	TRUE	igd	NA	NA	NA	NA	NA	NA	NA	9169	164682	92219921	0.00160508	437887	9	8.49963e-12	ukb-b-5192	Time spent watching television (TV) || id:ukb-b-5192	TRUE	reported	igd	2	TRUE	NA	NA	0.481817	0.5022	1.06213008212699
50	rs34094119	G	A	G	A	0.00908177	0.005	0.525005	0.4402	FALSE	FALSE	FALSE	finn-b-M13_SPINSTENOSIS	8	10935898	0.0307	173851	0.8719	Spinal stenosis || id:finn-b-M13_SPINSTENOSIS	Spinal stenosis	Spinal stenosis || ||	TRUE	igd	NA	NA	NA	NA	NA	NA	NA	9169	164682	10935898	0.00159595	437887	8	1.29999e-08	ukb-b-5192	Time spent watching television (TV) || id:ukb-b-5192	TRUE	reported	igd	2	TRUE	NA	NA	0.474995	0.525005	1.05608848441857
51	rs34811474	A	G	A	G	-0.0131563	-0.0014	0.230691	0.2309	FALSE	FALSE	FALSE	finn-b-M13_SPINSTENOSIS	4	25408838	0.0199	173851	0.9438	Spinal stenosis || id:finn-b-M13_SPINSTENOSIS	Spinal stenosis	Spinal stenosis || ||	TRUE	igd	NA	NA	NA	NA	NA	NA	NA	9169	164682	25408838	0.00188722	437887	4	3.10027e-12	ukb-b-5192	Time spent watching television (TV) || id:ukb-b-5192	TRUE	reported	igd	2	TRUE	NA	NA	0.230691	0.230691	1.24883067111402
52	rs35797019	G	A	G	A	-0.00921437	-0.0191	0.392335	0.4239	FALSE	FALSE	FALSE	finn-b-M13_SPINSTENOSIS	3	93987306	0.0169	173851	0.2563	Spinal stenosis || id:finn-b-M13_SPINSTENOSIS	Spinal stenosis	Spinal stenosis || ||	TRUE	igd	NA	NA	NA	NA	NA	NA	NA	9169	164682	93987306	0.00162787	437887	3	1.5e-08	ukb-b-5192	Time spent watching television (TV) || id:ukb-b-5192	TRUE	reported	igd	2	TRUE	NA	NA	0.392335	0.392335	1.07721091583725
53	rs362312	C	T	C	T	-0.00952438	-0.0124	0.424168	0.5206	FALSE	FALSE	FALSE	finn-b-M13_SPINSTENOSIS	4	3237644	0.0169	173851	0.463	Spinal stenosis || id:finn-b-M13_SPINSTENOSIS	Spinal stenosis	Spinal stenosis || ||	TRUE	igd	NA	NA	NA	NA	NA	NA	NA	9169	164682	3237644	0.00161239	437887	4	3.50002e-09	ukb-b-5192	Time spent watching television (TV) || id:ukb-b-5192	TRUE	reported	igd	2	TRUE	NA	NA	0.424168	0.424168	1.06696733067556
54	rs3754970	C	T	C	T	0.00970162	-0.0012	0.502922	0.4405	FALSE	FALSE	FALSE	finn-b-M13_SPINSTENOSIS	2	162091836	0.0168	173851	0.9432	Spinal stenosis || id:finn-b-M13_SPINSTENOSIS	Spinal stenosis	Spinal stenosis || ||	TRUE	igd	NA	NA	NA	NA	NA	NA	NA	9169	164682	162091836	0.00159865	437887	2	1.29999e-09	ukb-b-5192	Time spent watching television (TV) || id:ukb-b-5192	TRUE	reported	igd	2	TRUE	NA	NA	0.497078	0.502922	1.0578751562491
55	rs3810496	C	T	C	T	0.00937122	0.0109	0.61619	0.6095	FALSE	FALSE	FALSE	finn-b-M13_SPINSTENOSIS	20	62406886	0.017	173851	0.520701	Spinal stenosis || id:finn-b-M13_SPINSTENOSIS	Spinal stenosis	Spinal stenosis || ||	TRUE	igd	NA	NA	NA	NA	NA	NA	NA	9169	164682	62406886	0.00164426	437887	20	1.2e-08	ukb-b-5192	Time spent watching television (TV) || id:ukb-b-5192	TRUE	reported	igd	2	TRUE	NA	NA	0.38381	0.3905	1.08805667557886
56	rs4076457	T	C	T	C	-0.0100378	-0.0455	0.256946	0.2139	FALSE	FALSE	FALSE	finn-b-M13_SPINSTENOSIS	15	78007213	0.0204	173851	0.0258797	Spinal stenosis || id:finn-b-M13_SPINSTENOSIS	Spinal stenosis	Spinal stenosis || ||	TRUE	igd	NA	NA	NA	NA	NA	NA	NA	9169	164682	78007213	0.00182359	437887	15	3.69999e-08	ukb-b-5192	Time spent watching television (TV) || id:ukb-b-5192	TRUE	reported	igd	2	TRUE	NA	NA	0.256946	0.256946	1.20672477164126
57	rs4110177	A	G	A	G	0.00942719	0.0027	0.367281	0.2597	FALSE	FALSE	FALSE	finn-b-M13_SPINSTENOSIS	5	88793281	0.019	173851	0.8889	Spinal stenosis || id:finn-b-M13_SPINSTENOSIS	Spinal stenosis	Spinal stenosis || ||	TRUE	igd	NA	NA	NA	NA	NA	NA	NA	9169	164682	88793281	0.00165683	437887	5	1.29999e-08	ukb-b-5192	Time spent watching television (TV) || id:ukb-b-5192	TRUE	reported	igd	2	TRUE	NA	NA	0.367281	0.367281	1.09637462554543
58	rs4303732	C	T	C	T	-0.0107277	-0.0301	0.40162	0.4073	FALSE	FALSE	FALSE	finn-b-M13_SPINSTENOSIS	2	100830040	0.017	173851	0.0760396	Spinal stenosis || id:finn-b-M13_SPINSTENOSIS	Spinal stenosis	Spinal stenosis || ||	TRUE	igd	NA	NA	NA	NA	NA	NA	NA	9169	164682	100830040	0.00162133	437887	2	3.69999e-11	ukb-b-5192	Time spent watching television (TV) || id:ukb-b-5192	TRUE	reported	igd	2	TRUE	NA	NA	0.40162	0.40162	1.07288319962553
59	rs4339469	G	T	G	T	0.0125288	2e-04	0.62921	0.6881	FALSE	FALSE	FALSE	finn-b-M13_SPINSTENOSIS	6	98369230	0.0179	173851	0.992	Spinal stenosis || id:finn-b-M13_SPINSTENOSIS	Spinal stenosis	Spinal stenosis || ||	TRUE	igd	NA	NA	NA	NA	NA	NA	NA	9169	164682	98369230	0.00164709	437887	6	2.80027e-14	ukb-b-5192	Time spent watching television (TV) || id:ukb-b-5192	TRUE	reported	igd	2	TRUE	NA	NA	0.37079	0.3119	1.08992937234938
60	rs4469687	G	A	G	A	0.00879878	0.0234	0.483936	0.4998	FALSE	FALSE	FALSE	finn-b-M13_SPINSTENOSIS	1	184679019	0.0167	173851	0.1604	Spinal stenosis || id:finn-b-M13_SPINSTENOSIS	Spinal stenosis	Spinal stenosis || ||	TRUE	igd	NA	NA	NA	NA	NA	NA	NA	9169	164682	184679019	0.00159006	437887	1	3.09999e-08	ukb-b-5192	Time spent watching television (TV) || id:ukb-b-5192	TRUE	reported	igd	2	TRUE	NA	NA	0.483936	0.483936	1.05219089290679
61	rs4567133	A	C	A	C	-0.0130235	0.0158	0.810356	0.7144	FALSE	FALSE	FALSE	finn-b-M13_SPINSTENOSIS	9	22606560	0.0185	173851	0.3929	Spinal stenosis || id:finn-b-M13_SPINSTENOSIS	Spinal stenosis	Spinal stenosis || ||	TRUE	igd	NA	NA	NA	NA	NA	NA	NA	9169	164682	22606560	0.00203837	437887	9	1.7e-10	ukb-b-5192	Time spent watching television (TV) || id:ukb-b-5192	TRUE	reported	igd	2	TRUE	NA	NA	0.189644	0.2856	1.34885120710817
62	rs4747438	T	C	T	C	-0.0118194	-0.0211	0.676512	0.6492	FALSE	FALSE	FALSE	finn-b-M13_SPINSTENOSIS	10	22124263	0.0175	173851	0.2264	Spinal stenosis || id:finn-b-M13_SPINSTENOSIS	Spinal stenosis	Spinal stenosis || ||	TRUE	igd	NA	NA	NA	NA	NA	NA	NA	9169	164682	22124263	0.00170328	437887	10	3.90032e-12	ukb-b-5192	Time spent watching television (TV) || id:ukb-b-5192	TRUE	reported	igd	2	TRUE	NA	NA	0.323488	0.3508	1.12711199833357
63	rs4788616	G	T	G	T	-0.0101834	-0.0205	0.391065	0.4338	FALSE	FALSE	FALSE	finn-b-M13_SPINSTENOSIS	16	72211984	0.0168	173851	0.2213	Spinal stenosis || id:finn-b-M13_SPINSTENOSIS	Spinal stenosis	Spinal stenosis || ||	TRUE	igd	NA	NA	NA	NA	NA	NA	NA	9169	164682	72211984	0.00163103	437887	16	4.30002e-10	ukb-b-5192	Time spent watching television (TV) || id:ukb-b-5192	TRUE	reported	igd	2	TRUE	NA	NA	0.391065	0.391065	1.07930198360928
64	rs4847408	C	G	C	G	-0.010396	5e-04	0.649373	0.6698	FALSE	TRUE	FALSE	finn-b-M13_SPINSTENOSIS	1	93791437	0.0177	173851	0.9758	Spinal stenosis || id:finn-b-M13_SPINSTENOSIS	Spinal stenosis	Spinal stenosis || ||	TRUE	igd	NA	NA	NA	NA	NA	NA	NA	9169	164682	93791437	0.00166324	437887	1	4.09996e-10	ukb-b-5192	Time spent watching television (TV) || id:ukb-b-5192	TRUE	reported	igd	2	TRUE	NA	NA	0.350627	0.3302	1.10061631681716
65	rs494566	T	C	T	C	0.0101656	0.0136	0.332086	0.258	FALSE	FALSE	FALSE	finn-b-M13_SPINSTENOSIS	9	1785717	0.0192	173851	0.4768	Spinal stenosis || id:finn-b-M13_SPINSTENOSIS	Spinal stenosis	Spinal stenosis || ||	TRUE	igd	NA	NA	NA	NA	NA	NA	NA	9169	164682	1785717	0.00169592	437887	9	2e-09	ukb-b-5192	Time spent watching television (TV) || id:ukb-b-5192	TRUE	reported	igd	2	TRUE	NA	NA	0.332086	0.332086	1.12224166326962
66	rs57555420	T	C	T	C	0.0101749	0.0579	0.281686	0.2106	FALSE	FALSE	FALSE	finn-b-M13_SPINSTENOSIS	1	97783448	0.0204	173851	0.004517	Spinal stenosis || id:finn-b-M13_SPINSTENOSIS	Spinal stenosis	Spinal stenosis || ||	TRUE	igd	NA	NA	NA	NA	NA	NA	NA	9169	164682	97783448	0.00177238	437887	1	9.40005e-09	ukb-b-5192	Time spent watching television (TV) || id:ukb-b-5192	TRUE	reported	igd	2	TRUE	NA	NA	0.281686	0.281686	1.17283756258892
67	rs58541850	A	G	A	G	0.0213895	-0.0074	0.058526	0.0791	FALSE	FALSE	FALSE	finn-b-M13_SPINSTENOSIS	6	166170539	0.0306	173851	0.809	Spinal stenosis || id:finn-b-M13_SPINSTENOSIS	Spinal stenosis	Spinal stenosis || ||	TRUE	igd	TRUE	rs58541850	rs9718104	A	G	G	T	9169	164682	166165563	0.00338741	437887	6	2.69998e-10	ukb-b-5192	Time spent watching television (TV) || id:ukb-b-5192	TRUE	reported	igd	2	TRUE	NA	NA	0.058526	0.058526	2.24155186127655
68	rs6102912	C	T	C	T	-0.0109087	-0.0141	0.41003	0.4987	FALSE	FALSE	FALSE	finn-b-M13_SPINSTENOSIS	20	41202935	0.0167	173851	0.3979	Spinal stenosis || id:finn-b-M13_SPINSTENOSIS	Spinal stenosis	Spinal stenosis || ||	TRUE	igd	NA	NA	NA	NA	NA	NA	NA	9169	164682	41202935	0.00161539	437887	20	1.39991e-11	ukb-b-5192	Time spent watching television (TV) || id:ukb-b-5192	TRUE	reported	igd	2	TRUE	NA	NA	0.41003	0.41003	1.06895252159837
69	rs6125907	A	C	A	C	0.0161817	-0.0216	0.092033	0.07881	FALSE	FALSE	FALSE	finn-b-M13_SPINSTENOSIS	20	48741172	0.0313	173851	0.490601	Spinal stenosis || id:finn-b-M13_SPINSTENOSIS	Spinal stenosis	Spinal stenosis || ||	TRUE	igd	TRUE	rs6125907	rs6125909	A	C	G	A	9169	164682	48730315	0.0027597	437887	20	4.49997e-09	ukb-b-5192	Time spent watching television (TV) || id:ukb-b-5192	TRUE	reported	igd	2	TRUE	NA	NA	0.092033	0.092033	1.82617712989125
70	rs61743199	G	A	G	A	0.0173842	0.0027	0.071839	0.05131	FALSE	FALSE	FALSE	finn-b-M13_SPINSTENOSIS	19	50161091	0.0382	173851	0.9426	Spinal stenosis || id:finn-b-M13_SPINSTENOSIS	Spinal stenosis	Spinal stenosis || ||	TRUE	igd	NA	NA	NA	NA	NA	NA	NA	9169	164682	50161091	0.0030792	437887	19	1.6e-08	ukb-b-5192	Time spent watching television (TV) || id:ukb-b-5192	TRUE	reported	igd	2	TRUE	NA	NA	0.071839	0.071839	2.03759996317032
71	rs61864793	C	T	C	T	-0.0111416	0.0116	0.251695	0.2013	FALSE	FALSE	FALSE	finn-b-M13_SPINSTENOSIS	10	85803372	0.0207	173851	0.573801	Spinal stenosis || id:finn-b-M13_SPINSTENOSIS	Spinal stenosis	Spinal stenosis || ||	TRUE	igd	NA	NA	NA	NA	NA	NA	NA	9169	164682	85803372	0.00183429	437887	10	1.2e-09	ukb-b-5192	Time spent watching television (TV) || id:ukb-b-5192	TRUE	reported	igd	2	TRUE	NA	NA	0.251695	0.251695	1.21380528593261
72	rs62145951	C	T	C	T	-0.0120253	-0.0153	0.263053	0.4084	FALSE	FALSE	FALSE	finn-b-M13_SPINSTENOSIS	2	68399586	0.017	173851	0.3682	Spinal stenosis || id:finn-b-M13_SPINSTENOSIS	Spinal stenosis	Spinal stenosis || ||	TRUE	igd	NA	NA	NA	NA	NA	NA	NA	9169	164682	68399586	0.00180403	437887	2	2.60016e-11	ukb-b-5192	Time spent watching television (TV) || id:ukb-b-5192	TRUE	reported	igd	2	TRUE	NA	NA	0.263053	0.263053	1.19378132682455
73	rs62199883	A	C	A	C	0.0138426	-0.0042	0.48612	0.4256	FALSE	FALSE	FALSE	finn-b-M13_SPINSTENOSIS	2	215376706	0.0169	173851	0.8013	Spinal stenosis || id:finn-b-M13_SPINSTENOSIS	Spinal stenosis	Spinal stenosis || ||	TRUE	igd	NA	NA	NA	NA	NA	NA	NA	9169	164682	215376706	0.00159028	437887	2	3.19963e-18	ukb-b-5192	Time spent watching television (TV) || id:ukb-b-5192	TRUE	reported	igd	2	TRUE	NA	NA	0.48612	0.48612	1.05233647357446
74	rs6493583	G	C	G	C	0.0133615	-0.0028	0.137725	0.07973	FALSE	TRUE	FALSE	finn-b-M13_SPINSTENOSIS	15	53096084	0.0314	173851	0.9296	Spinal stenosis || id:finn-b-M13_SPINSTENOSIS	Spinal stenosis	Spinal stenosis || ||	TRUE	igd	NA	NA	NA	NA	NA	NA	NA	9169	164682	53096084	0.00232818	437887	15	9.49992e-09	ukb-b-5192	Time spent watching television (TV) || id:ukb-b-5192	TRUE	reported	igd	2	TRUE	NA	NA	0.137725	0.137725	1.54062726755452
75	rs6511708	C	T	C	T	-0.0120822	0.0237	0.664796	0.7266	FALSE	FALSE	FALSE	finn-b-M13_SPINSTENOSIS	19	10788813	0.0187	173851	0.2061	Spinal stenosis || id:finn-b-M13_SPINSTENOSIS	Spinal stenosis	Spinal stenosis || ||	TRUE	igd	NA	NA	NA	NA	NA	NA	NA	9169	164682	10788813	0.00168508	437887	19	7.50067e-13	ukb-b-5192	Time spent watching television (TV) || id:ukb-b-5192	TRUE	reported	igd	2	TRUE	NA	NA	0.335204	0.2734	1.1150685067352
76	rs68056254	T	G	T	G	0.0134953	0.0032	0.150874	0.1708	FALSE	FALSE	FALSE	finn-b-M13_SPINSTENOSIS	2	147846855	0.022	173851	0.8848	Spinal stenosis || id:finn-b-M13_SPINSTENOSIS	Spinal stenosis	Spinal stenosis || ||	TRUE	igd	NA	NA	NA	NA	NA	NA	NA	9169	164682	147846855	0.00222488	437887	2	1.29999e-09	ukb-b-5192	Time spent watching television (TV) || id:ukb-b-5192	TRUE	reported	igd	2	TRUE	NA	NA	0.150874	0.150874	1.47227052677916
77	rs6814554	A	G	A	G	0.0135276	0.0294	0.47436	0.4361	FALSE	FALSE	FALSE	finn-b-M13_SPINSTENOSIS	4	152454334	0.0168	173851	0.0800498	Spinal stenosis || id:finn-b-M13_SPINSTENOSIS	Spinal stenosis	Spinal stenosis || ||	TRUE	igd	NA	NA	NA	NA	NA	NA	NA	9169	164682	152454334	0.00159621	437887	4	2.39994e-17	ukb-b-5192	Time spent watching television (TV) || id:ukb-b-5192	TRUE	reported	igd	2	TRUE	NA	NA	0.47436	0.47436	1.05626053429855
78	rs6850494	C	A	C	A	0.00966003	0.0123	0.386016	0.4156	FALSE	FALSE	FALSE	finn-b-M13_SPINSTENOSIS	4	82291771	0.0169	173851	0.4664	Spinal stenosis || id:finn-b-M13_SPINSTENOSIS	Spinal stenosis	Spinal stenosis || ||	TRUE	igd	NA	NA	NA	NA	NA	NA	NA	9169	164682	82291771	0.00163429	437887	4	3.40001e-09	ukb-b-5192	Time spent watching television (TV) || id:ukb-b-5192	TRUE	reported	igd	2	TRUE	NA	NA	0.386016	0.386016	1.08145922441206
79	rs6895658	C	T	C	T	-0.0129815	-0.0323	0.193239	0.1792	FALSE	FALSE	FALSE	finn-b-M13_SPINSTENOSIS	5	124274035	0.0217	173851	0.1363	Spinal stenosis || id:finn-b-M13_SPINSTENOSIS	Spinal stenosis	Spinal stenosis || ||	TRUE	igd	NA	NA	NA	NA	NA	NA	NA	9169	164682	124274035	0.0020131	437887	5	1.09999e-10	ukb-b-5192	Time spent watching television (TV) || id:ukb-b-5192	TRUE	reported	igd	2	TRUE	NA	NA	0.193239	0.193239	1.33212928223505
80	rs6994132	C	T	C	T	-0.00996299	-0.0231	0.579236	0.5959	FALSE	FALSE	FALSE	finn-b-M13_SPINSTENOSIS	8	92653740	0.017	173851	0.1738	Spinal stenosis || id:finn-b-M13_SPINSTENOSIS	Spinal stenosis	Spinal stenosis || ||	TRUE	igd	NA	NA	NA	NA	NA	NA	NA	9169	164682	92653740	0.00161092	437887	8	6.19998e-10	ukb-b-5192	Time spent watching television (TV) || id:ukb-b-5192	TRUE	reported	igd	2	TRUE	NA	NA	0.420764	0.4041	1.06599458712339
81	rs7089973	A	C	A	C	0.00929464	-0.0287	0.380267	0.3715	FALSE	FALSE	FALSE	finn-b-M13_SPINSTENOSIS	10	116569565	0.0172	173851	0.0951305	Spinal stenosis || id:finn-b-M13_SPINSTENOSIS	Spinal stenosis	Spinal stenosis || ||	TRUE	igd	NA	NA	NA	NA	NA	NA	NA	9169	164682	116569565	0.00164586	437887	10	1.6e-08	ukb-b-5192	Time spent watching television (TV) || id:ukb-b-5192	TRUE	reported	igd	2	TRUE	NA	NA	0.380267	0.380267	1.08911544407102
82	rs71658797	A	T	A	T	0.0157577	0.0078	0.121135	0.1286	FALSE	TRUE	FALSE	finn-b-M13_SPINSTENOSIS	1	77967507	0.025	173851	0.7556	Spinal stenosis || id:finn-b-M13_SPINSTENOSIS	Spinal stenosis	Spinal stenosis || ||	TRUE	igd	NA	NA	NA	NA	NA	NA	NA	9169	164682	77967507	0.0024403	437887	1	1.09999e-10	ukb-b-5192	Time spent watching television (TV) || id:ukb-b-5192	TRUE	reported	igd	2	TRUE	NA	NA	0.121135	0.121135	1.61482046964294
83	rs7184800	A	G	A	G	-0.0134542	-0.032	0.302842	0.2588	FALSE	FALSE	FALSE	finn-b-M13_SPINSTENOSIS	16	53509131	0.0191	173851	0.0949205	Spinal stenosis || id:finn-b-M13_SPINSTENOSIS	Spinal stenosis	Spinal stenosis || ||	TRUE	igd	NA	NA	NA	NA	NA	NA	NA	9169	164682	53509131	0.00173008	437887	16	7.39946e-15	ukb-b-5192	Time spent watching television (TV) || id:ukb-b-5192	TRUE	reported	igd	2	TRUE	NA	NA	0.302842	0.302842	1.14484637057733
84	rs72673939	C	G	C	G	0.0121001	0.0177	0.183051	0.2829	FALSE	TRUE	FALSE	finn-b-M13_SPINSTENOSIS	8	118867693	0.0185	173851	0.3394	Spinal stenosis || id:finn-b-M13_SPINSTENOSIS	Spinal stenosis	Spinal stenosis || ||	TRUE	igd	NA	NA	NA	NA	NA	NA	NA	9169	164682	118867693	0.00205835	437887	8	4.09996e-09	ukb-b-5192	Time spent watching television (TV) || id:ukb-b-5192	TRUE	reported	igd	2	TRUE	NA	NA	0.183051	0.183051	1.36207257865407
85	rs73571431	T	C	T	C	0.0158383	0.003	0.109769	0.1763	FALSE	FALSE	FALSE	finn-b-M13_SPINSTENOSIS	9	126136139	0.0218	173851	0.8901	Spinal stenosis || id:finn-b-M13_SPINSTENOSIS	Spinal stenosis	Spinal stenosis || ||	TRUE	igd	NA	NA	NA	NA	NA	NA	NA	9169	164682	126136139	0.00255272	437887	9	5.49997e-10	ukb-b-5192	Time spent watching television (TV) || id:ukb-b-5192	TRUE	reported	igd	2	TRUE	NA	NA	0.109769	0.109769	1.68921219082363
86	rs73946726	A	C	A	C	0.0319589	-0.0447	0.02024	0.00485	FALSE	FALSE	FALSE	finn-b-M13_SPINSTENOSIS	2	117073427	0.1233	173851	0.7166	Spinal stenosis || id:finn-b-M13_SPINSTENOSIS	Spinal stenosis	Spinal stenosis || ||	TRUE	igd	NA	NA	NA	NA	NA	NA	NA	9169	164682	117073427	0.00570793	437887	2	2.19999e-08	ukb-b-5192	Time spent watching television (TV) || id:ukb-b-5192	TRUE	reported	igd	2	TRUE	NA	NA	0.02024	0.02024	3.77711027467483
87	rs749056	G	T	G	T	-0.0100199	0.029	0.304306	0.332	FALSE	FALSE	FALSE	finn-b-M13_SPINSTENOSIS	1	110037838	0.0177	173851	0.101	Spinal stenosis || id:finn-b-M13_SPINSTENOSIS	Spinal stenosis	Spinal stenosis || ||	TRUE	igd	NA	NA	NA	NA	NA	NA	NA	9169	164682	110037838	0.00173165	437887	1	7.19996e-09	ukb-b-5192	Time spent watching television (TV) || id:ukb-b-5192	TRUE	reported	igd	2	TRUE	NA	NA	0.304306	0.304306	1.14588528716026
88	rs749671	A	G	A	G	-0.0110813	-0.017	0.371805	0.383	FALSE	FALSE	FALSE	finn-b-M13_SPINSTENOSIS	16	31088347	0.0171	173851	0.319	Spinal stenosis || id:finn-b-M13_SPINSTENOSIS	Spinal stenosis	Spinal stenosis || ||	TRUE	igd	NA	NA	NA	NA	NA	NA	NA	9169	164682	31088347	0.00164483	437887	16	1.59993e-11	ukb-b-5192	Time spent watching television (TV) || id:ukb-b-5192	TRUE	reported	igd	2	TRUE	NA	NA	0.371805	0.371805	1.08843386185419
89	rs7539775	A	G	A	G	0.00996891	0.0206	0.743419	0.7118	FALSE	FALSE	FALSE	finn-b-M13_SPINSTENOSIS	1	3109151	0.0184	173851	0.2633	Spinal stenosis || id:finn-b-M13_SPINSTENOSIS	Spinal stenosis	Spinal stenosis || ||	TRUE	igd	NA	NA	NA	NA	NA	NA	NA	9169	164682	3109151	0.00181991	437887	1	4.30002e-08	ukb-b-5192	Time spent watching television (TV) || id:ukb-b-5192	TRUE	reported	igd	2	TRUE	NA	NA	0.256581	0.2882	1.20428960410928
90	rs75499503	T	C	T	C	-0.0184284	-0.0261	0.219683	0.2328	FALSE	FALSE	FALSE	finn-b-M13_SPINSTENOSIS	6	26145217	0.02	173851	0.1914	Spinal stenosis || id:finn-b-M13_SPINSTENOSIS	Spinal stenosis	Spinal stenosis || ||	TRUE	igd	NA	NA	NA	NA	NA	NA	NA	9169	164682	26145217	0.00194834	437887	6	3.10027e-21	ukb-b-5192	Time spent watching television (TV) || id:ukb-b-5192	TRUE	reported	igd	2	TRUE	NA	NA	0.219683	0.219683	1.2892756275147
91	rs75641275	C	A	C	A	0.0154331	0.0184	0.14333	0.2229	FALSE	FALSE	FALSE	finn-b-M13_SPINSTENOSIS	1	98327133	0.0199	173851	0.3561	Spinal stenosis || id:finn-b-M13_SPINSTENOSIS	Spinal stenosis	Spinal stenosis || ||	TRUE	igd	NA	NA	NA	NA	NA	NA	NA	9169	164682	98327133	0.0022696	437887	1	1e-11	ukb-b-5192	Time spent watching television (TV) || id:ukb-b-5192	TRUE	reported	igd	2	TRUE	NA	NA	0.14333	0.14333	1.50186310613515
92	rs7708324	G	A	G	A	-0.00988735	-0.0073	0.377232	0.3005	FALSE	FALSE	FALSE	finn-b-M13_SPINSTENOSIS	5	147928681	0.0182	173851	0.6891	Spinal stenosis || id:finn-b-M13_SPINSTENOSIS	Spinal stenosis	Spinal stenosis || ||	TRUE	igd	TRUE	rs7708324	rs17720637	G	A	T	C	9169	164682	147920094	0.00163872	437887	5	1.6e-09	ukb-b-5192	Time spent watching television (TV) || id:ukb-b-5192	TRUE	reported	igd	2	TRUE	NA	NA	0.377232	0.377232	1.08439068967474
93	rs77273138	A	T	A	T	0.0234767	-0.0321	0.045412	0.04624	FALSE	TRUE	FALSE	finn-b-M13_SPINSTENOSIS	12	24092043	0.0399	173851	0.4213	Spinal stenosis || id:finn-b-M13_SPINSTENOSIS	Spinal stenosis	Spinal stenosis || ||	TRUE	igd	NA	NA	NA	NA	NA	NA	NA	9169	164682	24092043	0.00383992	437887	12	9.69996e-10	ukb-b-5192	Time spent watching television (TV) || id:ukb-b-5192	TRUE	reported	igd	2	TRUE	NA	NA	0.045412	0.045412	2.54099144276986
94	rs7798292	A	G	A	G	-0.00972203	-0.0029	0.43452	0.4027	FALSE	FALSE	FALSE	finn-b-M13_SPINSTENOSIS	7	112974602	0.017	173851	0.8642	Spinal stenosis || id:finn-b-M13_SPINSTENOSIS	Spinal stenosis	Spinal stenosis || ||	TRUE	igd	NA	NA	NA	NA	NA	NA	NA	9169	164682	112974602	0.00160341	437887	7	1.29999e-09	ukb-b-5192	Time spent watching television (TV) || id:ukb-b-5192	TRUE	reported	igd	2	TRUE	NA	NA	0.43452	0.43452	1.06102499251329
95	rs78227853	T	C	T	C	-0.0283605	0.0768	0.024787	0.01587	FALSE	FALSE	FALSE	finn-b-M13_SPINSTENOSIS	15	44169073	0.0658	173851	0.2433	Spinal stenosis || id:finn-b-M13_SPINSTENOSIS	Spinal stenosis	Spinal stenosis || ||	TRUE	igd	NA	NA	NA	NA	NA	NA	NA	9169	164682	44169073	0.00513927	437887	15	3.40001e-08	ukb-b-5192	Time spent watching television (TV) || id:ukb-b-5192	TRUE	reported	igd	2	TRUE	NA	NA	0.024787	0.024787	3.40081071795347
96	rs7899206	G	T	G	T	-0.00977557	-0.0523	0.492382	0.5926	FALSE	FALSE	FALSE	finn-b-M13_SPINSTENOSIS	10	127188859	0.017	173851	0.00213398	Spinal stenosis || id:finn-b-M13_SPINSTENOSIS	Spinal stenosis	Spinal stenosis || ||	TRUE	igd	NA	NA	NA	NA	NA	NA	NA	9169	164682	127188859	0.00161031	437887	10	1.29999e-09	ukb-b-5192	Time spent watching television (TV) || id:ukb-b-5192	TRUE	reported	igd	2	TRUE	NA	NA	0.492382	0.4074	1.06559093163575
97	rs7921305	A	G	A	G	-0.0114732	-0.0033	0.252545	0.2316	FALSE	FALSE	FALSE	finn-b-M13_SPINSTENOSIS	10	133775196	0.0198	173851	0.8679	Spinal stenosis || id:finn-b-M13_SPINSTENOSIS	Spinal stenosis	Spinal stenosis || ||	TRUE	igd	NA	NA	NA	NA	NA	NA	NA	9169	164682	133775196	0.00183116	437887	10	3.69999e-10	ukb-b-5192	Time spent watching television (TV) || id:ukb-b-5192	TRUE	reported	igd	2	TRUE	NA	NA	0.252545	0.252545	1.21173407006981
98	rs79373894	C	T	C	T	-0.0287273	0.1512	0.034386	0.005496	FALSE	FALSE	FALSE	finn-b-M13_SPINSTENOSIS	15	73369053	0.1133	173851	0.1822	Spinal stenosis || id:finn-b-M13_SPINSTENOSIS	Spinal stenosis	Spinal stenosis || ||	TRUE	igd	NA	NA	NA	NA	NA	NA	NA	9169	164682	73369053	0.00444001	437887	15	9.79941e-11	ukb-b-5192	Time spent watching television (TV) || id:ukb-b-5192	TRUE	reported	igd	2	TRUE	NA	NA	0.034386	0.034386	2.93808918305918
99	rs801733	C	A	C	A	-0.0124933	-0.0128	0.357688	0.312	FALSE	FALSE	FALSE	finn-b-M13_SPINSTENOSIS	11	65934549	0.018	173851	0.4781	Spinal stenosis || id:finn-b-M13_SPINSTENOSIS	Spinal stenosis	Spinal stenosis || ||	TRUE	igd	NA	NA	NA	NA	NA	NA	NA	9169	164682	65934549	0.00165881	437887	11	5.00035e-14	ukb-b-5192	Time spent watching television (TV) || id:ukb-b-5192	TRUE	reported	igd	2	TRUE	NA	NA	0.357688	0.357688	1.09768485155448
100	rs814197	G	T	G	T	-0.0106837	0.0108	0.466816	0.4125	FALSE	FALSE	FALSE	finn-b-M13_SPINSTENOSIS	1	61092456	0.0169	173851	0.5218	Spinal stenosis || id:finn-b-M13_SPINSTENOSIS	Spinal stenosis	Spinal stenosis || ||	TRUE	igd	NA	NA	NA	NA	NA	NA	NA	9169	164682	61092456	0.00159355	437887	1	1.99986e-11	ukb-b-5192	Time spent watching television (TV) || id:ukb-b-5192	TRUE	reported	igd	2	TRUE	NA	NA	0.466816	0.466816	1.05450033168033
101	rs872169	G	C	G	C	0.0113462	-0.032	0.205676	0.1612	FALSE	TRUE	FALSE	finn-b-M13_SPINSTENOSIS	2	24259188	0.0227	173851	0.1593	Spinal stenosis || id:finn-b-M13_SPINSTENOSIS	Spinal stenosis	Spinal stenosis || ||	TRUE	igd	NA	NA	NA	NA	NA	NA	NA	9169	164682	24259188	0.00196818	437887	2	8.19993e-09	ukb-b-5192	Time spent watching television (TV) || id:ukb-b-5192	TRUE	reported	igd	2	TRUE	NA	NA	0.205676	0.205676	1.30240435681754
103	rs898751	T	C	T	C	0.0100214	-0.0313	0.493393	0.5402	FALSE	FALSE	FALSE	finn-b-M13_SPINSTENOSIS	17	2291863	0.0167	173851	0.0608695	Spinal stenosis || id:finn-b-M13_SPINSTENOSIS	Spinal stenosis	Spinal stenosis || ||	TRUE	igd	NA	NA	NA	NA	NA	NA	NA	9169	164682	2291863	0.00159121	437887	17	2.99999e-10	ukb-b-5192	Time spent watching television (TV) || id:ukb-b-5192	TRUE	reported	igd	2	TRUE	NA	NA	0.493393	0.4598	1.05295188276054
104	rs9300594	G	A	G	A	0.0112022	0.0501	0.253582	0.373	FALSE	FALSE	FALSE	finn-b-M13_SPINSTENOSIS	13	100869905	0.0172	173851	0.00351698	Spinal stenosis || id:finn-b-M13_SPINSTENOSIS	Spinal stenosis	Spinal stenosis || ||	TRUE	igd	NA	NA	NA	NA	NA	NA	NA	9169	164682	100869905	0.0018292	437887	13	9.09997e-10	ukb-b-5192	Time spent watching television (TV) || id:ukb-b-5192	TRUE	reported	igd	2	TRUE	NA	NA	0.253582	0.253582	1.21043707866691
106	rs9471333	T	C	T	C	-0.0104272	0.0033	0.552259	0.4166	FALSE	FALSE	FALSE	finn-b-M13_SPINSTENOSIS	6	40362023	0.017	173851	0.8482	Spinal stenosis || id:finn-b-M13_SPINSTENOSIS	Spinal stenosis	Spinal stenosis || ||	TRUE	igd	NA	NA	NA	NA	NA	NA	NA	9169	164682	40362023	0.00159773	437887	6	6.70039e-11	ukb-b-5192	Time spent watching television (TV) || id:ukb-b-5192	TRUE	reported	igd	2	TRUE	NA	NA	0.447741	0.552259	1.05726636436611
107	rs9834970	C	T	C	T	-0.0089082	-0.0021	0.497804	0.4151	FALSE	FALSE	FALSE	finn-b-M13_SPINSTENOSIS	3	36856030	0.017	173851	0.9017	Spinal stenosis || id:finn-b-M13_SPINSTENOSIS	Spinal stenosis	Spinal stenosis || ||	TRUE	igd	NA	NA	NA	NA	NA	NA	NA	9169	164682	36856030	0.00158744	437887	3	2e-08	ukb-b-5192	Time spent watching television (TV) || id:ukb-b-5192	TRUE	reported	igd	2	TRUE	NA	NA	0.497804	0.497804	1.05045715950087
108	rs9867121	A	C	A	C	-0.0116984	-0.0096	0.184147	0.1674	FALSE	FALSE	FALSE	finn-b-M13_SPINSTENOSIS	3	114631548	0.0224	173851	0.6664	Spinal stenosis || id:finn-b-M13_SPINSTENOSIS	Spinal stenosis	Spinal stenosis || ||	TRUE	igd	NA	NA	NA	NA	NA	NA	NA	9169	164682	114631548	0.00206031	437887	3	1.40001e-08	ukb-b-5192	Time spent watching television (TV) || id:ukb-b-5192	TRUE	reported	igd	2	TRUE	NA	NA	0.184147	0.184147	1.36336957005697
109	rs9867437	C	A	C	A	-0.0103044	-0.0088	0.460371	0.4722	FALSE	FALSE	FALSE	finn-b-M13_SPINSTENOSIS	3	85676752	0.0167	173851	0.5997	Spinal stenosis || id:finn-b-M13_SPINSTENOSIS	Spinal stenosis	Spinal stenosis || ||	TRUE	igd	NA	NA	NA	NA	NA	NA	NA	9169	164682	85676752	0.00160214	437887	3	1.29999e-10	ukb-b-5192	Time spent watching television (TV) || id:ukb-b-5192	TRUE	reported	igd	2	TRUE	NA	NA	0.460371	0.460371	1.06018459502263
110	rs9880023	T	G	T	G	0.00964695	-0.0178	0.556427	0.6406	FALSE	FALSE	FALSE	finn-b-M13_SPINSTENOSIS	3	54178199	0.0174	173851	0.3076	Spinal stenosis || id:finn-b-M13_SPINSTENOSIS	Spinal stenosis	Spinal stenosis || ||	TRUE	igd	NA	NA	NA	NA	NA	NA	NA	9169	164682	54178199	0.00160796	437887	3	2e-09	ukb-b-5192	Time spent watching television (TV) || id:ukb-b-5192	TRUE	reported	igd	2	TRUE	NA	NA	0.443573	0.3594	1.06403586541288
111	rs996234	A	G	A	G	-0.0105421	1e-04	0.516342	0.5488	FALSE	FALSE	FALSE	finn-b-M13_SPINSTENOSIS	5	59455212	0.0167	173851	0.9945	Spinal stenosis || id:finn-b-M13_SPINSTENOSIS	Spinal stenosis	Spinal stenosis || ||	TRUE	igd	NA	NA	NA	NA	NA	NA	NA	9169	164682	59455212	0.00164809	437887	5	1.6e-10	ukb-b-5192	Time spent watching television (TV) || id:ukb-b-5192	TRUE	reported	igd	2	TRUE	NA	NA	0.483658	0.4512	1.09059110265698
[truncated: 5 more columns]
